# Supplementary material for: A network pharmacology approach reveals new candidate caloric restriction mimetics in C. elegans
Source: Aging Cell. 2015 Dec 16;15(2):256–66. doi: 10.1111/acel.12432 (PMC4783339; doi:10.1111/acel.12432)
Supplement: Supplementary file 3 — Table S2 Full list of results from the Connectivity Map. Specificity score gives an estimate of how unique the similarities of the drugs’ expression profile to the query expression profile are. [file ACEL-15-256-s002.xls]

## Sheet: by cmap name
rank	cmap name	mean	n	enrichment	p	specificity	percent non-null	Rank	Benjamini	Significant
1	geldanamycin	0.325	15	0.703	0	0.0163	53	1	3.81679e-05	1
2	monorden	0.37	22	0.543	0	0.0267	63	2	7.63359e-05	1
3	sirolimus	-0.387	44	-0.451	0	0.1438	68	3	0.000114504	1
4	allantoin	-0.548	5	-0.891	4e-05	0	100	4	0.000152672	1
5	LY-294002	-0.193	61	-0.296	4e-05	0.3497	54	5	0.00019084	1
6	rilmenidine	0.619	4	0.91	6e-05	0	100	6	0.000229008	1
7	vorinostat	0.36	12	0.59	0.00014	0.3317	75	7	0.000267176	1
8	6-bromoindirubin-3'-oxime	0.53	7	0.739	0.00022	0.0102	85	8	0.000305344	1
9	antimycin A	-0.517	5	-0.83	0.00034	0	100	9	0.000343511	1
10	5194442	0.552	4	0.864	0.00046	0.0065	100	10	0.000381679	FALSE
11	benzocaine	0.537	4	0.859	0.00052	0.0061	100	11	0.000419847	FALSE
12	molindone	-0.554	4	-0.865	0.00062	0	100	12	0.000458015	FALSE
13	chloramphenicol	-0.585	4	-0.864	0.00062	0	100	13	0.000496183	FALSE
14	iodixanol	0.608	3	0.918	0.00116	0	100	14	0.000534351	FALSE
15	15-delta prostaglandin J2	0.321	15	0.465	0.00154	0.3073	53	15	0.000572519	FALSE
16	betulinic acid	0.453	4	0.81	0.00247	0.0064	100	16	0.000610687	FALSE
17	STOCK1N-35696	0.751	2	0.958	0.00314	0.006	100	17	0.000648855	FALSE
18	lomustine	0.471	4	0.784	0.00412	0.0941	75	18	0.000687023	FALSE
19	piperlongumine	0.614	2	0.949	0.00481	0.0584	100	19	0.000725191	FALSE
20	trichlormethiazide	-0.453	4	-0.776	0.00515	0	100	20	0.000763359	FALSE
21	alsterpaullone	-0.531	3	-0.851	0.00659	0.1143	100	21	0.000801527	FALSE
22	roxarsone	-0.478	4	-0.757	0.00714	0.0145	100	22	0.000839695	FALSE
23	meptazinol	-0.479	4	-0.756	0.00722	0.027	100	23	0.000877863	FALSE
24	thiostrepton	0.447	4	0.738	0.00923	0.098	75	24	0.000916031	FALSE
25	natamycin	-0.493	4	-0.736	0.00961	0.0508	100	25	0.000954198	FALSE
26	PNU-0293363	0.515	3	0.823	0.0111	0.0063	100	26	0.000992366	FALSE
27	bethanechol	0.296	4	0.723	0.0117	0.0072	50	27	0.00103053	FALSE
28	mianserin	-0.459	5	-0.655	0.01184	0	80	28	0.0010687	FALSE
29	skimmianine	-0.414	4	-0.724	0.01186	0.0368	100	29	0.00110687	FALSE
30	monensin	0.373	6	0.604	0.01196	0.2751	66	30	0.00114504	FALSE
31	5707885	-0.48	4	-0.714	0.01343	0.0336	100	31	0.00118321	FALSE
32	triflupromazine	-0.45	4	-0.713	0.01371	0	75	32	0.00122137	FALSE
33	dipyridamole	-0.216	6	-0.602	0.01383	0.0736	50	33	0.00125954	FALSE
34	mitoxantrone	-0.517	3	-0.808	0.01412	0.0922	100	34	0.00129771	FALSE
35	merbromin	0.333	5	0.652	0.01416	0.0847	80	35	0.00133588	FALSE
36	phensuximide	0.508	4	0.705	0.0157	0.0098	75	36	0.00137405	FALSE
37	furaltadone	-0.309	6	-0.591	0.01635	0.052	66	37	0.00141221	FALSE
38	0198306-0000	0.506	4	0.701	0.01641	0.0074	75	38	0.00145038	FALSE
39	cinoxacin	-0.462	4	-0.701	0.01681	0.0197	100	39	0.00148855	FALSE
40	iloprost	0.39	3	0.796	0.01741	0.0855	66	40	0.00152672	FALSE
41	azaperone	-0.492	4	-0.698	0.01747	0.0355	100	41	0.00156489	FALSE
42	thioridazine	-0.201	20	-0.331	0.0183	0.3979	60	42	0.00160305	FALSE
43	pyrimethamine	-0.369	5	-0.627	0.01878	0.06	80	43	0.00164122	FALSE
44	doxorubicin	-0.473	3	-0.789	0.01901	0.2406	100	44	0.00167939	FALSE
45	idoxuridine	-0.391	5	-0.625	0.01923	0.0138	80	45	0.00171756	FALSE
46	pyrvinium	-0.285	6	-0.579	0.01945	0.1959	83	46	0.00175573	FALSE
47	PHA-00851261E	0.26	8	0.507	0.0199	0.0282	62	47	0.00179389	FALSE
48	bumetanide	0.487	4	0.687	0.02007	0.1159	75	48	0.00183206	FALSE
49	Prestwick-860	-0.323	4	-0.676	0.02445	0.0529	75	49	0.00187023	FALSE
50	indoprofen	0.324	4	0.674	0.02479	0.0617	50	50	0.0019084	FALSE
51	dioxybenzone	-0.319	4	-0.674	0.02528	0.0376	75	51	0.00194656	FALSE
52	berberine	-0.349	4	-0.673	0.02558	0.0756	75	52	0.00198473	FALSE
53	sulfathiazole	-0.45	5	-0.606	0.02659	0.0642	80	53	0.0020229	FALSE
54	metacycline	-0.306	4	-0.664	0.02867	0.1088	75	54	0.00206107	FALSE
55	tyloxapol	-0.266	4	-0.664	0.02867	0.1386	75	55	0.00209924	FALSE
56	salsolidin	-0.319	4	-0.662	0.02962	0.0584	75	56	0.0021374	FALSE
57	dicoumarol	0.234	6	0.551	0.03107	0.0227	50	57	0.00217557	FALSE
58	flunisolide	-0.195	6	-0.551	0.03111	0.0529	83	58	0.00221374	FALSE
59	Prestwick-983	0.291	3	0.748	0.03163	0.0663	66	59	0.00225191	FALSE
60	proadifen	0.272	4	0.658	0.03165	0.1066	75	60	0.00229008	FALSE
61	PF-00539745-00	0.326	3	0.747	0.03173	0.0509	66	61	0.00232824	FALSE
62	morantel	-0.341	5	-0.593	0.0321	0.2191	60	62	0.00236641	FALSE
63	conessine	-0.367	4	-0.656	0.03213	0.0055	75	63	0.00240458	FALSE
64	0173570-0000	0.392	6	0.547	0.03297	0.16	66	64	0.00244275	FALSE
65	tomatidine	-0.446	4	-0.654	0.03312	0.0482	75	65	0.00248092	FALSE
66	canadine	0.402	4	0.654	0.03358	0.1902	75	66	0.00251908	FALSE
67	lincomycin	0.4	3	0.741	0.03381	0.0079	66	67	0.00255725	FALSE
68	lisuride	0.32	5	0.593	0.03469	0.2789	60	68	0.00259542	FALSE
69	trapidil	0.413	3	0.739	0.03473	0.1	66	69	0.00263359	FALSE
70	retrorsine	-0.383	4	-0.65	0.03555	0.0769	75	70	0.00267176	FALSE
71	SC-58125	0.32	4	0.646	0.03798	0.0289	75	71	0.00270992	FALSE
72	sulfametoxydiazine	-0.325	4	-0.644	0.03847	0.1117	75	72	0.00274809	FALSE
73	nisoxetine	-0.383	4	-0.643	0.03873	0.0427	75	73	0.00278626	FALSE
74	1,4-chrysenequinone	0.485	2	0.861	0.03931	0.1413	100	74	0.00282443	FALSE
75	tracazolate	-0.285	4	-0.64	0.04008	0.0466	50	75	0.0028626	FALSE
76	amodiaquine	-0.238	4	-0.638	0.04098	0.0395	50	76	0.00290076	FALSE
77	butoconazole	-0.356	4	-0.638	0.04126	0.0611	75	77	0.00293893	FALSE
78	etomidate	-0.497	3	-0.728	0.04152	0.0788	100	78	0.0029771	FALSE
79	imipramine	-0.404	4	-0.636	0.04243	0.0657	75	79	0.00301527	FALSE
80	MG-262	0.358	3	0.721	0.04293	0.3243	66	80	0.00305344	FALSE
81	Prestwick-857	0.334	4	0.635	0.04345	0.1097	75	81	0.0030916	FALSE
82	chlorpropamide	0.245	6	0.526	0.04543	0.0231	50	82	0.00312977	FALSE
83	naringenin	0.408	4	0.63	0.04663	0.3032	75	83	0.00316794	FALSE
84	SC-560	0.364	3	0.712	0.04665	0.0748	66	84	0.00320611	FALSE
85	meropenem	-0.315	4	-0.628	0.04721	0.0794	75	85	0.00324427	FALSE
86	lanatoside C	0.321	6	0.522	0.04779	0.5092	50	86	0.00328244	FALSE
87	cicloheximide	-0.307	4	-0.626	0.04834	0.2444	75	87	0.00332061	FALSE
88	flufenamic acid	-0.241	6	-0.522	0.04867	0.0914	50	88	0.00335878	FALSE
89	diloxanide	0.397	4	0.627	0.04868	0.1047	75	89	0.00339695	FALSE
90	puromycin	0.491	4	0.626	0.0487	0.3876	75	90	0.00343511	FALSE
91	thioperamide	0.311	5	0.566	0.0491	0.2528	60	91	0.00347328	FALSE
92	rifampicin	0.24	4	0.625	0.04965	0.1163	50	92	0.00351145	FALSE
93	myricetin	0.276	4	0.62	0.05246	0.0597	50	93	0.00354962	FALSE
94	clemizole	-0.36	5	-0.556	0.05351	0.1088	80	94	0.00358779	FALSE
95	tenoxicam	0.271	4	0.618	0.05389	0.0361	75	95	0.00362595	FALSE
96	2-aminobenzenesulfonamide	0.286	4	0.618	0.05413	0.1071	50	96	0.00366412	FALSE
97	methocarbamol	-0.492	3	-0.701	0.05418	0.0851	100	97	0.00370229	FALSE
98	wortmannin	-0.234	18	-0.307	0.05428	0.4268	50	98	0.00374046	FALSE
99	metergoline	-0.337	4	-0.616	0.05498	0.0609	75	99	0.00377863	FALSE
100	triamterene	0.319	5	0.556	0.05597	0.0537	60	100	0.00381679	FALSE
101	PF-00562151-00	-0.246	8	-0.448	0.05604	0.0943	62	101	0.00385496	FALSE
102	minocycline	-0.296	5	-0.55	0.05776	0.0449	60	102	0.00389313	FALSE
103	sulfapyridine	-0.273	4	-0.611	0.05849	0.0708	75	103	0.0039313	FALSE
104	ceftazidime	-0.328	3	-0.689	0.06065	0.0377	66	104	0.00396947	FALSE
105	chenodeoxycholic acid	0.292	4	0.608	0.06093	0.3077	50	105	0.00400763	FALSE
106	carbamazepine	-0.144	8	-0.443	0.06096	0.0606	50	106	0.0040458	FALSE
107	clomipramine	-0.232	4	-0.607	0.06155	0.1527	50	107	0.00408397	FALSE
108	lasalocid	0.26	4	0.606	0.06238	0.3235	50	108	0.00412214	FALSE
109	16-phenyltetranorprostaglandin E2	0.316	4	0.604	0.0641	0.0347	50	109	0.00416031	FALSE
110	cyclic adenosine monophosphate	0.428	4	0.603	0.06477	0.1582	50	110	0.00419847	FALSE
111	AH-23848	-0.243	3	-0.679	0.06658	0.0664	66	111	0.00423664	FALSE
112	hydrastine hydrochloride	-0.258	4	-0.597	0.06909	0.0743	75	112	0.00427481	FALSE
113	trioxysalen	-0.389	4	-0.597	0.06959	0.2284	75	113	0.00431298	FALSE
114	Prestwick-692	0.337	4	0.596	0.06978	0.4909	75	114	0.00435115	FALSE
115	6-azathymine	-0.141	4	-0.596	0.07054	0.1494	50	115	0.00438931	FALSE
116	benzthiazide	-0.254	4	-0.596	0.07074	0.1429	75	116	0.00442748	FALSE
117	talampicillin	-0.34	4	-0.593	0.07287	0.1444	75	117	0.00446565	FALSE
118	etiocholanolone	0.247	6	0.487	0.07711	0.3987	66	118	0.00450382	FALSE
119	methapyrilene	-0.242	4	-0.589	0.07738	0.0615	50	119	0.00454198	FALSE
120	tiapride	-0.297	5	-0.526	0.0791	0.1136	80	120	0.00458015	FALSE
121	pridinol	-0.206	4	-0.586	0.07961	0.1123	50	121	0.00461832	FALSE
122	DL-thiorphan	-0.451	2	-0.797	0.08004	0.1364	100	122	0.00465649	FALSE
123	riboflavin	-0.291	4	-0.585	0.08039	0.2618	75	123	0.00469466	FALSE
124	triamcinolone	-0.313	5	-0.524	0.08113	0.0747	80	124	0.00473282	FALSE
125	metitepine	-0.392	4	-0.583	0.0825	0.1565	75	125	0.00477099	FALSE
126	piperidolate	-0.229	3	-0.652	0.08375	0.2423	66	126	0.00480916	FALSE
127	mimosine	0.492	3	0.653	0.08389	0.0736	66	127	0.00484733	FALSE
128	norethisterone	-0.32	4	-0.582	0.08395	0.1463	75	128	0.0048855	FALSE
129	mycophenolic acid	0.351	3	0.649	0.08741	0.3769	66	129	0.00492366	FALSE
130	alfuzosin	-0.3	5	-0.518	0.08767	0.1033	80	130	0.00496183	FALSE
131	vitexin	0.257	4	0.574	0.0887	0.0288	75	131	0.005	FALSE
132	guaifenesin	0.322	6	0.476	0.08943	0.1271	66	132	0.00503817	FALSE
133	cefepime	-0.244	4	-0.575	0.09037	0.0701	75	133	0.00507634	FALSE
134	arachidonyltrifluoromethane	0.268	2	0.788	0.09076	0.0881	50	134	0.0051145	FALSE
135	CP-863187	0.27	4	0.57	0.09252	0.1197	50	135	0.00515267	FALSE
136	levopropoxyphene	0.275	4	0.57	0.0929	0.1824	50	136	0.00519084	FALSE
137	mepyramine	-0.38	4	-0.572	0.0932	0.0893	75	137	0.00522901	FALSE
138	clindamycin	-0.333	5	-0.513	0.09364	0.1437	60	138	0.00526718	FALSE
139	naftopidil	-0.269	3	-0.641	0.09372	0.1503	66	139	0.00530534	FALSE
140	piribedil	-0.348	4	-0.57	0.09501	0.15	75	140	0.00534351	FALSE
141	digoxigenin	0.375	5	0.514	0.0953	0.4298	60	141	0.00538168	FALSE
142	enilconazole	-0.319	4	-0.57	0.09533	0.087	75	142	0.00541985	FALSE
143	isocorydine	0.375	4	0.567	0.09563	0.0606	75	143	0.00545802	FALSE
144	fludroxycortide	-0.218	5	-0.51	0.09693	0.1613	60	144	0.00549618	FALSE
145	alprenolol	-0.208	4	-0.566	0.09847	0.0896	50	145	0.00553435	FALSE
146	H-7	-0.339	4	-0.566	0.09875	0.6061	75	146	0.00557252	FALSE
147	niridazole	-0.228	4	-0.566	0.09883	0.1257	50	147	0.00561069	FALSE
148	(+)-isoprenaline	-0.357	4	-0.565	0.09952	0.042	75	148	0.00564885	FALSE
149	syrosingopine	-0.423	4	-0.565	0.09982	0.1753	75	149	0.00568702	FALSE
150	STOCK1N-35874	0.348	2	0.776	0.10134	0.1615	50	150	0.00572519	FALSE
151	gliquidone	0.284	4	0.561	0.10197	0.0633	50	151	0.00576336	FALSE
152	diphenylpyraline	0.217	6	0.465	0.10286	0.2105	50	152	0.00580153	FALSE
153	Gly-His-Lys	0.351	3	0.631	0.10372	0.3708	66	153	0.00583969	FALSE
154	MS-275	-0.488	2	-0.771	0.10378	0.321	100	154	0.00587786	FALSE
155	zomepirac	-0.27	4	-0.561	0.10412	0.2191	75	155	0.00591603	FALSE
156	vinpocetine	-0.306	4	-0.561	0.10448	0.1746	75	156	0.0059542	FALSE
157	flunixin	-0.373	5	-0.503	0.10578	0.196	80	157	0.00599237	FALSE
158	estriol	-0.351	4	-0.559	0.10657	0.2673	75	158	0.00603053	FALSE
159	pyrazinamide	-0.343	4	-0.558	0.10708	0.1838	75	159	0.0060687	FALSE
160	urapidil	-0.365	4	-0.558	0.10738	0.1177	75	160	0.00610687	FALSE
161	astemizole	-0.324	5	-0.501	0.1082	0.297	60	161	0.00614504	FALSE
162	etofenamate	-0.369	4	-0.556	0.10903	0.1313	75	162	0.00618321	FALSE
163	latamoxef	-0.334	3	-0.625	0.10973	0.1322	66	163	0.00622137	FALSE
164	doxycycline	0.292	5	0.501	0.11187	0.0815	60	164	0.00625954	FALSE
165	domperidone	-0.393	4	-0.553	0.11355	0.0775	75	165	0.00629771	FALSE
166	terconazole	-0.356	4	-0.552	0.11401	0.1318	75	166	0.00633588	FALSE
167	ivermectin	-0.368	5	-0.497	0.11409	0.254	80	167	0.00637405	FALSE
168	mefenamic acid	-0.302	5	-0.494	0.11763	0.0692	60	168	0.00641221	FALSE
169	pirenperone	0.27	5	0.497	0.11765	0.1447	60	169	0.00645038	FALSE
170	hexamethonium bromide	-0.162	5	-0.494	0.11841	0.1828	60	170	0.00648855	FALSE
171	promazine	-0.285	6	-0.454	0.11881	0.1549	66	171	0.00652672	FALSE
172	gibberellic acid	0.155	4	0.546	0.11926	0.064	50	172	0.00656489	FALSE
173	cycloserine	-0.211	4	-0.548	0.1198	0.3681	50	173	0.00660305	FALSE
174	cinchonine	-0.201	4	-0.543	0.12495	0.3272	75	174	0.00664122	FALSE
175	citalopram	0.17	4	0.54	0.12632	0.1488	50	175	0.00667939	FALSE
176	drofenine	-0.374	4	-0.542	0.12638	0.0566	75	176	0.00671756	FALSE
177	sulconazole	-0.259	4	-0.541	0.12861	0.3816	50	177	0.00675573	FALSE
178	CP-319743	-0.368	4	-0.54	0.1292	0.0654	75	178	0.00679389	FALSE
179	capsaicin	-0.352	4	-0.539	0.13034	0.1913	75	179	0.00683206	FALSE
180	xamoterol	0.437	3	0.609	0.13052	0.1627	66	180	0.00687023	FALSE
181	dexibuprofen	-0.223	4	-0.538	0.13157	0.0867	75	181	0.0069084	FALSE
182	BCB000040	0.143	4	0.535	0.13245	0.1086	50	182	0.00694656	FALSE
183	repaglinide	-0.296	4	-0.537	0.13249	0.4608	75	183	0.00698473	FALSE
184	proxymetacaine	-0.347	4	-0.537	0.13275	0.0909	75	184	0.0070229	FALSE
185	carteolol	0.296	4	0.534	0.13402	0.2937	50	185	0.00706107	FALSE
186	lynestrenol	0.253	5	0.485	0.13403	0.1732	60	186	0.00709924	FALSE
187	neostigmine bromide	-0.353	4	-0.535	0.13571	0.1839	75	187	0.0071374	FALSE
188	harmaline	-0.394	4	-0.532	0.13844	0.1588	75	188	0.00717557	FALSE
189	halofantrine	0.41	3	0.602	0.13919	0.2931	66	189	0.00721374	FALSE
190	guanadrel	0.299	5	0.481	0.13962	0.3793	60	190	0.00725191	FALSE
191	fluspirilene	-0.205	4	-0.53	0.14174	0.2655	50	191	0.00729008	FALSE
192	tonzonium bromide	-0.367	4	-0.53	0.14196	0.3103	75	192	0.00732824	FALSE
193	helveticoside	0.221	6	0.439	0.14213	0.6681	50	193	0.00736641	FALSE
194	fursultiamine	-0.13	4	-0.53	0.14235	0.1465	75	194	0.00740458	FALSE
195	ribavirin	0.312	4	0.528	0.14245	0.2938	50	195	0.00744275	FALSE
196	chloropyramine	-0.337	4	-0.529	0.14345	0.2105	75	196	0.00748092	FALSE
197	cinchocaine	-0.29	5	-0.476	0.14619	0.2513	60	197	0.00751908	FALSE
198	pancuronium bromide	-0.351	4	-0.525	0.14856	0.2275	75	198	0.00755725	FALSE
199	penbutolol	0.178	3	0.595	0.14897	0.3446	66	199	0.00759542	FALSE
200	nystatin	0.374	3	0.594	0.15085	0.2659	66	200	0.00763359	FALSE
201	lithocholic acid	0.24	6	0.432	0.15317	0.1379	50	201	0.00767176	FALSE
202	nadide	0.247	4	0.518	0.15467	0.2	50	202	0.00770992	FALSE
203	cyproterone	-0.232	4	-0.521	0.15481	0.3209	50	203	0.00774809	FALSE
204	flutamide	-0.229	5	-0.469	0.15811	0.2143	60	204	0.00778626	FALSE
205	torasemide	-0.275	4	-0.518	0.15821	0.1931	75	205	0.00782443	FALSE
206	disopyramide	0.249	4	0.515	0.1592	0.2098	50	206	0.0078626	FALSE
207	liothyronine	-0.336	4	-0.514	0.16408	0.342	75	207	0.00790076	FALSE
208	omeprazole	-0.233	4	-0.513	0.16479	0.4975	75	208	0.00793893	FALSE
209	progesterone	-0.236	4	-0.513	0.16541	0.1678	75	209	0.0079771	FALSE
210	hexestrol	-0.202	4	-0.512	0.16716	0.438	75	210	0.00801527	FALSE
211	altizide	0.11	4	0.509	0.16746	0.1006	50	211	0.00805344	FALSE
212	sulfafurazole	-0.145	5	-0.463	0.16762	0.4034	60	212	0.0080916	FALSE
213	ribostamycin	-0.227	4	-0.512	0.16774	0.125	50	213	0.00812977	FALSE
214	dimenhydrinate	-0.147	4	-0.51	0.17003	0.1871	75	214	0.00816794	FALSE
215	phenoxybenzamine	0.283	4	0.508	0.17018	0.703	50	215	0.00820611	FALSE
216	fluorocurarine	-0.33	4	-0.509	0.1717	0.1466	75	216	0.00824427	FALSE
217	trazodone	-0.364	3	-0.579	0.1727	0.5506	66	217	0.00828244	FALSE
218	nizatidine	0.241	4	0.506	0.17297	0.1482	50	218	0.00832061	FALSE
219	cinnarizine	-0.34	4	-0.506	0.17601	0.1771	75	219	0.00835878	FALSE
220	terazosin	0.198	4	0.504	0.17697	0.4101	50	220	0.00839695	FALSE
221	thiamphenicol	0.246	5	0.46	0.17745	0.6111	60	221	0.00843511	FALSE
222	droperidol	-0.214	4	-0.505	0.17751	0.1833	50	222	0.00847328	FALSE
223	denatonium benzoate	-0.301	4	-0.505	0.17774	0.3057	75	223	0.00851145	FALSE
224	Prestwick-1103	0.246	4	0.503	0.1778	0.5217	50	224	0.00854962	FALSE
225	erastin	-0.181	4	-0.505	0.178	0.1791	75	225	0.00858779	FALSE
226	fluorometholone	0.107	4	0.503	0.17808	0.1364	50	226	0.00862595	FALSE
227	etamsylate	-0.153	4	-0.503	0.18017	0.3812	75	227	0.00866412	FALSE
228	benzonatate	-0.168	5	-0.456	0.18075	0.1186	60	228	0.00870229	FALSE
229	trimethadione	0.129	4	0.5	0.18186	0.1736	50	229	0.00874046	FALSE
230	betonicine	0.211	6	0.417	0.18339	0.2532	50	230	0.00877863	FALSE
231	Prestwick-1100	-0.294	4	-0.501	0.18413	0.1242	75	231	0.00881679	FALSE
232	sotalol	-0.231	4	-0.5	0.18496	0.205	75	232	0.00885496	FALSE
233	epitiostanol	-0.353	4	-0.5	0.1855	0.2222	75	233	0.00889313	FALSE
234	maprotiline	0.265	4	0.497	0.18723	0.4485	50	234	0.0089313	FALSE
235	doxazosin	-0.189	4	-0.498	0.18767	0.5538	50	235	0.00896947	FALSE
236	memantine	0.269	4	0.496	0.18928	0.2517	50	236	0.00900763	FALSE
237	clemastine	0.159	3	0.569	0.19107	0.3886	66	237	0.0090458	FALSE
238	promethazine	-0.267	4	-0.496	0.19193	0.3393	50	238	0.00908397	FALSE
239	apramycin	-0.265	4	-0.494	0.19591	0.4455	50	239	0.00912214	FALSE
240	norcyclobenzaprine	-0.215	4	-0.493	0.19706	0.4186	50	240	0.00916031	FALSE
241	quinostatin	-0.273	2	-0.685	0.19854	0.4962	50	241	0.00919847	FALSE
242	PHA-00816795	0.281	2	0.684	0.19925	0.0948	50	242	0.00923664	FALSE
243	amphotericin B	-0.218	4	-0.491	0.20136	0.1859	75	243	0.00927481	FALSE
244	naringin	-0.204	4	-0.49	0.20209	0.301	75	244	0.00931298	FALSE
245	BCB000039	0.184	3	0.562	0.20277	0.0795	66	245	0.00935115	FALSE
246	methanthelinium bromide	-0.284	4	-0.488	0.20723	0.1768	75	246	0.00938931	FALSE
247	decamethonium bromide	-0.296	4	-0.487	0.20888	0.1716	75	247	0.00942748	FALSE
248	lansoprazole	0.254	4	0.483	0.21186	0.1966	50	248	0.00946565	FALSE
249	alcuronium chloride	-0.221	2	-0.674	0.21277	0.1977	50	249	0.00950382	FALSE
250	Prestwick-981	-0.354	3	-0.553	0.21887	0.1463	66	250	0.00954198	FALSE
251	5224221	0.357	2	0.667	0.22096	0.5363	50	251	0.00958015	FALSE
252	chlortalidone	0.207	4	0.478	0.22145	0.3007	50	252	0.00961832	FALSE
253	atracurium besilate	-0.337	3	-0.55	0.22362	0.3885	66	253	0.00965649	FALSE
254	flupentixol	-0.328	4	-0.479	0.22382	0.344	75	254	0.00969466	FALSE
255	8-azaguanine	-0.161	4	-0.479	0.22423	0.5525	50	255	0.00973282	FALSE
256	prenylamine	-0.192	4	-0.479	0.22523	0.3303	50	256	0.00977099	FALSE
257	blebbistatin	-0.353	2	-0.664	0.22583	0.3176	50	257	0.00980916	FALSE
258	proglumide	0.283	5	0.435	0.22691	0.1163	60	258	0.00984733	FALSE
259	pivampicillin	-0.236	4	-0.477	0.22841	0.2888	75	259	0.0098855	FALSE
260	oxantel	0.24	4	0.474	0.23038	0.1458	50	260	0.00992366	FALSE
261	sulfaguanidine	0.14	5	0.432	0.23519	0.1667	60	261	0.00996183	FALSE
262	verapamil	-0.202	6	-0.396	0.23531	0.175	66	262	0.01	FALSE
263	saquinavir	0.231	4	0.469	0.23959	0.1544	50	263	0.0100382	FALSE
264	amitriptyline	-0.269	6	-0.393	0.24103	0.3679	66	264	0.0100763	FALSE
265	oxytetracycline	-0.331	3	-0.541	0.24221	0.2635	66	265	0.0101145	FALSE
266	chlorphenesin	0.337	4	0.466	0.24767	0.1793	50	266	0.0101527	FALSE
267	ketanserin	-0.264	4	-0.468	0.24803	0.3011	50	267	0.0101908	FALSE
268	rifabutin	-0.332	3	-0.537	0.24964	0.4	66	268	0.010229	FALSE
269	quinethazone	-0.204	4	-0.467	0.25007	0.3895	50	269	0.0102672	FALSE
270	bacitracin	0.239	3	0.537	0.25068	0.2857	66	270	0.0103053	FALSE
271	dimethadione	-0.286	4	-0.467	0.25075	0.298	75	271	0.0103435	FALSE
272	diphenhydramine	-0.187	5	-0.424	0.25093	0.4074	60	272	0.0103817	FALSE
273	Prestwick-920	-0.226	4	-0.467	0.25103	0.2542	50	273	0.0104198	FALSE
274	nadolol	0.212	4	0.464	0.25147	0.7637	50	274	0.010458	FALSE
275	cyclopenthiazide	0.237	4	0.464	0.25276	0.1732	50	275	0.0104962	FALSE
276	clomifene	-0.231	4	-0.466	0.2534	0.2826	50	276	0.0105344	FALSE
277	dirithromycin	-0.11	3	-0.534	0.25585	0.1732	66	277	0.0105725	FALSE
278	ronidazole	0.159	3	0.532	0.26196	0.3366	66	278	0.0106107	FALSE
279	Prestwick-665	0.126	5	0.419	0.26312	0.2764	60	279	0.0106489	FALSE
280	fendiline	0.215	3	0.531	0.26338	0.372	66	280	0.010687	FALSE
281	menadione	0.258	2	0.636	0.26391	0.52	50	281	0.0107252	FALSE
282	cefoxitin	-0.189	4	-0.46	0.26617	0.2515	50	282	0.0107634	FALSE
283	SR-95639A	0.173	4	0.457	0.26856	0.2424	50	283	0.0108015	FALSE
284	cefalonium	0.228	3	0.528	0.27099	0.1641	66	284	0.0108397	FALSE
285	eldeline	-0.173	6	-0.38	0.2745	0.4361	50	285	0.0108779	FALSE
286	carbachol	-0.269	4	-0.457	0.27468	0.4278	50	286	0.010916	FALSE
287	metampicillin	0.237	5	0.414	0.2758	0.5287	60	287	0.0109542	FALSE
288	adipiodone	0.327	4	0.454	0.276	0.1579	50	288	0.0109924	FALSE
289	zardaverine	-0.285	4	-0.452	0.28451	0.3506	50	289	0.0110305	FALSE
290	adrenosterone	-0.287	4	-0.452	0.28521	0.3161	50	290	0.0110687	FALSE
291	betamethasone	-0.305	3	-0.518	0.2886	0.2378	66	291	0.0111069	FALSE
292	lycorine	-0.158	5	-0.408	0.28936	0.6	60	292	0.011145	FALSE
293	buspirone	-0.171	4	-0.45	0.28982	0.2256	50	293	0.0111832	FALSE
294	piperacillin	0.172	5	0.407	0.29234	0.3165	60	294	0.0112214	FALSE
295	fusaric acid	0.237	4	0.447	0.29284	0.3488	50	295	0.0112595	FALSE
296	bupropion	-0.184	4	-0.449	0.29314	0.4	50	296	0.0112977	FALSE
297	etidronic acid	-0.237	4	-0.448	0.29479	0.3434	50	297	0.0113359	FALSE
298	methyldopate	0.251	4	0.445	0.29724	0.4514	50	298	0.011374	FALSE
299	moxonidine	-0.394	3	-0.514	0.29747	0.2606	66	299	0.0114122	FALSE
300	paracetamol	-0.284	4	-0.447	0.29893	0.2584	75	300	0.0114504	FALSE
301	nifuroxazide	0.317	4	0.444	0.29999	0.4678	50	301	0.0114885	FALSE
302	mifepristone	-0.296	4	-0.446	0.30007	0.3228	50	302	0.0115267	FALSE
303	labetalol	-0.28	4	-0.446	0.30084	0.259	50	303	0.0115649	FALSE
304	spiperone	-0.251	2	-0.613	0.30226	0.2632	50	304	0.0116031	FALSE
305	sertaconazole	-0.145	4	-0.445	0.30359	0.3529	50	305	0.0116412	FALSE
306	nimesulide	-0.286	4	-0.444	0.30532	0.2774	50	306	0.0116794	FALSE
307	glimepiride	0.232	4	0.442	0.3055	0.1241	50	307	0.0117176	FALSE
308	anabasine	-0.322	3	-0.511	0.30554	0.4333	66	308	0.0117557	FALSE
309	tetraethylenepentamine	-0.243	6	-0.368	0.30932	0.3486	66	309	0.0117939	FALSE
310	0317956-0000	0.202	8	0.321	0.30991	0.5037	50	310	0.0118321	FALSE
311	phenazone	-0.308	3	-0.508	0.31087	0.4624	66	311	0.0118702	FALSE
312	carisoprodol	-0.158	4	-0.442	0.31216	0.2112	50	312	0.0119084	FALSE
313	Prestwick-691	0.353	3	0.508	0.31384	0.6625	66	313	0.0119466	FALSE
314	harmine	-0.155	4	-0.441	0.31473	0.6685	50	314	0.0119847	FALSE
315	naftifine	-0.111	4	-0.439	0.3194	0.3922	50	315	0.0120229	FALSE
316	thioguanosine	-0.262	4	-0.438	0.32326	0.662	50	316	0.0120611	FALSE
317	Prestwick-984	-0.2	4	-0.437	0.32396	0.3667	50	317	0.0120992	FALSE
318	hecogenin	-0.23	4	-0.437	0.32595	0.4696	50	318	0.0121374	FALSE
319	citiolone	-0.252	6	-0.362	0.32724	0.4889	66	319	0.0121756	FALSE
320	raloxifene	-0.118	7	-0.337	0.32824	0.4221	57	320	0.0122137	FALSE
321	trifluridine	-0.255	4	-0.436	0.32875	0.3361	50	321	0.0122519	FALSE
322	sulfinpyrazone	-0.126	4	-0.434	0.33251	0.518	50	322	0.0122901	FALSE
323	rolitetracycline	-0.154	4	-0.434	0.33406	0.5028	50	323	0.0123282	FALSE
324	dorzolamide	-0.064	4	-0.433	0.33492	0.363	50	324	0.0123664	FALSE
325	etoposide	0.258	4	0.431	0.33559	0.6051	50	325	0.0124046	FALSE
326	bambuterol	0.286	4	0.431	0.33611	0.4106	50	326	0.0124427	FALSE
327	ethaverine	-0.209	4	-0.433	0.33621	0.4013	50	327	0.0124809	FALSE
328	adenosine phosphate	-0.147	4	-0.433	0.33657	0.2848	50	328	0.0125191	FALSE
329	alfaxalone	-0.304	3	-0.495	0.34196	0.4575	66	329	0.0125573	FALSE
330	cyclobenzaprine	0.197	4	0.429	0.34204	0.5521	50	330	0.0125954	FALSE
331	sulfamethizole	-0.119	4	-0.43	0.34395	0.3503	50	331	0.0126336	FALSE
332	valdecoxib	-0.328	3	-0.494	0.34516	0.2941	66	332	0.0126718	FALSE
333	F0447-0125	0.146	4	0.428	0.34536	0.5026	50	333	0.0127099	FALSE
334	primaquine	0.321	4	0.427	0.34582	0.5098	50	334	0.0127481	FALSE
335	IC-86621	-0.286	4	-0.429	0.34592	0.3826	50	335	0.0127863	FALSE
336	kinetin	0.191	4	0.427	0.34626	0.2484	50	336	0.0128244	FALSE
337	5279552	-0.216	2	-0.584	0.34842	0.375	50	337	0.0128626	FALSE
338	midecamycin	-0.192	5	-0.385	0.35094	0.4145	60	338	0.0129008	FALSE
339	levomepromazine	-0.221	4	-0.428	0.35105	0.5421	50	339	0.0129389	FALSE
340	gabexate	0.108	4	0.425	0.35316	0.5317	50	340	0.0129771	FALSE
341	oxybenzone	0.233	4	0.425	0.35316	0.6059	50	341	0.0130153	FALSE
342	etilefrine	-0.232	4	-0.427	0.35441	0.3759	50	342	0.0130534	FALSE
343	androsterone	0.01	4	0.424	0.35525	0.25	50	343	0.0130916	FALSE
344	phenacetin	-0.313	4	-0.426	0.35549	0.3517	50	344	0.0131298	FALSE
345	levobunolol	-0.015	4	-0.424	0.36032	0.5641	50	345	0.0131679	FALSE
346	prednisone	-0.312	5	-0.382	0.36071	0.4255	60	346	0.0132061	FALSE
347	fluticasone	-0.033	4	-0.424	0.36253	0.4395	50	347	0.0132443	FALSE
348	nicergoline	-0.219	5	-0.381	0.36513	0.3359	60	348	0.0132824	FALSE
349	zalcitabine	-0.136	4	-0.422	0.36746	0.2763	50	349	0.0133206	FALSE
350	piracetam	-0.166	4	-0.419	0.37449	0.3293	50	350	0.0133588	FALSE
351	Trolox C	-0.202	4	-0.419	0.37498	0.3545	50	351	0.0133969	FALSE
352	betahistine	-0.165	4	-0.419	0.37498	0.5429	50	352	0.0134351	FALSE
353	fluvoxamine	-0.232	4	-0.419	0.3757	0.4386	50	353	0.0134733	FALSE
354	oxyphenbutazone	0.241	4	0.416	0.37749	0.5544	50	354	0.0135115	FALSE
355	physostigmine	-0.266	4	-0.418	0.37807	0.2767	50	355	0.0135496	FALSE
356	BCB000038	-0.219	4	-0.416	0.38332	0.4444	50	356	0.0135878	FALSE
357	AH-6809	0.213	2	0.559	0.38956	0.3684	50	357	0.013626	FALSE
358	cefadroxil	0.033	4	-0.413	0.39209	0.37	50	358	0.0136641	FALSE
359	lysergol	0.284	4	0.411	0.39426	0.3758	50	359	0.0137023	FALSE
360	antazoline	0.095	4	0.41	0.39613	0.451	50	360	0.0137405	FALSE
361	chlorprothixene	-0.094	4	-0.411	0.39909	0.3163	50	361	0.0137786	FALSE
362	sulfamonomethoxine	0.243	4	0.409	0.39993	0.677	50	362	0.0138168	FALSE
363	tremorine	0.175	4	0.409	0.39993	0.3226	50	363	0.013855	FALSE
364	butein	0.279	2	0.552	0.39996	0.4386	50	364	0.0138931	FALSE
365	4-hydroxyphenazone	-0.276	5	-0.368	0.40495	0.3789	60	365	0.0139313	FALSE
366	pinacidil	0.205	4	0.407	0.40745	0.3435	50	366	0.0139695	FALSE
367	artemisinin	-0.286	3	-0.469	0.40932	0.4398	66	367	0.0140076	FALSE
368	tolbutamide	-0.088	7	-0.315	0.40979	0.3455	57	368	0.0140458	FALSE
369	mesalazine	-0.251	5	-0.367	0.41135	0.4546	60	369	0.014084	FALSE
370	pramocaine	-0.249	5	-0.364	0.4187	0.3765	60	370	0.0141221	FALSE
371	camptothecin	-0.316	3	-0.462	0.42583	0.7955	66	371	0.0141603	FALSE
372	oxolamine	-0.187	4	-0.403	0.42593	0.4846	50	372	0.0141985	FALSE
373	tamoxifen	-0.151	7	-0.31	0.42746	0.3968	57	373	0.0142366	FALSE
374	mevalolactone	-0.318	3	-0.461	0.42965	0.4743	66	374	0.0142748	FALSE
375	methylbenzethonium chloride	-0.241	6	-0.33	0.43204	0.5289	50	375	0.014313	FALSE
376	Prestwick-1085	-0.141	4	-0.4	0.4354	0.4024	50	376	0.0143511	FALSE
377	xylazine	-0.094	4	-0.399	0.43697	0.4947	50	377	0.0143893	FALSE
378	niclosamide	-0.188	5	-0.358	0.43985	0.5785	60	378	0.0144275	FALSE
379	ornidazole	-0.265	5	-0.358	0.43985	0.644	60	379	0.0144656	FALSE
380	colchicine	-0.227	6	-0.328	0.44227	0.4718	50	380	0.0145038	FALSE
381	oxybuprocaine	-0.208	4	-0.397	0.44449	0.5674	50	381	0.014542	FALSE
382	pseudopelletierine	-0.087	4	-0.397	0.44449	0.5911	50	382	0.0145802	FALSE
383	zidovudine	0.204	4	0.395	0.4461	0.4479	50	383	0.0146183	FALSE
384	cloperastine	-0.222	6	-0.326	0.44835	0.6555	50	384	0.0146565	FALSE
385	viomycin	0.29	4	0.394	0.44871	0.8382	50	385	0.0146947	FALSE
386	crotamiton	-0.033	4	-0.395	0.44994	0.5215	50	386	0.0147328	FALSE
387	dobutamine	0.14	4	0.394	0.45022	0.4253	50	387	0.014771	FALSE
388	halcinonide	-0.244	5	-0.354	0.45425	0.5	60	388	0.0148092	FALSE
389	fenofibrate	-0.113	3	-0.45	0.45736	0.5677	66	389	0.0148473	FALSE
390	CP-645525-01	-0.269	3	-0.45	0.45924	0.597	66	390	0.0148855	FALSE
391	ellipticine	-0.141	4	-0.392	0.4613	0.6947	50	391	0.0149237	FALSE
392	N-acetylmuramic acid	0.193	4	0.389	0.46295	0.5422	50	392	0.0149618	FALSE
393	clioquinol	-0.104	5	-0.352	0.46354	0.562	60	393	0.015	FALSE
394	nimodipine	-0.232	4	-0.39	0.4679	0.46	50	394	0.0150382	FALSE
395	galantamine	-0.225	4	-0.389	0.46828	0.4811	50	395	0.0150763	FALSE
396	epivincamine	-0.124	4	-0.389	0.46963	0.5628	50	396	0.0151145	FALSE
397	albendazole	-0.195	3	-0.446	0.47054	0.5571	66	397	0.0151527	FALSE
398	etanidazole	-0.1	4	-0.388	0.47272	0.6066	50	398	0.0151908	FALSE
399	imatinib	0.206	2	0.512	0.47483	0.6482	50	399	0.015229	FALSE
400	3-hydroxy-DL-kynurenine	0.186	6	0.318	0.47728	0.3835	50	400	0.0152672	FALSE
401	terguride	-0.169	8	-0.28	0.47743	0.4628	50	401	0.0153053	FALSE
402	mebeverine	-0.245	4	-0.386	0.47805	0.4671	50	402	0.0153435	FALSE
403	N-acetyl-L-aspartic acid	0.198	4	0.383	0.48314	0.4188	50	403	0.0153817	FALSE
404	fluvastatin	0.173	4	0.383	0.4834	0.5	50	404	0.0154198	FALSE
405	trihexyphenidyl	-0.151	3	-0.441	0.48368	0.6541	66	405	0.015458	FALSE
406	paromomycin	0.257	4	0.382	0.48567	0.4491	50	406	0.0154962	FALSE
407	meticrane	-0.217	5	-0.346	0.48603	0.8195	60	407	0.0155344	FALSE
408	pizotifen	-0.28	4	-0.384	0.48654	0.4914	50	408	0.0155725	FALSE
409	cytisine	-0.304	4	-0.383	0.48823	0.4636	50	409	0.0156107	FALSE
410	methoxamine	-0.129	4	-0.382	0.49175	0.6581	50	410	0.0156489	FALSE
411	procainamide	-0.254	4	-0.38	0.49822	0.5389	50	411	0.015687	FALSE
412	levamisole	0.106	4	0.377	0.5048	0.5254	50	412	0.0157252	FALSE
413	isosorbide	0.196	4	0.377	0.50596	0.5196	50	413	0.0157634	FALSE
414	nialamide	-0.233	4	-0.377	0.50773	0.597	50	414	0.0158015	FALSE
415	alclometasone	-0.27	4	-0.377	0.50914	0.526	50	415	0.0158397	FALSE
416	pimozide	-0.045	4	-0.377	0.50914	0.6814	50	416	0.0158779	FALSE
417	quercetin	0.203	6	0.31	0.51323	0.6183	50	417	0.015916	FALSE
418	mefexamide	0.133	4	0.373	0.51773	0.6196	50	418	0.0159542	FALSE
419	dequalinium chloride	-0.082	4	-0.374	0.51879	0.6724	50	419	0.0159924	FALSE
420	theobromine	-0.155	4	-0.374	0.51879	0.5389	50	420	0.0160305	FALSE
421	sulfadimidine	-0.166	6	-0.308	0.52177	0.4655	50	421	0.0160687	FALSE
422	dexpropranolol	-0.269	3	-0.425	0.52752	0.6173	66	422	0.0161069	FALSE
423	prednisolone	-0.146	5	-0.334	0.52857	0.4907	60	423	0.016145	FALSE
424	foliosidine	0.159	6	0.306	0.52868	0.6484	50	424	0.0161832	FALSE
425	triflusal	-0.32	3	-0.424	0.53045	0.7436	66	425	0.0162214	FALSE
426	noretynodrel	-0.087	4	-0.371	0.53092	0.5556	50	426	0.0162595	FALSE
427	mecamylamine	-0.221	3	-0.423	0.53163	0.5574	66	427	0.0162977	FALSE
428	acetohexamide	0.137	4	0.368	0.53729	0.3977	50	428	0.0163359	FALSE
429	boldine	-0.221	4	-0.369	0.53797	0.5205	50	429	0.016374	FALSE
430	pronetalol	-0.209	4	-0.368	0.53954	0.635	50	430	0.0164122	FALSE
431	pyridoxine	-0.237	4	-0.367	0.54256	0.763	50	431	0.0164504	FALSE
432	arcaine	0.015	4	0.366	0.54391	0.5845	50	432	0.0164885	FALSE
433	AG-012559	-0.288	3	-0.418	0.54477	0.5489	66	433	0.0165267	FALSE
434	cinchonidine	-0.154	4	-0.366	0.54807	0.4589	50	434	0.0165649	FALSE
435	loracarbef	0.124	4	0.364	0.54978	0.595	50	435	0.0166031	FALSE
436	sanguinarine	0.284	2	0.486	0.55211	0.75	50	436	0.0166412	FALSE
437	pheneticillin	0.143	4	0.362	0.55647	0.7799	50	437	0.0166794	FALSE
438	4,5-dianilinophthalimide	-0.266	2	-0.485	0.55845	0.7778	50	438	0.0167176	FALSE
439	tiratricol	0.263	4	0.36	0.56299	0.5916	50	439	0.0167557	FALSE
440	rotenone	-0.248	4	-0.361	0.56397	0.6383	50	440	0.0167939	FALSE
441	cromoglicic acid	-0.07	2	-0.482	0.56813	0.5635	50	441	0.0168321	FALSE
442	chlorphenamine	-0.242	4	-0.36	0.57005	0.5722	50	442	0.0168702	FALSE
443	Prestwick-1083	-0.268	3	-0.408	0.57141	0.6057	66	443	0.0169084	FALSE
444	Prestwick-682	0.258	4	0.356	0.57807	0.6391	50	444	0.0169466	FALSE
445	metrizamide	-0.238	4	-0.357	0.57863	0.6145	50	445	0.0169847	FALSE
446	tobramycin	-0.109	4	-0.355	0.58402	0.7978	50	446	0.0170229	FALSE
447	colistin	-0.161	4	-0.355	0.58525	0.8154	50	447	0.0170611	FALSE
448	isopropamide iodide	-0.261	4	-0.354	0.59026	0.5886	50	448	0.0170992	FALSE
449	etifenin	-0.102	4	-0.353	0.59194	0.6207	50	449	0.0171374	FALSE
450	alpha-yohimbine	-0.264	3	-0.4	0.59677	0.669	66	450	0.0171756	FALSE
451	valinomycin	0.187	4	0.35	0.59981	0.8256	50	451	0.0172137	FALSE
452	thiamazole	-0.197	6	-0.288	0.60925	0.6691	50	452	0.0172519	FALSE
453	pentamidine	-0.111	5	-0.314	0.60981	0.6464	60	453	0.0172901	FALSE
454	ascorbic acid	0.131	4	0.347	0.61083	0.5833	50	454	0.0173282	FALSE
455	colecalciferol	-0.049	4	-0.346	0.61613	0.538	50	455	0.0173664	FALSE
456	mefloquine	-0.151	5	-0.311	0.62015	0.8148	60	456	0.0174046	FALSE
457	santonin	-0.208	4	-0.344	0.62494	0.5661	50	457	0.0174427	FALSE
458	meclozine	-0.242	5	-0.309	0.62681	0.6981	60	458	0.0174809	FALSE
459	propranolol	0.247	4	0.341	0.63156	0.5833	50	459	0.0175191	FALSE
460	etamivan	0.177	4	0.34	0.6349	0.6696	50	460	0.0175573	FALSE
461	fipexide	-0.3	3	-0.386	0.63565	0.7459	66	461	0.0175954	FALSE
462	carbarsone	-0.008	4	-0.34	0.63681	0.5616	50	462	0.0176336	FALSE
463	cefamandole	-0.226	4	-0.339	0.6401	0.775	50	463	0.0176718	FALSE
464	tribenoside	-0.217	4	-0.339	0.64264	0.5772	50	464	0.0177099	FALSE
465	paroxetine	-0.192	4	-0.338	0.64326	0.5966	50	465	0.0177481	FALSE
466	homochlorcyclizine	-0.073	4	-0.338	0.64622	0.625	50	466	0.0177863	FALSE
467	practolol	-0.1	4	-0.336	0.65052	0.6531	50	467	0.0178244	FALSE
468	3-nitropropionic acid	-0.01	4	0.334	0.65291	0.6794	50	468	0.0178626	FALSE
469	megestrol	0.192	4	0.334	0.65348	0.8303	50	469	0.0179008	FALSE
470	SR-95531	0.13	4	0.333	0.65864	0.5839	50	470	0.0179389	FALSE
471	niflumic acid	0.022	4	-0.333	0.66047	0.625	50	471	0.0179771	FALSE
472	zuclopenthixol	-0.13	4	-0.333	0.66116	0.5271	50	472	0.0180153	FALSE
473	ampicillin	0.075	4	0.332	0.66234	0.7059	50	473	0.0180534	FALSE
474	fasudil	-0.282	2	-0.456	0.66271	0.6441	50	474	0.0180916	FALSE
475	esculin	-0.114	4	-0.332	0.66425	0.7382	50	475	0.0181298	FALSE
476	chlorogenic acid	0.154	4	0.331	0.66544	0.8453	50	476	0.0181679	FALSE
477	clofilium tosylate	-0.25	3	-0.375	0.66703	0.4851	66	477	0.0182061	FALSE
478	kanamycin	0.096	4	0.33	0.6686	0.6403	50	478	0.0182443	FALSE
479	atropine methonitrate	-0.1	3	-0.372	0.67368	0.6721	66	479	0.0182824	FALSE
480	Y-27632	0.299	2	0.452	0.67398	0.6202	50	480	0.0183206	FALSE
481	phenindione	-0.215	4	-0.328	0.67849	0.7135	50	481	0.0183588	FALSE
482	terfenadine	-0.131	3	-0.369	0.68336	0.7982	66	482	0.0183969	FALSE
483	flunarizine	-0.206	4	-0.326	0.68406	0.7697	50	483	0.0184351	FALSE
484	procyclidine	0.151	4	0.324	0.68752	0.7681	50	484	0.0184733	FALSE
485	5253409	0.285	2	0.447	0.6885	0.6462	50	485	0.0185115	FALSE
486	aminohippuric acid	0.131	4	0.324	0.6886	0.6458	50	486	0.0185496	FALSE
487	bupivacaine	0.157	4	0.321	0.69606	0.6533	50	487	0.0185878	FALSE
488	isometheptene	-0.105	4	-0.323	0.69687	0.8414	50	488	0.018626	FALSE
489	tolfenamic acid	0.05	4	0.321	0.69882	0.7042	50	489	0.0186641	FALSE
490	rolipram	0.078	4	0.319	0.70304	0.7	50	490	0.0187023	FALSE
491	docosahexaenoic acid ethyl ester	0.29	2	0.441	0.7085	0.7371	50	491	0.0187405	FALSE
492	rofecoxib	-0.046	6	-0.265	0.70925	0.7429	50	492	0.0187786	FALSE
493	ciclacillin	-0.178	4	-0.316	0.71772	0.7207	50	493	0.0188168	FALSE
494	flumequine	0.093	4	0.313	0.7244	0.695	50	494	0.018855	FALSE
495	alimemazine	0.106	4	0.313	0.7254	0.7515	50	495	0.0188931	FALSE
496	protoveratrine A	0.074	4	0.312	0.72651	0.7482	50	496	0.0189313	FALSE
497	homosalate	-0.218	4	-0.313	0.72826	0.7212	50	497	0.0189695	FALSE
498	beta-escin	-0.124	6	-0.26	0.72874	0.8017	50	498	0.0190076	FALSE
499	carbinoxamine	-0.128	4	-0.312	0.72983	0.7135	50	499	0.0190458	FALSE
500	spaglumic acid	-0.258	2	-0.433	0.73084	0.7957	50	500	0.019084	FALSE
501	papaverine	-0.105	4	-0.312	0.73188	0.7296	50	501	0.0191221	FALSE
502	pipenzolate bromide	-0.215	4	-0.312	0.73188	0.7657	50	502	0.0191603	FALSE
503	Prestwick-642	-0.159	4	-0.311	0.73347	0.931	50	503	0.0191985	FALSE
504	harman	-0.083	4	-0.311	0.73415	0.65	50	504	0.0192366	FALSE
505	tiaprofenic acid	0.008	4	0.31	0.73495	0.7703	50	505	0.0192748	FALSE
506	tetramisole	-0.116	4	-0.309	0.73948	0.7216	50	506	0.019313	FALSE
507	coralyne	-0.076	4	-0.309	0.74141	0.6778	50	507	0.0193511	FALSE
508	R-atenolol	0.067	4	0.308	0.74215	0.6016	50	508	0.0193893	FALSE
509	trimetazidine	0.044	4	0.307	0.74453	0.8359	50	509	0.0194275	FALSE
510	proxyphylline	-0.114	4	-0.306	0.74833	0.8713	50	510	0.0194656	FALSE
511	tetrandrine	-0.217	4	-0.305	0.75241	0.7593	50	511	0.0195038	FALSE
512	Prestwick-689	0.084	4	0.303	0.75735	0.7883	50	512	0.019542	FALSE
513	aceclofenac	-0.186	4	-0.303	0.7581	0.7892	50	513	0.0195802	FALSE
514	co-dergocrine mesilate	-0.009	4	0.301	0.76413	0.8827	50	514	0.0196183	FALSE
515	napelline	-0.182	4	-0.3	0.76847	0.8531	50	515	0.0196565	FALSE
516	picrotoxinin	0.115	4	0.299	0.77012	0.7328	50	516	0.0196947	FALSE
517	mepacrine	0.037	2	0.418	0.77383	0.849	50	517	0.0197328	FALSE
518	metixene	-0.2	4	-0.298	0.77624	0.8308	50	518	0.019771	FALSE
519	5182598	0.27	2	0.417	0.7782	0.8693	50	519	0.0198092	FALSE
520	corticosterone	-0.246	4	-0.296	0.78158	0.7966	50	520	0.0198473	FALSE
521	Prestwick-675	-0.169	4	-0.293	0.79186	0.8814	50	521	0.0198855	FALSE
522	cefaclor	-0.226	4	-0.293	0.79186	0.8333	50	522	0.0199237	FALSE
523	pivmecillinam	-0.144	4	-0.292	0.79315	0.8564	50	523	0.0199618	FALSE
524	lobeline	-0.049	4	-0.289	0.8033	0.7898	50	524	0.02	FALSE
525	5211181	0.26	2	0.406	0.80677	0.7514	50	525	0.0200382	FALSE
526	lymecycline	-0.057	4	-0.283	0.82063	0.9096	50	526	0.0200763	FALSE
527	5230742	0.256	2	0.399	0.82375	0.7287	50	527	0.0201145	FALSE
528	sulfaphenazole	-0.25	4	-0.281	0.82627	0.8663	50	528	0.0201527	FALSE
529	thiocolchicoside	-0.138	4	-0.279	0.83151	0.939	50	529	0.0201908	FALSE
530	convolamine	-0.198	4	-0.276	0.84111	0.8703	50	530	0.020229	FALSE
531	tetrahydroalstonine	-0.117	4	-0.274	0.84549	0.8649	50	531	0.0202672	FALSE
532	clofibrate	0.24	2	0.378	0.86976	0.8909	50	532	0.0203053	FALSE
533	cefapirin	-0.058	4	-0.264	0.87477	0.9121	50	533	0.0203435	FALSE
534	(+/-)-catechin	-0.126	4	-0.264	0.87507	0.8846	50	534	0.0203817	FALSE
535	W-13	-0.178	2	-0.373	0.88007	0.8859	50	535	0.0204198	FALSE
536	ozagrel	-0.043	4	-0.261	0.88024	0.9191	50	536	0.020458	FALSE
537	tolmetin	-0.123	4	-0.261	0.88086	0.8476	50	537	0.0204962	FALSE
538	furazolidone	-0.038	4	-0.261	0.88108	0.9299	50	538	0.0205344	FALSE
539	tropine	-0.07	4	-0.26	0.88339	0.9145	50	539	0.0205725	FALSE
540	probenecid	-0.121	4	-0.259	0.88711	0.8457	50	540	0.0206107	FALSE
541	dipivefrine	-0.01	4	-0.257	0.89192	0.9145	50	541	0.0206489	FALSE
542	piromidic acid	-0.095	4	-0.256	0.89461	0.9305	50	542	0.020687	FALSE
543	praziquantel	-0.079	4	-0.255	0.8954	0.8563	50	543	0.0207252	FALSE
544	tubocurarine chloride	-0.054	4	-0.252	0.90298	0.9239	50	544	0.0207634	FALSE
545	abamectin	-0.105	4	-0.247	0.91575	0.9321	50	545	0.0208015	FALSE
546	vidarabine	-0.121	4	-0.245	0.92182	0.9375	50	546	0.0208397	FALSE
547	Prestwick-1084	-0.08	4	-0.238	0.93787	0.9907	50	547	0.0208779	FALSE
548	cefsulodin	-0.078	4	-0.238	0.93947	0.9231	50	548	0.020916	FALSE
549	lovastatin	-0.109	4	-0.236	0.94205	0.9302	50	549	0.0209542	FALSE
550	diethylstilbestrol	-0.108	6	-0.194	0.94458	0.9918	50	550	0.0209924	FALSE
551	alexidine	-0.116	4	-0.222	0.96688	0.9829	50	551	0.0210305	FALSE
552	brompheniramine	-0.062	4	-0.215	0.97603	0.9648	50	552	0.0210687	FALSE
553	mephenytoin	-0.075	4	-0.197	0.99023	1	50	553	0.0211069	FALSE
554	5149715	-0.79	1	-0.999	---	---	100	554	0.021145	FALSE
555	phenanthridinone	0.874	1	0.998	---	---	100	555	0.0211832	FALSE
556	BW-B70C	0.818	1	0.995	---	---	100	556	0.0212214	FALSE
557	cytochalasin B	-0.643	1	-0.985	---	---	100	557	0.0212595	FALSE
558	(-)-catechin	0.677	1	0.98	---	---	100	558	0.0212977	FALSE
559	demecolcine	-0.601	1	-0.974	---	---	100	559	0.0213359	FALSE
560	tyrphostin AG-1478	0.63	1	0.965	---	---	100	560	0.021374	FALSE
561	oligomycin	-0.58	1	-0.963	---	---	100	561	0.0214122	FALSE
562	5152487	-0.58	1	-0.963	---	---	100	562	0.0214504	FALSE
563	celastrol	0.611	1	0.959	---	---	100	563	0.0214885	FALSE
564	splitomicin	0.59	1	0.947	---	---	100	564	0.0215267	FALSE
565	5213008	-0.549	1	-0.945	---	---	100	565	0.0215649	FALSE
566	5286656	-0.547	1	-0.944	---	---	100	566	0.0216031	FALSE
567	decitabine	-0.541	1	-0.939	---	---	100	567	0.0216412	FALSE
568	DL-PPMP	0.551	1	0.923	---	---	100	568	0.0216794	FALSE
569	1,5-isoquinolinediol	0.544	1	0.919	---	---	100	569	0.0217176	FALSE
570	HC toxin	0.52	1	0.905	---	---	100	570	0.0217557	FALSE
571	dopamine	0.509	1	0.896	---	---	100	571	0.0217939	FALSE
572	N-phenylanthranilic acid	-0.478	1	-0.877	---	---	100	572	0.0218321	FALSE
573	5114445	-0.473	1	-0.871	---	---	100	573	0.0218702	FALSE
574	tioguanine	0.465	1	0.865	---	---	100	574	0.0219084	FALSE
575	PHA-00665752	0.454	1	0.857	---	---	100	575	0.0219466	FALSE
576	2-deoxy-D-glucose	-0.453	1	-0.849	---	---	100	576	0.0219847	FALSE
577	phenyl biguanide	0.429	1	0.84	---	---	100	577	0.0220229	FALSE
578	MG-132	0	1	0.794	---	---	0	578	0.0220611	FALSE
579	fisetin	-0.396	1	-0.778	---	---	100	579	0.0220992	FALSE
580	parthenolide	0.16	4	0.775	---	---	25	580	0.0221374	FALSE
581	topiramate	0	1	0.739	---	---	0	581	0.0221756	FALSE
582	dimethyloxalylglycine	-0.341	1	-0.724	---	---	100	582	0.0222137	FALSE
583	carbimazole	0.158	3	0.718	---	---	33	583	0.0222519	FALSE
584	12,13-EODE	0	1	0.713	---	---	0	584	0.0222901	FALSE
585	5186324	0	1	0.71	---	---	0	585	0.0223282	FALSE
586	sulindac sulfide	0	1	0.709	---	---	0	586	0.0223664	FALSE
587	5162773	0	1	0.703	---	---	0	587	0.0224046	FALSE
588	cantharidin	-0.291	1	-0.702	---	---	100	588	0.0224427	FALSE
589	3-aminobenzamide	0	1	0.702	---	---	0	589	0.0224809	FALSE
590	quinpirole	0.138	4	0.698	---	---	25	590	0.0225191	FALSE
591	dinoprostone	0	4	0.695	---	---	0	591	0.0225573	FALSE
592	cobalt chloride	0	3	0.693	---	---	0	592	0.0225954	FALSE
593	piretanide	0.125	4	0.693	---	---	25	593	0.0226336	FALSE
594	5109870	0	1	-0.691	---	---	0	594	0.0226718	FALSE
595	oxamic acid	0	1	-0.685	---	---	0	595	0.0227099	FALSE
596	vinblastine	0	3	0.684	---	---	0	596	0.0227481	FALSE
597	scriptaid	0	3	0.684	---	---	0	597	0.0227863	FALSE
598	nafcillin	0	4	0.68	---	---	0	598	0.0228244	FALSE
599	carmustine	0.155	3	0.671	---	---	33	599	0.0228626	FALSE
600	TTNPB	0	2	0.666	---	---	0	600	0.0229008	FALSE
601	5186223	0	1	0.663	---	---	0	601	0.0229389	FALSE
602	5140203	0	1	-0.646	---	---	0	602	0.0229771	FALSE
603	rottlerin	-0.209	3	-0.644	---	---	33	603	0.0230153	FALSE
604	alvespimycin	0.249	12	0.642	---	---	41	604	0.0230534	FALSE
605	tomelukast	0	1	0.642	---	---	0	605	0.0230916	FALSE
606	ethionamide	0	3	0.641	---	---	0	606	0.0231298	FALSE
607	isoflupredone	0.228	3	0.637	---	---	33	607	0.0231679	FALSE
608	5151277	0	1	-0.637	---	---	0	608	0.0232061	FALSE
609	ipratropium bromide	-0.148	3	-0.636	---	---	33	609	0.0232443	FALSE
610	tacrolimus	0	3	0.627	---	---	0	610	0.0232824	FALSE
611	dinoprost	0.132	4	0.626	---	---	25	611	0.0233206	FALSE
612	chrysin	-0.148	3	-0.625	---	---	33	612	0.0233588	FALSE
613	Chicago Sky Blue 6B	0.149	4	0.624	---	---	25	613	0.0233969	FALSE
614	ionomycin	0	3	-0.623	---	---	0	614	0.0234351	FALSE
615	difenidol	-0.137	3	-0.622	---	---	33	615	0.0234733	FALSE
616	mometasone	0.154	4	0.619	---	---	25	616	0.0235115	FALSE
617	gefitinib	0	1	-0.616	---	---	0	617	0.0235496	FALSE
618	5248896	0	2	-0.612	---	---	0	618	0.0235878	FALSE
619	dexverapamil	0	1	-0.61	---	---	0	619	0.023626	FALSE
620	diperodon	0.139	3	0.608	---	---	33	620	0.0236641	FALSE
621	benzathine benzylpenicillin	0.13	4	0.604	---	---	25	621	0.0237023	FALSE
622	Prestwick-559	-0.175	3	-0.602	---	---	33	622	0.0237405	FALSE
623	trimethobenzamide	0.093	5	0.602	---	---	20	623	0.0237786	FALSE
624	caffeic acid	0	3	-0.597	---	---	0	624	0.0238168	FALSE
625	depudecin	0	2	-0.595	---	---	0	625	0.023855	FALSE
626	NS-398	0	3	0.595	---	---	0	626	0.0238931	FALSE
627	vigabatrin	0.182	3	0.594	---	---	33	627	0.0239313	FALSE
628	atractyloside	0.191	5	0.591	---	---	40	628	0.0239695	FALSE
629	tetryzoline	-0.139	3	-0.587	---	---	33	629	0.0240076	FALSE
630	C-75	0.096	4	0.587	---	---	25	630	0.0240458	FALSE
631	heptaminol	0.184	5	0.583	---	---	40	631	0.024084	FALSE
632	verteporfin	0.145	3	0.581	---	---	33	632	0.0241221	FALSE
633	exemestane	0	1	-0.58	---	---	0	633	0.0241603	FALSE
634	SB-203580	0.122	5	0.58	---	---	40	634	0.0241985	FALSE
635	digitoxigenin	0.153	4	0.578	---	---	25	635	0.0242366	FALSE
636	azapropazone	0.277	3	0.577	---	---	33	636	0.0242748	FALSE
637	tanespimycin	0.273	62	0.574	---	---	48	637	0.024313	FALSE
638	diflorasone	0	4	0.563	---	---	0	638	0.0243511	FALSE
639	gentamicin	0.1	4	0.557	---	---	25	639	0.0243893	FALSE
640	pararosaniline	0	1	-0.556	---	---	0	640	0.0244275	FALSE
641	bromperidol	-0.14	3	-0.555	---	---	33	641	0.0244656	FALSE
642	U0125	0	1	0.553	---	---	0	642	0.0245038	FALSE
643	GW-8510	-0.126	4	-0.552	---	---	25	643	0.024542	FALSE
644	mercaptopurine	0	2	0.546	---	---	0	644	0.0245802	FALSE
645	LM-1685	-0.158	3	-0.546	---	---	33	645	0.0246183	FALSE
646	pheniramine	0.191	5	0.545	---	---	40	646	0.0246565	FALSE
647	5666823	0	1	-0.545	---	---	0	647	0.0246947	FALSE
648	zimeldine	-0.17	5	-0.545	---	---	40	648	0.0247328	FALSE
649	5255229	0	2	-0.544	---	---	0	649	0.024771	FALSE
650	myosmine	0.149	6	0.543	---	---	33	650	0.0248092	FALSE
651	ramifenazone	0.106	4	0.543	---	---	25	651	0.0248473	FALSE
652	ursodeoxycholic acid	-0.2	3	-0.542	---	---	33	652	0.0248855	FALSE
653	apigenin	-0.109	4	-0.542	---	---	25	653	0.0249237	FALSE
654	dexpanthenol	-0.121	4	-0.542	---	---	25	654	0.0249618	FALSE
655	spironolactone	0	5	-0.541	---	---	0	655	0.025	FALSE
656	tyrphostin AG-825	0	1	-0.541	---	---	0	656	0.0250382	FALSE
657	cefotetan	-0.097	3	-0.539	---	---	33	657	0.0250763	FALSE
658	thalidomide	0.142	7	0.537	---	---	28	658	0.0251145	FALSE
659	scopoletin	0	2	0.536	---	---	0	659	0.0251527	FALSE
660	betazole	-0.108	5	-0.533	---	---	20	660	0.0251908	FALSE
661	clofazimine	0.082	5	0.529	---	---	20	661	0.025229	FALSE
662	acemetacin	0.164	4	0.527	---	---	25	662	0.0252672	FALSE
663	carbenoxolone	0	4	0.524	---	---	0	663	0.0253053	FALSE
664	Prestwick-1082	0	3	0.524	---	---	0	664	0.0253435	FALSE
665	pimethixene	-0.155	3	-0.52	---	---	33	665	0.0253817	FALSE
666	yohimbic acid	0.15	3	0.52	---	---	33	666	0.0254198	FALSE
667	chlorambucil	0	4	0.518	---	---	0	667	0.025458	FALSE
668	streptozocin	0.142	4	0.517	---	---	25	668	0.0254962	FALSE
669	3-acetylcoumarin	0	5	0.513	---	---	0	669	0.0255344	FALSE
670	clorsulon	0.104	4	0.512	---	---	25	670	0.0255725	FALSE
671	(-)-isoprenaline	0.085	4	0.511	---	---	25	671	0.0256107	FALSE
672	dihydrostreptomycin	0.241	5	0.51	---	---	40	672	0.0256489	FALSE
673	MK-886	0	2	0.51	---	---	0	673	0.025687	FALSE
674	nicardipine	0.126	4	0.51	---	---	25	674	0.0257252	FALSE
675	ticarcillin	0	3	0.51	---	---	0	675	0.0257634	FALSE
676	strophanthidin	0.1	4	0.509	---	---	25	676	0.0258015	FALSE
677	melatonin	0.025	4	0.509	---	---	25	677	0.0258397	FALSE
678	securinine	0.117	4	0.509	---	---	25	678	0.0258779	FALSE
679	N-acetyl-L-leucine	-0.102	4	-0.508	---	---	25	679	0.025916	FALSE
680	timolol	0.091	4	0.508	---	---	25	680	0.0259542	FALSE
681	pipemidic acid	-0.108	3	-0.507	---	---	33	681	0.0259924	FALSE
682	methylprednisolone	-0.141	4	-0.506	---	---	25	682	0.0260305	FALSE
683	withaferin A	0.122	4	0.505	---	---	25	683	0.0260687	FALSE
684	ifosfamide	0	3	0.504	---	---	0	684	0.0261069	FALSE
685	cisapride	0.186	4	0.503	---	---	25	685	0.026145	FALSE
686	HNMPA-(AM)3	0	1	0.503	---	---	0	686	0.0261832	FALSE
687	ouabain	0	4	0.502	---	---	0	687	0.0262214	FALSE
688	tolnaftate	0.24	5	0.501	---	---	40	688	0.0262595	FALSE
689	ciclopirox	0.147	4	0.499	---	---	25	689	0.0262977	FALSE
690	dihydroergocristine	0.121	4	0.498	---	---	25	690	0.0263359	FALSE
691	furosemide	0.116	4	0.496	---	---	25	691	0.026374	FALSE
692	ethosuximide	-0.097	4	-0.493	---	---	25	692	0.0264122	FALSE
693	ketoprofen	0.165	6	0.491	---	---	33	693	0.0264504	FALSE
694	alpha-ergocryptine	0.223	6	0.49	---	---	33	694	0.0264885	FALSE
695	metyrapone	-0.148	4	-0.49	---	---	25	695	0.0265267	FALSE
696	gramine	-0.038	4	0.489	---	---	25	696	0.0265649	FALSE
697	dizocilpine	0	5	0.488	---	---	0	697	0.0266031	FALSE
698	atropine oxide	0	5	0.486	---	---	0	698	0.0266412	FALSE
699	bisacodyl	-0.124	4	-0.486	---	---	25	699	0.0266794	FALSE
700	bezafibrate	-0.113	4	-0.486	---	---	25	700	0.0267176	FALSE
701	5155877	0.124	4	0.485	---	---	25	701	0.0267557	FALSE
702	acenocoumarol	0.108	5	0.484	---	---	20	702	0.0267939	FALSE
703	butyl hydroxybenzoate	0.102	5	0.484	---	---	20	703	0.0268321	FALSE
704	dienestrol	0.19	3	0.483	---	---	33	704	0.0268702	FALSE
705	amiloride	-0.199	5	-0.48	---	---	40	705	0.0269084	FALSE
706	nabumetone	0.116	4	0.48	---	---	25	706	0.0269466	FALSE
707	0316684-0000	0.211	4	0.478	---	---	25	707	0.0269847	FALSE
708	mebendazole	-0.208	5	-0.477	---	---	40	708	0.0270229	FALSE
709	benzylpenicillin	0	4	-0.477	---	---	0	709	0.0270611	FALSE
710	demecarium bromide	0.142	4	0.476	---	---	25	710	0.0270992	FALSE
711	bemegride	-0.107	4	-0.476	---	---	25	711	0.0271374	FALSE
712	dyclonine	0.177	4	0.474	---	---	25	712	0.0271756	FALSE
713	bromocriptine	-0.069	5	-0.474	---	---	20	713	0.0272137	FALSE
714	ioxaglic acid	0	3	-0.473	---	---	0	714	0.0272519	FALSE
715	hesperetin	-0.112	5	-0.473	---	---	20	715	0.0272901	FALSE
716	pyrantel	0.198	5	0.473	---	---	40	716	0.0273282	FALSE
717	chlortetracycline	-0.103	5	-0.469	---	---	20	717	0.0273664	FALSE
718	meteneprost	0	4	0.469	---	---	0	718	0.0274046	FALSE
719	amiprilose	-0.119	4	0.467	---	---	0	719	0.0274427	FALSE
720	selegiline	0	4	0.459	---	---	0	720	0.0274809	FALSE
721	corbadrine	0	4	-0.458	---	---	0	721	0.0275191	FALSE
722	fluocinonide	0	5	-0.457	---	---	0	722	0.0275573	FALSE
723	calycanthine	0	4	0.457	---	---	0	723	0.0275954	FALSE
724	pioglitazone	0.138	11	0.455	---	---	36	724	0.0276336	FALSE
725	amrinone	0.112	4	0.455	---	---	25	725	0.0276718	FALSE
726	etodolac	0.034	5	0.455	---	---	20	726	0.0277099	FALSE
727	luteolin	0	4	-0.455	---	---	0	727	0.0277481	FALSE
728	tetracycline	0.178	5	0.454	---	---	40	728	0.0277863	FALSE
729	CP-944629	-0.116	4	-0.453	---	---	25	729	0.0278244	FALSE
730	sulpiride	0.033	5	0.451	---	---	20	730	0.0278626	FALSE
731	gliclazide	-0.13	4	-0.451	---	---	25	731	0.0279008	FALSE
732	pentetrazol	0.13	4	0.45	---	---	25	732	0.0279389	FALSE
733	meclofenamic acid	0.103	5	0.449	---	---	20	733	0.0279771	FALSE
734	lorglumide	-0.097	5	-0.449	---	---	20	734	0.0280153	FALSE
735	clorgiline	-0.103	4	-0.449	---	---	25	735	0.0280534	FALSE
736	glibenclamide	-0.139	4	-0.447	---	---	25	736	0.0280916	FALSE
737	nortriptyline	-0.107	4	-0.447	---	---	25	737	0.0281298	FALSE
738	cephaeline	0	5	-0.446	---	---	0	738	0.0281679	FALSE
739	hemicholinium	-0.11	4	-0.445	---	---	25	739	0.0282061	FALSE
740	metoprolol	0.014	4	0.445	---	---	25	740	0.0282443	FALSE
741	glafenine	-0.14	4	-0.445	---	---	25	741	0.0282824	FALSE
742	sulfachlorpyridazine	-0.084	5	-0.444	---	---	20	742	0.0283206	FALSE
743	stachydrine	0	4	0.443	---	---	0	743	0.0283588	FALSE
744	riluzole	-0.09	5	-0.442	---	---	40	744	0.0283969	FALSE
745	fenspiride	0	5	0.441	---	---	0	745	0.0284351	FALSE
746	alprostadil	0.09	7	0.439	---	---	28	746	0.0284733	FALSE
747	fusidic acid	0.135	4	0.439	---	---	25	747	0.0285115	FALSE
748	remoxipride	0	4	-0.439	---	---	0	748	0.0285496	FALSE
749	dropropizine	-0.112	4	0.436	---	---	0	749	0.0285878	FALSE
750	phthalylsulfathiazole	-0.175	5	-0.435	---	---	40	750	0.028626	FALSE
751	PF-00875133-00	-0.141	3	-0.434	---	---	33	751	0.0286641	FALSE
752	proscillaridin	0.205	3	0.434	---	---	33	752	0.0287023	FALSE
753	tiletamine	0.12	4	0.434	---	---	25	753	0.0287405	FALSE
754	cefotiam	0.091	4	0.434	---	---	25	754	0.0287786	FALSE
755	ranitidine	-0.143	5	-0.432	---	---	40	755	0.0288168	FALSE
756	(-)-MK-801	0.13	4	0.431	---	---	25	756	0.028855	FALSE
757	vanoxerine	-0.122	4	-0.431	---	---	25	757	0.0288931	FALSE
758	dextromethorphan	-0.127	4	-0.431	---	---	25	758	0.0289313	FALSE
759	ergocalciferol	0.142	4	0.431	---	---	25	759	0.0289695	FALSE
760	calmidazolium	0	2	0.431	---	---	0	760	0.0290076	FALSE
761	11-deoxy-16,16-dimethylprostaglandin E2	0	4	0.431	---	---	0	761	0.0290458	FALSE
762	loxapine	0.111	4	0.43	---	---	25	762	0.029084	FALSE
763	estrone	-0.126	4	-0.429	---	---	25	763	0.0291221	FALSE
764	cefoperazone	-0.17	3	0.429	---	---	0	764	0.0291603	FALSE
765	ondansetron	0	4	0.429	---	---	0	765	0.0291985	FALSE
766	oxybutynin	-0.116	4	-0.428	---	---	25	766	0.0292366	FALSE
767	spiramycin	-0.051	6	0.427	---	---	0	767	0.0292748	FALSE
768	protriptyline	-0.124	4	-0.427	---	---	25	768	0.029313	FALSE
769	sulfacetamide	-0.133	4	-0.427	---	---	25	769	0.0293511	FALSE
770	harmalol	-0.173	3	-0.426	---	---	33	770	0.0293893	FALSE
771	adiphenine	0.039	5	0.425	---	---	20	771	0.0294275	FALSE
772	karakoline	0.161	6	0.425	---	---	33	772	0.0294656	FALSE
773	diazoxide	-0.014	5	0.424	---	---	20	773	0.0295038	FALSE
774	exisulind	0	2	0.424	---	---	0	774	0.029542	FALSE
775	chloropyrazine	-0.086	4	-0.424	---	---	25	775	0.0295802	FALSE
776	isoxicam	-0.006	5	0.423	---	---	20	776	0.0296183	FALSE
777	parbendazole	-0.105	4	-0.423	---	---	25	777	0.0296565	FALSE
778	fludrocortisone	0.066	8	0.423	---	---	12	778	0.0296947	FALSE
779	ambroxol	0.117	4	0.423	---	---	25	779	0.0297328	FALSE
780	benzamil	-0.158	6	-0.422	---	---	33	780	0.029771	FALSE
781	anisomycin	-0.022	4	0.422	---	---	25	781	0.0298092	FALSE
782	alfadolone	0.112	3	0.421	---	---	33	782	0.0298473	FALSE
783	profenamine	0.049	4	0.42	---	---	25	783	0.0298855	FALSE
784	diflunisal	0.147	5	0.419	---	---	20	784	0.0299237	FALSE
785	testosterone	0.18	5	0.418	---	---	40	785	0.0299618	FALSE
786	ethoxyquin	-0.126	5	-0.418	---	---	40	786	0.03	FALSE
787	ebselen	-0.107	3	-0.417	---	---	33	787	0.0300382	FALSE
788	tocainide	0.044	4	0.417	---	---	25	788	0.0300763	FALSE
789	propoxycaine	0	4	-0.415	---	---	0	789	0.0301145	FALSE
790	bucladesine	0.077	6	0.415	---	---	16	790	0.0301527	FALSE
791	oxamniquine	0.189	4	0.414	---	---	25	791	0.0301908	FALSE
792	azacyclonol	0.188	5	0.414	---	---	40	792	0.030229	FALSE
793	ginkgolide A	0	4	-0.411	---	---	0	793	0.0302672	FALSE
794	meprylcaine	0	4	0.411	---	---	0	794	0.0303053	FALSE
795	troleandomycin	0.114	4	0.411	---	---	25	795	0.0303435	FALSE
796	proguanil	0.05	3	0.41	---	---	33	796	0.0303817	FALSE
797	biperiden	0.222	5	0.41	---	---	40	797	0.0304198	FALSE
798	atropine	0	4	0.409	---	---	0	798	0.030458	FALSE
799	cetirizine	-0.101	4	-0.409	---	---	25	799	0.0304962	FALSE
800	mestranol	0	4	-0.409	---	---	0	800	0.0305344	FALSE
801	racecadotril	0.117	4	0.408	---	---	25	801	0.0305725	FALSE
802	sulfamerazine	-0.081	5	-0.408	---	---	20	802	0.0306107	FALSE
803	mesoridazine	0.093	4	0.407	---	---	25	803	0.0306489	FALSE
804	triprolidine	0.25	4	0.407	---	---	25	804	0.030687	FALSE
805	fenbendazole	-0.035	4	0.406	---	---	25	805	0.0307252	FALSE
806	guanethidine	0	3	0.406	---	---	0	806	0.0307634	FALSE
807	ciprofibrate	-0.097	4	0.406	---	---	0	807	0.0308015	FALSE
808	sparteine	0	4	0.406	---	---	0	808	0.0308397	FALSE
809	ikarugamycin	-0.19	3	0.405	---	---	0	809	0.0308779	FALSE
810	finasteride	0.152	6	0.405	---	---	33	810	0.030916	FALSE
811	beclometasone	-0.156	3	-0.404	---	---	33	811	0.0309542	FALSE
812	terbutaline	-0.012	4	-0.404	---	---	25	812	0.0309924	FALSE
813	streptomycin	0.127	4	0.402	---	---	25	813	0.0310305	FALSE
814	ethotoin	-0.065	6	-0.402	---	---	16	814	0.0310687	FALSE
815	azacitidine	0	3	-0.402	---	---	0	815	0.0311069	FALSE
816	sulmazole	-0.041	3	0.402	---	---	33	816	0.031145	FALSE
817	hydrocortisone	-0.157	3	0.401	---	---	0	817	0.0311832	FALSE
818	danazol	0	4	0.4	---	---	0	818	0.0312214	FALSE
819	semustine	0.019	4	0.4	---	---	25	819	0.0312595	FALSE
820	5252917	0	2	0.4	---	---	0	820	0.0312977	FALSE
821	glycocholic acid	0.148	4	0.399	---	---	25	821	0.0313359	FALSE
822	sitosterol	-0.102	4	-0.399	---	---	25	822	0.031374	FALSE
823	fenoprofen	-0.072	6	-0.399	---	---	16	823	0.0314122	FALSE
824	arecoline	0.05	4	0.399	---	---	25	824	0.0314504	FALSE
825	oxprenolol	0	4	0.399	---	---	0	825	0.0314885	FALSE
826	AR-A014418	-0.212	3	-0.398	---	---	33	826	0.0315267	FALSE
827	(+)-chelidonine	0	4	0.398	---	---	0	827	0.0315649	FALSE
828	leflunomide	0.101	4	0.398	---	---	25	828	0.0316031	FALSE
829	PHA-00745360	0.003	8	0.397	---	---	12	829	0.0316412	FALSE
830	tranylcypromine	-0.166	5	-0.395	---	---	40	830	0.0316794	FALSE
831	calcium folinate	-0.003	5	0.395	---	---	40	831	0.0317176	FALSE
832	scoulerine	-0.103	4	-0.395	---	---	25	832	0.0317557	FALSE
833	nalbuphine	-0.205	5	-0.394	---	---	40	833	0.0317939	FALSE
834	hycanthone	0	4	0.394	---	---	0	834	0.0318321	FALSE
835	solanine	0	4	-0.393	---	---	0	835	0.0318702	FALSE
836	nitrofurantoin	-0.077	5	-0.393	---	---	40	836	0.0319084	FALSE
837	carcinine	0.12	4	0.393	---	---	25	837	0.0319466	FALSE
838	delsoline	-0.088	4	-0.391	---	---	25	838	0.0319847	FALSE
839	dantrolene	0.106	6	0.391	---	---	33	839	0.0320229	FALSE
840	methacholine chloride	-0.174	3	-0.389	---	---	33	840	0.0320611	FALSE
841	nilutamide	0.08	4	0.387	---	---	25	841	0.0320992	FALSE
842	guanabenz	0.117	5	0.387	---	---	40	842	0.0321374	FALSE
843	doxylamine	0.099	5	0.386	---	---	20	843	0.0321756	FALSE
844	biotin	-0.185	3	-0.385	---	---	33	844	0.0322137	FALSE
845	arachidonic acid	0	3	0.385	---	---	0	845	0.0322519	FALSE
846	propidium iodide	0.145	4	0.385	---	---	25	846	0.0322901	FALSE
847	florfenicol	-0.11	4	-0.384	---	---	25	847	0.0323282	FALSE
848	diltiazem	0.255	5	0.384	---	---	40	848	0.0323664	FALSE
849	estropipate	0.018	4	0.383	---	---	25	849	0.0324046	FALSE
850	propofol	-0.077	4	-0.383	---	---	25	850	0.0324427	FALSE
851	milrinone	0.198	3	0.382	---	---	33	851	0.0324809	FALSE
852	epiandrosterone	0.106	4	0.381	---	---	25	852	0.0325191	FALSE
853	aminophylline	0.085	4	0.381	---	---	25	853	0.0325573	FALSE
854	levcycloserine	-0.025	4	0.38	---	---	25	854	0.0325954	FALSE
855	scopolamine N-oxide	-0.155	5	-0.38	---	---	40	855	0.0326336	FALSE
856	tropicamide	-0.091	6	-0.38	---	---	33	856	0.0326718	FALSE
857	PNU-0251126	0.086	6	0.38	---	---	16	857	0.0327099	FALSE
858	benzbromarone	0.178	3	0.38	---	---	33	858	0.0327481	FALSE
859	tiabendazole	-0.103	4	-0.379	---	---	25	859	0.0327863	FALSE
860	molsidomine	0.007	4	0.379	---	---	25	860	0.0328244	FALSE
861	iohexol	0.03	4	0.379	---	---	25	861	0.0328626	FALSE
862	levocabastine	-0.178	4	-0.378	---	---	25	862	0.0329008	FALSE
863	tolazoline	0.222	5	0.378	---	---	40	863	0.0329389	FALSE
864	benserazide	0	5	0.377	---	---	0	864	0.0329771	FALSE
865	trimethylcolchicinic acid	-0.117	4	-0.377	---	---	25	865	0.0330153	FALSE
866	0179445-0000	0.119	8	0.377	---	---	37	866	0.0330534	FALSE
867	paclitaxel	0.081	6	0.377	---	---	16	867	0.0330916	FALSE
868	imipenem	0	4	0.376	---	---	0	868	0.0331298	FALSE
869	yohimbine	-0.093	5	-0.375	---	---	40	869	0.0331679	FALSE
870	thapsigargin	0.186	3	0.375	---	---	33	870	0.0332061	FALSE
871	propafenone	0	4	0.375	---	---	0	871	0.0332443	FALSE
872	erythromycin	-0.105	5	-0.374	---	---	40	872	0.0332824	FALSE
873	clenbuterol	0.155	5	0.374	---	---	40	873	0.0333206	FALSE
874	gossypol	0.152	6	0.373	---	---	33	874	0.0333588	FALSE
875	troglitazone	-0.007	16	0.373	---	---	25	875	0.0333969	FALSE
876	podophyllotoxin	-0.13	4	0.373	---	---	0	876	0.0334351	FALSE
877	S-propranolol	0	4	0.373	---	---	0	877	0.0334733	FALSE
878	amprolium	-0.158	5	-0.372	---	---	40	878	0.0335115	FALSE
879	diphemanil metilsulfate	-0.076	5	0.372	---	---	0	879	0.0335496	FALSE
880	Prestwick-972	0.179	3	0.369	---	---	33	880	0.0335878	FALSE
881	nomegestrol	-0.163	3	-0.369	---	---	33	881	0.033626	FALSE
882	bufexamac	-0.138	4	-0.369	---	---	25	882	0.0336641	FALSE
883	suxibuzone	-0.142	4	0.369	---	---	0	883	0.0337023	FALSE
884	velnacrine	0.025	4	0.369	---	---	25	884	0.0337405	FALSE
885	enoxacin	-0.105	4	0.368	---	---	0	885	0.0337786	FALSE
886	NU-1025	0	2	0.368	---	---	0	886	0.0338168	FALSE
887	diclofenamide	0.039	4	0.368	---	---	25	887	0.033855	FALSE
888	ethisterone	0.137	6	0.368	---	---	33	888	0.0338931	FALSE
889	bepridil	0	4	0.366	---	---	0	889	0.0339313	FALSE
890	oxaprozin	0	6	0.366	---	---	0	890	0.0339695	FALSE
891	mephentermine	-0.128	5	-0.366	---	---	40	891	0.0340076	FALSE
892	celecoxib	-0.176	5	-0.366	---	---	40	892	0.0340458	FALSE
893	pirinixic acid	0.186	5	0.366	---	---	40	893	0.034084	FALSE
894	nifedipine	-0.062	7	-0.365	---	---	28	894	0.0341221	FALSE
895	hydroflumethiazide	-0.004	5	-0.365	---	---	20	895	0.0341603	FALSE
896	copper sulfate	0.007	4	0.364	---	---	25	896	0.0341985	FALSE
897	tacrine	-0.054	4	0.364	---	---	25	897	0.0342366	FALSE
898	atovaquone	-0.174	3	-0.363	---	---	33	898	0.0342748	FALSE
899	spiradoline	-0.085	4	0.363	---	---	0	899	0.034313	FALSE
900	propantheline bromide	-0.105	4	-0.362	---	---	25	900	0.0343511	FALSE
901	perphenazine	0	5	0.362	---	---	0	901	0.0343893	FALSE
902	tranexamic acid	-0.104	5	0.362	---	---	20	902	0.0344275	FALSE
903	deferoxamine	0	8	-0.361	---	---	0	903	0.0344656	FALSE
904	ketoconazole	0	4	0.361	---	---	0	904	0.0345038	FALSE
905	PHA-00846566E	0.266	3	0.361	---	---	33	905	0.034542	FALSE
906	meclocycline	0.049	4	0.361	---	---	25	906	0.0345802	FALSE
907	iobenguane	-0.096	4	-0.361	---	---	25	907	0.0346183	FALSE
908	aminophenazone	-0.091	5	0.36	---	---	0	908	0.0346565	FALSE
909	levothyroxine sodium	-0.111	4	0.36	---	---	0	909	0.0346947	FALSE
910	meglumine	-0.088	4	0.36	---	---	0	910	0.0347328	FALSE
911	iopamidol	0.156	4	0.36	---	---	25	911	0.034771	FALSE
912	harmol	0.095	4	0.36	---	---	25	912	0.0348092	FALSE
913	budesonide	0.034	4	-0.36	---	---	25	913	0.0348473	FALSE
914	desoxycortone	-0.01	4	-0.359	---	---	25	914	0.0348855	FALSE
915	quinisocaine	-0.164	4	-0.359	---	---	25	915	0.0349237	FALSE
916	CAY-10397	-0.124	3	-0.359	---	---	33	916	0.0349618	FALSE
917	emetine	0.151	4	0.358	---	---	25	917	0.035	FALSE
918	hydroxyachillin	0.102	4	0.357	---	---	25	918	0.0350382	FALSE
919	suprofen	0	4	0.357	---	---	25	919	0.0350763	FALSE
920	bretylium tosilate	-0.101	4	-0.357	---	---	25	920	0.0351145	FALSE
921	canavanine	0.188	3	0.356	---	---	33	921	0.0351527	FALSE
922	famotidine	0.188	5	0.356	---	---	40	922	0.0351908	FALSE
923	neomycin	-0.005	5	0.356	---	---	20	923	0.035229	FALSE
924	thiethylperazine	-0.017	4	0.355	---	---	25	924	0.0352672	FALSE
925	CP-320650-01	0.093	8	0.355	---	---	25	925	0.0353053	FALSE
926	lidocaine	-0.041	5	0.355	---	---	40	926	0.0353435	FALSE
927	irinotecan	0.222	3	0.354	---	---	33	927	0.0353817	FALSE
928	amiodarone	-0.174	5	-0.353	---	---	40	928	0.0354198	FALSE
929	cyclopentolate	0.019	4	-0.353	---	---	25	929	0.035458	FALSE
930	tetroquinone	-0.13	4	-0.352	---	---	25	930	0.0354962	FALSE
931	hexetidine	0.042	4	0.351	---	---	25	931	0.0355344	FALSE
932	PF-00539758-00	-0.131	3	-0.351	---	---	33	932	0.0355725	FALSE
933	minaprine	0	5	-0.351	---	---	0	933	0.0356107	FALSE
934	enalapril	0.179	4	0.35	---	---	25	934	0.0356489	FALSE
935	guanfacine	-0.101	5	0.35	---	---	0	935	0.035687	FALSE
936	isoetarine	0.129	4	0.35	---	---	25	936	0.0357252	FALSE
937	bephenium hydroxynaphthoate	-0.159	5	-0.349	---	---	40	937	0.0357634	FALSE
938	bendroflumethiazide	-0.09	6	-0.349	---	---	16	938	0.0358015	FALSE
939	cotinine	0.17	6	0.349	---	---	33	939	0.0358397	FALSE
940	disulfiram	-0.079	5	0.349	---	---	0	940	0.0358779	FALSE
941	meclofenoxate	-0.136	6	-0.349	---	---	33	941	0.035916	FALSE
942	isoniazid	0.116	5	0.348	---	---	20	942	0.0359542	FALSE
943	cefmetazole	0.162	4	0.348	---	---	25	943	0.0359924	FALSE
944	sisomicin	-0.097	4	-0.348	---	---	25	944	0.0360305	FALSE
945	risperidone	-0.158	3	-0.348	---	---	33	945	0.0360687	FALSE
946	aminocaproic acid	-0.095	3	-0.347	---	---	33	946	0.0361069	FALSE
947	ajmaline	0	3	0.347	---	---	0	947	0.036145	FALSE
948	seneciphylline	-0.105	4	-0.346	---	---	25	948	0.0361832	FALSE
949	mebhydrolin	0.14	4	0.345	---	---	25	949	0.0362214	FALSE
950	ricinine	-0.142	4	0.345	---	---	0	950	0.0362595	FALSE
951	altretamine	0.124	4	0.345	---	---	25	951	0.0362977	FALSE
952	noscapine	-0.115	4	0.343	---	---	0	952	0.0363359	FALSE
953	nifenazone	0.227	5	0.342	---	---	40	953	0.036374	FALSE
954	lidoflazine	0.066	3	0.342	---	---	33	954	0.0364122	FALSE
955	benzethonium chloride	0.033	3	-0.342	---	---	33	955	0.0364504	FALSE
956	reserpine	0.189	3	0.342	---	---	33	956	0.0364885	FALSE
957	lactobionic acid	0.058	4	0.341	---	---	25	957	0.0365267	FALSE
958	ifenprodil	-0.151	4	-0.341	---	---	25	958	0.0365649	FALSE
959	pregnenolone	0.003	4	0.34	---	---	25	959	0.0366031	FALSE
960	picotamide	-0.194	5	-0.34	---	---	40	960	0.0366412	FALSE
961	oxedrine	0	4	0.34	---	---	0	961	0.0366794	FALSE
962	kawain	-0.166	5	-0.339	---	---	40	962	0.0367176	FALSE
963	zaprinast	0	4	0.339	---	---	0	963	0.0367557	FALSE
964	xylometazoline	-0.099	4	-0.339	---	---	25	964	0.0367939	FALSE
965	trimipramine	0	4	0.338	---	---	0	965	0.0368321	FALSE
966	AG-028671	-0.012	3	0.338	---	---	33	966	0.0368702	FALSE
967	mephenesin	-0.01	5	0.337	---	---	20	967	0.0369084	FALSE
968	flavoxate	0	4	0.337	---	---	0	968	0.0369466	FALSE
969	clonidine	0.044	4	0.336	---	---	25	969	0.0369847	FALSE
970	acebutolol	0.048	5	0.336	---	---	40	970	0.0370229	FALSE
971	octopamine	0.101	4	0.336	---	---	25	971	0.0370611	FALSE
972	medrysone	-0.06	6	-0.336	---	---	33	972	0.0370992	FALSE
973	pilocarpine	0.057	4	0.336	---	---	25	973	0.0371374	FALSE
974	etacrynic acid	-0.145	3	-0.335	---	---	33	974	0.0371756	FALSE
975	tolazamide	-0.137	3	-0.335	---	---	33	975	0.0372137	FALSE
976	chloroquine	0.008	4	0.335	---	---	25	976	0.0372519	FALSE
977	procaine	-0.078	5	-0.335	---	---	20	977	0.0372901	FALSE
978	cortisone	0.178	3	-0.334	---	---	0	978	0.0373282	FALSE
979	gelsemine	-0.088	4	-0.334	---	---	25	979	0.0373664	FALSE
980	ramipril	-0.109	4	0.334	---	---	0	980	0.0374046	FALSE
981	clotrimazole	-0.134	5	-0.334	---	---	40	981	0.0374427	FALSE
982	orphenadrine	-0.169	6	-0.334	---	---	33	982	0.0374809	FALSE
983	sulfaquinoxaline	-0.137	3	-0.334	---	---	33	983	0.0375191	FALSE
984	hyoscyamine	-0.077	5	-0.333	---	---	20	984	0.0375573	FALSE
985	naproxen	-0.07	9	0.333	---	---	11	985	0.0375954	FALSE
986	tetracaine	-0.121	3	-0.331	---	---	33	986	0.0376336	FALSE
987	ursolic acid	-0.131	4	-0.331	---	---	25	987	0.0376718	FALSE
988	amylocaine	0.095	5	0.33	---	---	20	988	0.0377099	FALSE
989	BAS-012416453	-0.138	3	-0.33	---	---	33	989	0.0377481	FALSE
990	diethylcarbamazine	0.054	4	-0.329	---	---	25	990	0.0377863	FALSE
991	nefopam	-0.035	5	0.329	---	---	20	991	0.0378244	FALSE
992	hydroquinine	0.02	4	0.329	---	---	25	992	0.0378626	FALSE
993	todralazine	-0.223	5	-0.328	---	---	40	993	0.0379008	FALSE
994	cefuroxime	0.042	4	0.327	---	---	25	994	0.0379389	FALSE
995	cyproheptadine	0.039	5	-0.327	---	---	20	995	0.0379771	FALSE
996	buflomedil	0.063	4	-0.327	---	---	25	996	0.0380153	FALSE
997	vancomycin	-0.005	4	0.327	---	---	25	997	0.0380534	FALSE
998	sulfasalazine	-0.179	5	-0.326	---	---	40	998	0.0380916	FALSE
999	cyclizine	0.199	4	0.326	---	---	25	999	0.0381298	FALSE
1000	heliotrine	0.069	6	0.326	---	---	33	1000	0.0381679	FALSE
1001	hesperidin	-0.11	4	-0.325	---	---	25	1001	0.0382061	FALSE
1002	imidurea	-0.134	3	-0.324	---	---	33	1002	0.0382443	FALSE
1003	hymecromone	-0.11	4	-0.324	---	---	25	1003	0.0382824	FALSE
1004	laudanosine	0	4	0.324	---	---	0	1004	0.0383206	FALSE
1005	idazoxan	0.149	4	0.323	---	---	25	1005	0.0383588	FALSE
1006	flecainide	-0.158	6	-0.322	---	---	33	1006	0.0383969	FALSE
1007	moxisylyte	-0.195	5	-0.322	---	---	40	1007	0.0384351	FALSE
1008	ganciclovir	0	4	0.322	---	---	0	1008	0.0384733	FALSE
1009	chlorhexidine	0.133	5	0.321	---	---	20	1009	0.0385115	FALSE
1010	hydroxyzine	-0.225	5	-0.321	---	---	40	1010	0.0385496	FALSE
1011	debrisoquine	0	4	0.321	---	---	0	1011	0.0385878	FALSE
1012	cefazolin	-0.145	5	-0.32	---	---	40	1012	0.038626	FALSE
1013	procarbazine	0.061	3	0.318	---	---	33	1013	0.0386641	FALSE
1014	isoconazole	-0.186	5	-0.317	---	---	40	1014	0.0387023	FALSE
1015	acepromazine	0	4	0.317	---	---	0	1015	0.0387405	FALSE
1016	aminoglutethimide	0.109	3	0.317	---	---	33	1016	0.0387786	FALSE
1017	rimexolone	0	4	0.317	---	---	0	1017	0.0388168	FALSE
1018	15(S)-15-methylprostaglandin E2	-0.134	4	0.316	---	---	0	1018	0.038855	FALSE
1019	chlorpromazine	-0.175	19	-0.316	---	---	42	1019	0.0388931	FALSE
1020	amoxapine	0.001	5	0.315	---	---	20	1020	0.0389313	FALSE
1021	edrophonium chloride	0.01	5	-0.315	---	---	20	1021	0.0389695	FALSE
1022	2,6-dimethylpiperidine	0.135	5	0.315	---	---	40	1022	0.0390076	FALSE
1023	cloxacillin	-0.095	4	0.315	---	---	0	1023	0.0390458	FALSE
1024	0297417-0002B	-0.079	3	-0.314	---	---	33	1024	0.039084	FALSE
1025	ketotifen	-0.105	4	-0.314	---	---	25	1025	0.0391221	FALSE
1026	butacaine	0	4	0.313	---	---	0	1026	0.0391603	FALSE
1027	gallamine triethiodide	-0.103	5	0.313	---	---	0	1027	0.0391985	FALSE
1028	phenazopyridine	0.111	4	0.313	---	---	25	1028	0.0392366	FALSE
1029	clobetasol	0.08	3	0.312	---	---	33	1029	0.0392748	FALSE
1030	sulfanilamide	0.106	4	0.312	---	---	25	1030	0.039313	FALSE
1031	sulfadimethoxine	0.105	5	0.311	---	---	40	1031	0.0393511	FALSE
1032	hydrastinine	0	5	0.31	---	---	0	1032	0.0393893	FALSE
1033	nitrofural	0	4	-0.31	---	---	0	1033	0.0394275	FALSE
1034	canrenoic acid	-0.112	4	-0.309	---	---	25	1034	0.0394656	FALSE
1035	iproniazid	0.008	5	0.309	---	---	20	1035	0.0395038	FALSE
1036	methylergometrine	-0.123	4	-0.309	---	---	25	1036	0.039542	FALSE
1037	norfloxacin	0.154	5	0.308	---	---	40	1037	0.0395802	FALSE
1038	piperine	0.106	4	0.307	---	---	25	1038	0.0396183	FALSE
1039	salsolinol	0.131	3	0.306	---	---	33	1039	0.0396565	FALSE
1040	lobelanidine	-0.054	4	0.306	---	---	0	1040	0.0396947	FALSE
1041	metolazone	0.105	5	0.306	---	---	40	1041	0.0397328	FALSE
1042	SB-202190	-0.158	5	-0.306	---	---	40	1042	0.039771	FALSE
1043	ticlopidine	0.033	5	0.306	---	---	20	1043	0.0398092	FALSE
1044	STOCK1N-28457	0.083	3	0.306	---	---	33	1044	0.0398473	FALSE
1045	naloxone	-0.023	6	-0.305	---	---	33	1045	0.0398855	FALSE
1046	diclofenac	-0.08	5	-0.305	---	---	40	1046	0.0399237	FALSE
1047	roxithromycin	-0.025	4	0.305	---	---	25	1047	0.0399618	FALSE
1048	sulfamethoxazole	0.016	5	0.305	---	---	20	1048	0.04	FALSE
1049	amoxicillin	-0.122	4	-0.305	---	---	25	1049	0.0400382	FALSE
1050	L-methionine sulfoximine	0.039	4	0.304	---	---	25	1050	0.0400763	FALSE
1051	cefotaxime	-0.219	5	-0.304	---	---	40	1051	0.0401145	FALSE
1052	oleandomycin	0.066	5	-0.304	---	---	20	1052	0.0401527	FALSE
1053	16,16-dimethylprostaglandin E2	-0.197	3	-0.304	---	---	33	1053	0.0401908	FALSE
1054	eucatropine	-0.031	6	-0.303	---	---	33	1054	0.040229	FALSE
1055	metrifonate	0.14	5	0.303	---	---	40	1055	0.0402672	FALSE
1056	3-acetamidocoumarin	-0.097	4	-0.302	---	---	25	1056	0.0403053	FALSE
1057	nicotinic acid	-0.038	4	0.302	---	---	25	1057	0.0403435	FALSE
1058	captopril	-0.062	5	0.302	---	---	20	1058	0.0403817	FALSE
1059	etofylline	-0.078	5	-0.302	---	---	40	1059	0.0404198	FALSE
1060	pentoxifylline	0.048	5	0.302	---	---	20	1060	0.040458	FALSE
1061	monobenzone	0.098	4	0.301	---	---	25	1061	0.0404962	FALSE
1062	famprofazone	0.07	6	0.3	---	---	33	1062	0.0405344	FALSE
1063	lisinopril	0.071	3	0.299	---	---	33	1063	0.0405725	FALSE
1064	apomorphine	0.015	5	-0.299	---	---	20	1064	0.0406107	FALSE
1065	dehydrocholic acid	0.076	5	0.299	---	---	20	1065	0.0406489	FALSE
1066	dihydroergotamine	-0.084	5	-0.299	---	---	40	1066	0.040687	FALSE
1067	baclofen	0.053	5	0.298	---	---	20	1067	0.0407252	FALSE
1068	nomifensine	-0.072	5	0.297	---	---	20	1068	0.0407634	FALSE
1069	sulfadiazine	-0.214	5	-0.297	---	---	40	1069	0.0408015	FALSE
1070	theophylline	0.05	4	0.297	---	---	25	1070	0.0408397	FALSE
1071	folic acid	-0.075	4	-0.297	---	---	25	1071	0.0408779	FALSE
1072	ritodrine	-0.089	4	-0.296	---	---	25	1072	0.040916	FALSE
1073	digoxin	0.043	4	0.296	---	---	25	1073	0.0409542	FALSE
1074	dicycloverine	-0.06	5	0.296	---	---	0	1074	0.0409924	FALSE
1075	bicuculline	-0.111	4	0.296	---	---	0	1075	0.0410305	FALSE
1076	H-89	-0.153	3	0.296	---	---	0	1076	0.0410687	FALSE
1077	alverine	0.041	4	-0.295	---	---	25	1077	0.0411069	FALSE
1078	sulindac	-0.044	7	-0.294	---	---	42	1078	0.041145	FALSE
1079	N6-methyladenosine	-0.157	4	0.294	---	---	0	1079	0.0411832	FALSE
1080	thiamine	-0.174	3	-0.294	---	---	33	1080	0.0412214	FALSE
1081	metronidazole	0.035	5	-0.294	---	---	40	1081	0.0412595	FALSE
1082	cefixime	0.112	4	0.294	---	---	25	1082	0.0412977	FALSE
1083	orlistat	0.057	5	0.294	---	---	40	1083	0.0413359	FALSE
1084	Prestwick-967	-0.029	4	0.293	---	---	25	1084	0.041374	FALSE
1085	(-)-atenolol	-0.011	4	-0.293	---	---	25	1085	0.0414122	FALSE
1086	zoxazolamine	0.066	4	0.293	---	---	25	1086	0.0414504	FALSE
1087	pempidine	0.02	5	0.292	---	---	20	1087	0.0414885	FALSE
1088	trimethoprim	0.014	5	0.29	---	---	20	1088	0.0415267	FALSE
1089	rescinnamine	-0.156	3	-0.288	---	---	33	1089	0.0415649	FALSE
1090	corynanthine	-0.03	3	-0.288	---	---	33	1090	0.0416031	FALSE
1091	spectinomycin	-0.103	4	-0.288	---	---	25	1091	0.0416412	FALSE
1092	naftidrofuryl	-0.171	4	-0.288	---	---	25	1092	0.0416794	FALSE
1093	hydralazine	0.098	6	0.288	---	---	33	1093	0.0417176	FALSE
1094	amantadine	0.02	4	0.288	---	---	25	1094	0.0417557	FALSE
1095	cimetidine	-0.064	5	0.288	---	---	0	1095	0.0417939	FALSE
1096	aciclovir	-0.193	6	-0.288	---	---	33	1096	0.0418321	FALSE
1097	kaempferol	0.007	4	-0.288	---	---	25	1097	0.0418702	FALSE
1098	azathioprine	-0.038	7	0.287	---	---	14	1098	0.0419084	FALSE
1099	butamben	-0.071	4	0.287	---	---	25	1099	0.0419466	FALSE
1100	prochlorperazine	-0.199	16	-0.286	---	---	43	1100	0.0419847	FALSE
1101	amikacin	0.012	4	0.286	---	---	25	1101	0.0420229	FALSE
1102	6-benzylaminopurine	-0.12	5	-0.286	---	---	40	1102	0.0420611	FALSE
1103	pralidoxime	-0.112	4	-0.285	---	---	25	1103	0.0420992	FALSE
1104	perhexiline	-0.108	4	-0.284	---	---	25	1104	0.0421374	FALSE
1105	harpagoside	0.027	4	0.283	---	---	25	1105	0.0421756	FALSE
1106	isoxsuprine	0.045	5	0.283	---	---	20	1106	0.0422137	FALSE
1107	ioversol	-0.104	4	-0.282	---	---	25	1107	0.0422519	FALSE
1108	methazolamide	-0.12	4	0.282	---	---	0	1108	0.0422901	FALSE
1109	oxetacaine	0.04	5	-0.282	---	---	20	1109	0.0423282	FALSE
1110	dacarbazine	0.004	4	-0.281	---	---	25	1110	0.0423664	FALSE
1111	pargyline	0.066	4	0.281	---	---	25	1111	0.0424046	FALSE
1112	pindolol	0.007	5	0.281	---	---	20	1112	0.0424427	FALSE
1113	prednicarbate	0.043	3	-0.28	---	---	33	1113	0.0424809	FALSE
1114	clopamide	0.001	4	0.279	---	---	25	1114	0.0425191	FALSE
1115	quinidine	-0.129	3	0.279	---	---	0	1115	0.0425573	FALSE
1116	lumicolchicine	0.06	3	0.279	---	---	33	1116	0.0425954	FALSE
1117	sulfabenzamide	0.021	4	-0.279	---	---	25	1117	0.0426336	FALSE
1118	etynodiol	0.054	4	0.279	---	---	25	1118	0.0426718	FALSE
1119	brinzolamide	0.044	4	0.279	---	---	25	1119	0.0427099	FALSE
1120	dl-alpha tocopherol	-0.012	4	0.279	---	---	25	1120	0.0427481	FALSE
1121	pentetic acid	-0.099	5	-0.277	---	---	40	1121	0.0427863	FALSE
1122	pirlindole	0.001	3	-0.276	---	---	33	1122	0.0428244	FALSE
1123	nifurtimox	0.032	4	0.276	---	---	25	1123	0.0428626	FALSE
1124	hexylcaine	0.02	4	0.276	---	---	25	1124	0.0429008	FALSE
1125	CP-690334-01	0.002	8	0.275	---	---	25	1125	0.0429389	FALSE
1126	monocrotaline	-0.131	4	-0.275	---	---	25	1126	0.0429771	FALSE
1127	acetylsalicylsalicylic acid	-0.122	4	-0.275	---	---	25	1127	0.0430153	FALSE
1128	clidinium bromide	-0.086	4	0.275	---	---	0	1128	0.0430534	FALSE
1129	diprophylline	0.046	5	0.275	---	---	20	1129	0.0430916	FALSE
1130	Prestwick-1080	-0.129	4	0.275	---	---	25	1130	0.0431298	FALSE
1131	AG-013608	0.077	8	0.274	---	---	25	1131	0.0431679	FALSE
1132	ciclosporin	0.008	6	-0.274	---	---	16	1132	0.0432061	FALSE
1133	cefalotin	-0.086	4	0.274	---	---	0	1133	0.0432443	FALSE
1134	cyanocobalamin	-0.098	4	-0.274	---	---	25	1134	0.0432824	FALSE
1135	pepstatin	0.099	4	0.274	---	---	25	1135	0.0433206	FALSE
1136	levonorgestrel	-0.023	6	0.274	---	---	16	1136	0.0433588	FALSE
1137	isocarboxazid	-0.162	5	-0.273	---	---	40	1137	0.0433969	FALSE
1138	mepenzolate bromide	-0.172	5	-0.273	---	---	40	1138	0.0434351	FALSE
1139	ketorolac	0.024	4	0.273	---	---	25	1139	0.0434733	FALSE
1140	aztreonam	-0.02	5	0.273	---	---	20	1140	0.0435115	FALSE
1141	griseofulvin	0.032	5	0.272	---	---	20	1141	0.0435496	FALSE
1142	acetazolamide	-0.125	4	-0.271	---	---	25	1142	0.0435878	FALSE
1143	tinidazole	-0.14	6	-0.271	---	---	33	1143	0.043626	FALSE
1144	articaine	-0.156	3	-0.271	---	---	33	1144	0.0436641	FALSE
1145	simvastatin	0.027	4	0.27	---	---	25	1145	0.0437023	FALSE
1146	quipazine	-0.012	4	0.27	---	---	25	1146	0.0437405	FALSE
1147	fenoterol	0.046	3	0.27	---	---	33	1147	0.0437786	FALSE
1148	isotretinoin	-0.01	4	0.27	---	---	25	1148	0.0438168	FALSE
1149	flumetasone	-0.037	6	0.27	---	---	16	1149	0.043855	FALSE
1150	orciprenaline	-0.088	4	0.269	---	---	0	1150	0.0438931	FALSE
1151	chlormezanone	-0.102	4	-0.269	---	---	25	1151	0.0439313	FALSE
1152	PNU-0230031	0.038	8	0.269	---	---	25	1152	0.0439695	FALSE
1153	benperidol	-0.103	4	-0.269	---	---	25	1153	0.0440076	FALSE
1154	flucytosine	-0.042	4	0.269	---	---	25	1154	0.0440458	FALSE
1155	aconitine	0.004	4	0.268	---	---	25	1155	0.044084	FALSE
1156	iopromide	-0.088	4	0.268	---	---	0	1156	0.0441221	FALSE
1157	methoxsalen	-0.146	3	-0.268	---	---	33	1157	0.0441603	FALSE
1158	iocetamic acid	-0.007	4	0.266	---	---	25	1158	0.0441985	FALSE
1159	succinylsulfathiazole	-0.002	4	-0.265	---	---	25	1159	0.0442366	FALSE
1160	fenbufen	-0.019	6	0.265	---	---	16	1160	0.0442748	FALSE
1161	probucol	0.111	6	0.265	---	---	33	1161	0.044313	FALSE
1162	acacetin	0.047	6	-0.264	---	---	33	1162	0.0443511	FALSE
1163	10-methoxyharmalan	0.012	4	0.264	---	---	25	1163	0.0443893	FALSE
1164	raubasine	-0.016	4	-0.264	---	---	25	1164	0.0444275	FALSE
1165	econazole	0.013	4	0.264	---	---	25	1165	0.0444656	FALSE
1166	bisoprolol	-0.059	4	-0.263	---	---	25	1166	0.0445038	FALSE
1167	betulin	0.005	3	-0.262	---	---	33	1167	0.044542	FALSE
1168	Prestwick-864	0.019	4	0.261	---	---	25	1168	0.0445802	FALSE
1169	fluoxetine	-0.13	4	-0.261	---	---	25	1169	0.0446183	FALSE
1170	Prestwick-685	0.079	5	0.261	---	---	40	1170	0.0446565	FALSE
1171	dydrogesterone	-0.012	4	-0.261	---	---	25	1171	0.0446947	FALSE
1172	chlorcyclizine	0.045	6	0.26	---	---	33	1172	0.0447328	FALSE
1173	metformin	-0.138	10	-0.26	---	---	30	1173	0.044771	FALSE
1174	resveratrol	0.034	9	-0.26	---	---	22	1174	0.0448092	FALSE
1175	bergenin	-0.023	4	0.26	---	---	25	1175	0.0448473	FALSE
1176	dilazep	-0.061	5	-0.26	---	---	40	1176	0.0448855	FALSE
1177	palmatine	-0.118	4	0.26	---	---	25	1177	0.0449237	FALSE
1178	equilin	0.025	5	0.259	---	---	20	1178	0.0449618	FALSE
1179	hydrochlorothiazide	-0.084	5	0.259	---	---	0	1179	0.045	FALSE
1180	esculetin	-0.123	3	-0.258	---	---	33	1180	0.0450382	FALSE
1181	nitrendipine	-0.124	5	-0.257	---	---	40	1181	0.0450763	FALSE
1182	novobiocin	0.082	9	0.257	---	---	22	1182	0.0451145	FALSE
1183	homatropine	0.033	5	0.257	---	---	20	1183	0.0451527	FALSE
1184	colforsin	-0.088	5	-0.257	---	---	40	1184	0.0451908	FALSE
1185	gemfibrozil	-0.074	5	0.257	---	---	0	1185	0.045229	FALSE
1186	suramin sodium	-0.008	4	-0.257	---	---	25	1186	0.0452672	FALSE
1187	vinburnine	-0.104	4	0.256	---	---	0	1187	0.0453053	FALSE
1188	epirizole	0.025	5	-0.256	---	---	20	1188	0.0453435	FALSE
1189	miconazole	-0.16	5	-0.256	---	---	40	1189	0.0453817	FALSE
1190	azlocillin	0.041	4	0.255	---	---	25	1190	0.0454198	FALSE
1191	methyldopa	-0.039	5	-0.254	---	---	40	1191	0.045458	FALSE
1192	daunorubicin	0.046	4	-0.253	---	---	25	1192	0.0454962	FALSE
1193	trifluoperazine	-0.177	16	-0.252	---	---	43	1193	0.0455344	FALSE
1194	felbinac	-0.06	4	0.251	---	---	25	1194	0.0455725	FALSE
1195	7-aminocephalosporanic acid	0.024	4	-0.25	---	---	25	1195	0.0456107	FALSE
1196	piroxicam	-0.16	4	-0.25	---	---	25	1196	0.0456489	FALSE
1197	demeclocycline	-0.15	6	-0.25	---	---	33	1197	0.045687	FALSE
1198	bacampicillin	-0.093	4	0.25	---	---	0	1198	0.0457252	FALSE
1199	0225151-0000	-0.058	3	0.248	---	---	33	1199	0.0457634	FALSE
1200	mexiletine	-0.008	6	0.248	---	---	33	1200	0.0458015	FALSE
1201	propylthiouracil	-0.034	4	0.248	---	---	25	1201	0.0458397	FALSE
1202	sulfamethoxypyridazine	-0.011	5	0.248	---	---	20	1202	0.0458779	FALSE
1203	glipizide	0.042	5	0.247	---	---	20	1203	0.045916	FALSE
1204	vincamine	-0.05	6	-0.246	---	---	33	1204	0.0459542	FALSE
1205	netilmicin	0	4	0.245	---	---	25	1205	0.0459924	FALSE
1206	benzydamine	0.024	4	0.245	---	---	25	1206	0.0460305	FALSE
1207	phenelzine	-0.095	6	-0.245	---	---	16	1207	0.0460687	FALSE
1208	clozapine	-0.154	17	-0.244	---	---	47	1208	0.0461069	FALSE
1209	eticlopride	-0.055	4	0.243	---	---	25	1209	0.046145	FALSE
1210	telenzepine	-0.046	4	0.243	---	---	25	1210	0.0461832	FALSE
1211	clebopride	-0.064	4	-0.242	---	---	25	1211	0.0462214	FALSE
1212	scopolamine	0.012	4	0.242	---	---	25	1212	0.0462595	FALSE
1213	calcium pantothenate	-0.009	4	0.241	---	---	25	1213	0.0462977	FALSE
1214	tridihexethyl	-0.01	4	0.241	---	---	25	1214	0.0463359	FALSE
1215	SC-19220	0.063	4	0.241	---	---	25	1215	0.046374	FALSE
1216	chlorzoxazone	-0.067	4	0.241	---	---	25	1216	0.0464122	FALSE
1217	metoclopramide	-0.008	6	-0.24	---	---	16	1217	0.0464504	FALSE
1218	butirosin	-0.006	4	0.24	---	---	25	1218	0.0464885	FALSE
1219	naphazoline	-0.18	5	-0.239	---	---	40	1219	0.0465267	FALSE
1220	thioproperazine	-0.021	5	0.239	---	---	20	1220	0.0465649	FALSE
1221	cefalexin	0	5	-0.238	---	---	20	1221	0.0466031	FALSE
1222	acetylsalicylic acid	-0.173	13	-0.238	---	---	30	1222	0.0466412	FALSE
1223	pentolonium	0.014	5	0.238	---	---	20	1223	0.0466794	FALSE
1224	prilocaine	-0.031	6	0.238	---	---	33	1224	0.0467176	FALSE
1225	prasterone	-0.028	4	-0.237	---	---	25	1225	0.0467557	FALSE
1226	felodipine	-0.01	7	-0.236	---	---	28	1226	0.0467939	FALSE
1227	solasodine	-0.023	6	-0.235	---	---	33	1227	0.0468321	FALSE
1228	fosfosal	0.065	4	0.235	---	---	25	1228	0.0468702	FALSE
1229	methotrexate	-0.07	8	-0.235	---	---	25	1229	0.0469084	FALSE
1230	serotonin	-0.065	5	-0.234	---	---	40	1230	0.0469466	FALSE
1231	josamycin	-0.049	5	0.233	---	---	20	1231	0.0469847	FALSE
1232	phenylpropanolamine	0.01	4	0.233	---	---	25	1232	0.0470229	FALSE
1233	pergolide	-0.032	4	0.232	---	---	25	1233	0.0470611	FALSE
1234	asiaticoside	-0.131	4	0.231	---	---	0	1234	0.0470992	FALSE
1235	dosulepin	-0.107	4	-0.229	---	---	25	1235	0.0471374	FALSE
1236	Prestwick-664	-0.022	6	0.228	---	---	16	1236	0.0471756	FALSE
1237	dexamethasone	0.062	8	0.227	---	---	37	1237	0.0472137	FALSE
1238	iopanoic acid	-0.068	4	-0.227	---	---	25	1238	0.0472519	FALSE
1239	STOCK1N-35215	0.003	3	0.227	---	---	33	1239	0.0472901	FALSE
1240	bromopride	-0.064	6	-0.227	---	---	33	1240	0.0473282	FALSE
1241	prazosin	-0.067	6	-0.225	---	---	16	1241	0.0473664	FALSE
1242	genistein	0.029	17	0.225	---	---	29	1242	0.0474046	FALSE
1243	benfluorex	0.033	4	0.225	---	---	25	1243	0.0474427	FALSE
1244	pyrithyldione	0.047	4	0.225	---	---	25	1244	0.0474809	FALSE
1245	phentolamine	-0.063	7	0.223	---	---	28	1245	0.0475191	FALSE
1246	ampyrone	-0.017	5	0.223	---	---	20	1246	0.0475573	FALSE
1247	PF-01378883-00	0.025	4	0.223	---	---	25	1247	0.0475954	FALSE
1248	betaxolol	-0.031	4	-0.222	---	---	25	1248	0.0476336	FALSE
1249	monastrol	0.02	8	0.222	---	---	12	1249	0.0476718	FALSE
1250	ceforanide	-0.113	4	0.22	---	---	25	1250	0.0477099	FALSE
1251	Prestwick-674	0.034	6	0.22	---	---	33	1251	0.0477481	FALSE
1252	midodrine	0.103	5	0.22	---	---	40	1252	0.0477863	FALSE
1253	dicloxacillin	-0.025	4	0.22	---	---	25	1253	0.0478244	FALSE
1254	flurbiprofen	-0.102	5	-0.218	---	---	40	1254	0.0478626	FALSE
1255	deptropine	-0.005	4	-0.215	---	---	25	1255	0.0479008	FALSE
1256	moracizine	-0.017	4	0.215	---	---	25	1256	0.0479389	FALSE
1257	doxepin	-0.002	3	-0.215	---	---	33	1257	0.0479771	FALSE
1258	nalidixic acid	0	5	0.214	---	---	20	1258	0.0480153	FALSE
1259	isradipine	0.028	4	0.214	---	---	25	1259	0.0480534	FALSE
1260	khellin	-0.031	5	-0.214	---	---	40	1260	0.0480916	FALSE
1261	desipramine	-0.126	4	-0.213	---	---	25	1261	0.0481298	FALSE
1262	metamizole sodium	0.059	6	0.213	---	---	33	1262	0.0481679	FALSE
1263	suloctidil	0.022	4	0.211	---	---	25	1263	0.0482061	FALSE
1264	ciprofloxacin	-0.083	5	-0.21	---	---	20	1264	0.0482443	FALSE
1265	hydrocotarnine	-0.027	4	-0.21	---	---	25	1265	0.0482824	FALSE
1266	staurosporine	-0.021	4	0.209	---	---	25	1266	0.0483206	FALSE
1267	primidone	0.011	4	-0.209	---	---	25	1267	0.0483588	FALSE
1268	nipecotic acid	0.012	4	0.209	---	---	25	1268	0.0483969	FALSE
1269	levodopa	-0.074	5	-0.208	---	---	40	1269	0.0484351	FALSE
1270	nocodazole	0.007	6	0.207	---	---	16	1270	0.0484733	FALSE
1271	ethambutol	0.048	5	0.206	---	---	40	1271	0.0485115	FALSE
1272	letrozole	-0.127	4	-0.205	---	---	25	1272	0.0485496	FALSE
1273	piperacetazine	-0.048	4	-0.205	---	---	25	1273	0.0485878	FALSE
1274	glycopyrronium bromide	-0.087	5	-0.204	---	---	40	1274	0.048626	FALSE
1275	flucloxacillin	-0.02	4	-0.203	---	---	25	1275	0.0486641	FALSE
1276	moroxydine	-0.124	5	-0.202	---	---	40	1276	0.0487023	FALSE
1277	tretinoin	-0.03	22	-0.202	---	---	18	1277	0.0487405	FALSE
1278	ofloxacin	-0.016	5	0.201	---	---	20	1278	0.0487786	FALSE
1279	salbutamol	-0.002	5	0.2	---	---	40	1279	0.0488168	FALSE
1280	pirenzepine	-0.084	5	-0.2	---	---	40	1280	0.048855	FALSE
1281	gabapentin	-0.028	4	-0.197	---	---	25	1281	0.0488931	FALSE
1282	alpha-estradiol	0.023	16	0.196	---	---	31	1282	0.0489313	FALSE
1283	indometacin	-0.11	8	-0.195	---	---	37	1283	0.0489695	FALSE
1284	indapamide	-0.067	6	-0.195	---	---	33	1284	0.0490076	FALSE
1285	mafenide	-0.035	5	0.194	---	---	20	1285	0.0490458	FALSE
1286	oxolinic acid	-0.088	5	-0.193	---	---	40	1286	0.049084	FALSE
1287	haloperidol	-0.127	32	0.19	---	---	15	1287	0.0491221	FALSE
1288	naltrexone	-0.071	5	0.19	---	---	20	1288	0.0491603	FALSE
1289	PHA-00767505E	-0.011	4	0.189	---	---	25	1289	0.0491985	FALSE
1290	sulfadoxine	-0.01	3	-0.189	---	---	33	1290	0.0492366	FALSE
1291	fluphenazine	-0.031	18	-0.187	---	---	22	1291	0.0492748	FALSE
1292	nordihydroguaiaretic acid	-0.157	15	-0.187	---	---	33	1292	0.049313	FALSE
1293	pentoxyverine	-0.018	4	0.186	---	---	25	1293	0.0493511	FALSE
1294	oxymetazoline	-0.016	4	-0.186	---	---	25	1294	0.0493893	FALSE
1295	dapsone	-0.073	5	-0.185	---	---	40	1295	0.0494275	FALSE
1296	metanephrine	-0.089	5	-0.185	---	---	40	1296	0.0494656	FALSE
1297	0175029-0000	-0.079	6	-0.183	---	---	33	1297	0.0495038	FALSE
1298	loperamide	0.003	6	0.179	---	---	33	1298	0.049542	FALSE
1299	lomefloxacin	0.009	6	0.178	---	---	33	1299	0.0495802	FALSE
1300	minoxidil	0.025	5	0.178	---	---	20	1300	0.0496183	FALSE
1301	benfotiamine	-0.079	5	-0.175	---	---	40	1301	0.0496565	FALSE
1302	fulvestrant	-0.073	40	-0.165	---	---	37	1302	0.0496947	FALSE
1303	rosiglitazone	-0.136	14	-0.161	---	---	35	1303	0.0497328	FALSE
1304	estradiol	-0.004	37	0.158	---	---	24	1304	0.049771	FALSE
1305	metaraminol	0.003	4	0.155	---	---	25	1305	0.0498092	FALSE
1306	phenformin	0.017	7	-0.151	---	---	28	1306	0.0498473	FALSE
1307	sodium phenylbutyrate	-0.056	7	0.136	---	---	14	1307	0.0498855	FALSE
1308	valproic acid	-0.038	57	-0.111	---	---	24	1308	0.0499237	FALSE
1309	trichostatin A	-0.045	182	-0.074	---	---	32	1309	0.0499618	FALSE

## Sheet: by cmap name and cell line
rank	cmap name and cell line	mean	n	enrichment	p	specificity	percent non-null	Rank	Benjamini	Significant
1	sirolimus - MCF7	-0.491	25	-0.666	0	0.0616	80	1	1.39353e-05	1
2	tanespimycin - MCF7	0.378	36	0.6	0	0.0526	66	2	2.78707e-05	1
3	trichostatin A - PC3	-0.276	55	-0.37	0	0.5287	67	3	4.1806e-05	1
4	geldanamycin - MCF7	0.445	10	0.702	2e-05	0.0447	70	4	5.57414e-05	1
5	LY-294002 - MCF7	-0.199	34	-0.356	8e-05	0.3938	50	5	6.96767e-05	FALSE
6	6-bromoindirubin-3'-oxime - MCF7	0.612	3	0.947	0.0002	0	100	6	8.3612e-05	FALSE
7	mimosine - MCF7	0.739	2	0.987	0.00032	0	100	7	9.75474e-05	FALSE
8	monorden - MCF7	0.338	12	0.557	0.00042	0.0852	58	8	0.000111483	FALSE
9	vorinostat - MCF7	0.402	7	0.7	0.0005	0.378	85	9	0.000125418	FALSE
10	amitriptyline - PC3	-0.655	2	-0.984	0.00056	0.0091	100	10	0.000139353	FALSE
11	sirolimus - PC3	-0.333	8	-0.652	0.0008	0.1831	75	11	0.000153289	FALSE
12	oxantel - MCF7	0.71	2	0.974	0.00111	0	100	12	0.000167224	FALSE
13	digoxigenin - MCF7	0.625	3	0.914	0.0013	0.0404	100	13	0.000181159	FALSE
14	raloxifene - MCF7	-0.596	3	-0.909	0.00136	0.0276	100	14	0.000195095	FALSE
15	idoxuridine - MCF7	-0.625	2	-0.973	0.00147	0	100	15	0.00020903	FALSE
16	16-phenyltetranorprostaglandin E2 - MCF7	0.632	2	0.963	0.00231	0	100	16	0.000222965	FALSE
17	allantoin - MCF7	-0.59	2	-0.962	0.00316	0.0059	100	17	0.000236901	FALSE
18	wortmannin - MCF7	-0.388	10	-0.533	0.00325	0.25	70	18	0.000250836	FALSE
19	meropenem - MCF7	-0.604	2	-0.962	0.00326	0	100	19	0.000264771	FALSE
20	cefoxitin - MCF7	-0.602	2	-0.96	0.00352	0	100	20	0.000278707	FALSE
21	diltiazem - MCF7	0.637	2	0.952	0.00414	0.007	100	21	0.000292642	FALSE
22	etomidate - MCF7	-0.572	2	-0.95	0.00541	0	100	22	0.000306577	FALSE
23	prochlorperazine - MCF7	-0.356	9	-0.536	0.00585	0.1081	66	23	0.000320513	FALSE
24	mifepristone - MCF7	-0.592	2	-0.946	0.00632	0.013	100	24	0.000334448	FALSE
25	xamoterol - MCF7	0.655	2	0.942	0.00632	0.0221	100	25	0.000348384	FALSE
26	sertaconazole - MCF7	-0.556	2	-0.945	0.00666	0.0075	100	26	0.000362319	FALSE
27	canadine - MCF7	0.685	2	0.939	0.00714	0.0204	100	27	0.000376254	FALSE
28	5707885 - PC3	-0.564	2	-0.943	0.0072	0.0403	100	28	0.00039019	FALSE
29	antimycin A - MCF7	-0.546	2	-0.94	0.00765	0	100	29	0.000404125	FALSE
30	molindone - MCF7	-0.606	2	-0.939	0.00789	0.0222	100	30	0.00041806	FALSE
31	methocarbamol - MCF7	-0.596	2	-0.938	0.00799	0.0109	100	31	0.000431996	FALSE
32	5194442 - MCF7	0.576	2	0.935	0.00803	0.0181	100	32	0.000445931	FALSE
33	pyrvinium - MCF7	-0.446	4	-0.746	0.00826	0.1196	100	33	0.000459866	FALSE
34	mianserin - PC3	-0.68	2	-0.936	0.00869	0.0513	100	34	0.000473802	FALSE
35	lomustine - MCF7	0.71	2	0.93	0.00942	0.1013	100	35	0.000487737	FALSE
36	IC-86621 - PC3	-0.572	2	-0.929	0.0105	0.0196	100	36	0.000501672	FALSE
37	benzthiazide - MCF7	-0.534	2	-0.928	0.01076	0.0213	100	37	0.000515608	FALSE
38	phenacetin - MCF7	-0.626	2	-0.926	0.01127	0	100	38	0.000529543	FALSE
39	fulvestrant - MCF7	-0.285	21	-0.339	0.01182	0.4307	52	39	0.000543478	FALSE
40	chenodeoxycholic acid - MCF7	0.583	2	0.921	0.01221	0.0118	100	40	0.000557414	FALSE
41	lisuride - MCF7	0.548	2	0.919	0.01306	0.0432	100	41	0.000571349	FALSE
42	iodixanol - MCF7	0.598	2	0.918	0.01336	0	100	42	0.000585284	FALSE
43	physostigmine - MCF7	-0.532	2	-0.918	0.01364	0	100	43	0.00059922	FALSE
44	bambuterol - MCF7	0.572	2	0.916	0.01392	0.0175	100	44	0.000613155	FALSE
45	guaifenesin - MCF7	0.626	3	0.81	0.01406	0.0694	100	45	0.00062709	FALSE
46	LY-294002 - PC3	-0.321	12	-0.433	0.01427	0.3491	66	46	0.000641026	FALSE
47	nordihydroguaiaretic acid - MCF7	-0.343	8	-0.523	0.01496	0.0082	62	47	0.000654961	FALSE
48	metacycline - MCF7	-0.588	2	-0.914	0.01503	0.0219	100	48	0.000668896	FALSE
49	cefadroxil - MCF7	-0.522	2	-0.913	0.01515	0	100	49	0.000682832	FALSE
50	clindamycin - PC3	-0.513	2	-0.913	0.01531	0.0216	100	50	0.000696767	FALSE
51	memantine - MCF7	0.539	2	0.91	0.01648	0.0188	100	51	0.000710702	FALSE
52	thiostrepton - MCF7	0.564	2	0.91	0.01654	0.1262	100	52	0.000724638	FALSE
53	rilmenidine - MCF7	0.6	2	0.91	0.01664	0.021	100	53	0.000738573	FALSE
54	tomatidine - MCF7	-0.594	2	-0.904	0.01845	0.0579	100	54	0.000752508	FALSE
55	astemizole - MCF7	-0.504	2	-0.901	0.01962	0.1225	100	55	0.000766444	FALSE
56	trazodone - MCF7	-0.546	2	-0.9	0.01994	0.0615	100	56	0.000780379	FALSE
57	mycophenolic acid - MCF7	0.526	2	0.901	0.02006	0.1531	100	57	0.000794314	FALSE
58	carbachol - MCF7	-0.539	2	-0.898	0.02072	0.0174	100	58	0.00080825	FALSE
59	pseudopelletierine - MCF7	-0.498	2	-0.897	0.02113	0.0359	100	59	0.000822185	FALSE
60	triamcinolone - PC3	-0.5	2	-0.895	0.02185	0.0473	100	60	0.00083612	FALSE
61	dihydrostreptomycin - PC3	0.603	2	0.897	0.02205	0.0206	100	61	0.000850056	FALSE
62	BCB000039 - PC3	0.517	2	0.895	0.02272	0.0137	100	62	0.000863991	FALSE
63	ellipticine - MCF7	-0.558	2	-0.892	0.02356	0.1791	100	63	0.000877926	FALSE
64	allantoin - PC3	-0.509	2	-0.891	0.02382	0	100	64	0.000891862	FALSE
65	monorden - PC3	0.431	5	0.617	0.02415	0.0559	80	65	0.000905797	FALSE
66	15-delta prostaglandin J2 - MCF7	0.422	8	0.496	0.02421	0.4731	62	66	0.000919732	FALSE
67	capsaicin - MCF7	-0.5	2	-0.887	0.02535	0.0062	100	67	0.000933668	FALSE
68	monorden - HL60	0.346	4	0.672	0.02538	0.0615	50	68	0.000947603	FALSE
69	Prestwick-981 - MCF7	-0.532	2	-0.886	0.02591	0.0063	100	69	0.000961538	FALSE
70	carbamazepine - MCF7	-0.272	5	-0.609	0.02597	0.0629	60	70	0.000975474	FALSE
71	fulvestrant - PC3	0.173	12	0.405	0.0262	0.1603	58	71	0.000989409	FALSE
72	Prestwick-857 - MCF7	0.493	2	0.885	0.0273	0.02	100	72	0.00100334	FALSE
73	cytisine - MCF7	-0.609	2	-0.883	0.02744	0	100	73	0.00101728	FALSE
74	bumetanide - MCF7	0.676	2	0.883	0.02781	0.1062	100	74	0.00103122	FALSE
75	proglumide - MCF7	0.497	2	0.88	0.02891	0.0061	100	75	0.00104515	FALSE
76	metronidazole - MCF7	0.516	2	0.879	0.02936	0.0769	100	76	0.00105909	FALSE
77	urapidil - MCF7	-0.519	2	-0.879	0.0294	0.006	100	77	0.00107302	FALSE
78	mepyramine - MCF7	-0.544	2	-0.877	0.03054	0.0229	100	78	0.00108696	FALSE
79	diloxanide - MCF7	0.516	2	0.877	0.03064	0.0769	100	79	0.00110089	FALSE
80	puromycin - MCF7	0.644	2	0.876	0.03068	0.2366	100	80	0.00111483	FALSE
81	dexibuprofen - MCF7	-0.494	2	-0.876	0.03078	0.0118	100	81	0.00112876	FALSE
82	cicloheximide - MCF7	-0.525	2	-0.876	0.0309	0.1908	100	82	0.0011427	FALSE
83	naringenin - MCF7	0.478	2	0.875	0.03171	0.1148	100	83	0.00115663	FALSE
84	sulfathiazole - PC3	-0.525	2	-0.874	0.03175	0.1124	100	84	0.00117057	FALSE
85	doxorubicin - MCF7	-0.506	2	-0.871	0.03278	0.2414	100	85	0.0011845	FALSE
86	thioridazine - MCF7	-0.185	11	-0.413	0.03396	0.2784	54	86	0.00119844	FALSE
87	SC-560 - MCF7	0.546	2	0.87	0.03455	0.0687	100	87	0.00121237	FALSE
88	pyridoxine - MCF7	-0.474	2	-0.867	0.03501	0.1264	100	88	0.00122631	FALSE
89	dirithromycin - MCF7	-0.501	2	-0.867	0.03507	0.0122	100	89	0.00124025	FALSE
90	0198306-0000 - MCF7	0.666	2	0.866	0.03654	0.0503	100	90	0.00125418	FALSE
91	arcaine - MCF7	0.468	2	0.866	0.03672	0.0438	100	91	0.00126812	FALSE
92	chloramphenicol - PC3	-0.58	2	-0.864	0.03722	0.0446	100	92	0.00128205	FALSE
93	fendiline - MCF7	0.568	2	0.864	0.03744	0.1308	100	93	0.00129599	FALSE
94	5194442 - PC3	0.528	2	0.864	0.03772	0.098	100	94	0.00130992	FALSE
95	tiapride - MCF7	-0.509	2	-0.861	0.03879	0.0199	100	95	0.00132386	FALSE
96	benzocaine - MCF7	0.541	2	0.859	0.04014	0.0429	100	96	0.00133779	FALSE
97	roxarsone - MCF7	-0.548	2	-0.857	0.04066	0.0184	100	97	0.00135173	FALSE
98	imipramine - MCF7	-0.538	2	-0.856	0.04181	0.036	100	98	0.00136566	FALSE
99	mianserin - MCF7	-0.468	2	-0.855	0.04191	0.0128	100	99	0.0013796	FALSE
100	hecogenin - MCF7	-0.46	2	-0.854	0.04237	0.055	100	100	0.00139353	FALSE
101	alsterpaullone - PC3	-0.57	2	-0.854	0.04241	0.1739	100	101	0.00140747	FALSE
102	naproxen - PC3	-0.411	3	-0.723	0.04363	0.0324	100	102	0.0014214	FALSE
103	BCB000040 - PC3	0.494	2	0.852	0.04414	0.0247	100	103	0.00143534	FALSE
104	dantrolene - MCF7	0.392	3	0.718	0.04425	0.0317	66	104	0.00144928	FALSE
105	fluticasone - MCF7	0.482	2	0.852	0.04436	0.12	100	105	0.00146321	FALSE
106	dicoumarol - MCF7	0.308	3	0.717	0.04445	0.0513	66	106	0.00147715	FALSE
107	merbromin - PC3	0.463	2	0.851	0.04446	0.0513	100	107	0.00149108	FALSE
108	etoposide - MCF7	0.515	2	0.85	0.04529	0.25	100	108	0.00150502	FALSE
109	H-7 - MCF7	-0.464	2	-0.849	0.04543	0.197	100	109	0.00151895	FALSE
110	alvespimycin - PC3	0.537	2	0.849	0.04581	0.0507	100	110	0.00153289	FALSE
111	6-bromoindirubin-3'-oxime - PC3	0.469	4	0.631	0.04585	0.1712	75	111	0.00154682	FALSE
112	flunisolide - MCF7	-0.377	3	-0.718	0.04617	0.0368	100	112	0.00156076	FALSE
113	maprotiline - MCF7	0.53	2	0.849	0.04618	0.0876	100	113	0.00157469	FALSE
114	0173570-0000 - PC3	0.446	4	0.63	0.04645	0.1505	75	114	0.00158863	FALSE
115	hydrastine hydrochloride - MCF7	-0.469	2	-0.847	0.04674	0.0289	100	115	0.00160256	FALSE
116	lomefloxacin - PC3	0.471	2	0.845	0.04829	0.0458	100	116	0.0016165	FALSE
117	methyldopate - MCF7	0.502	2	0.844	0.04871	0.107	100	117	0.00163043	FALSE
118	hydralazine - PC3	0.452	2	0.844	0.04889	0.0593	100	118	0.00164437	FALSE
119	berberine - MCF7	-0.487	2	-0.843	0.04943	0.0724	100	119	0.00165831	FALSE
120	mefenamic acid - PC3	-0.514	2	-0.843	0.04966	0.0067	100	120	0.00167224	FALSE
121	helveticoside - MCF7	0.373	3	0.706	0.04968	0.2588	66	121	0.00168618	FALSE
122	clemizole - MCF7	-0.447	2	-0.841	0.05078	0.0621	100	122	0.00170011	FALSE
123	Prestwick-691 - MCF7	0.53	2	0.841	0.05088	0.0872	100	123	0.00171405	FALSE
124	alprostadil - PC3	0.395	3	0.699	0.05326	0.1833	66	124	0.00172798	FALSE
125	thalidomide - MCF7	0.248	4	0.619	0.05375	0.0136	50	125	0.00174192	FALSE
126	betulinic acid - MCF7	0.432	2	0.835	0.05469	0.09	100	126	0.00175585	FALSE
127	3-nitropropionic acid - PC3	0.436	2	0.834	0.05525	0.032	100	127	0.00176979	FALSE
128	flutamide - MCF7	-0.463	2	-0.833	0.05541	0.1157	100	128	0.00178372	FALSE
129	antimycin A - PC3	-0.46	2	-0.829	0.05754	0.0625	100	129	0.00179766	FALSE
130	thioridazine - PC3	-0.339	5	-0.55	0.0581	0.2755	80	130	0.00181159	FALSE
131	cinoxacin - MCF7	-0.579	2	-0.824	0.06098	0.0491	100	131	0.00182553	FALSE
132	diphenhydramine - PC3	-0.543	2	-0.824	0.06125	0.0507	100	132	0.00183946	FALSE
133	Prestwick-665 - PC3	0.41	2	0.826	0.06131	0.0496	100	133	0.0018534	FALSE
134	PNU-0293363 - PC3	0.534	2	0.823	0.06334	0.0405	100	134	0.00186734	FALSE
135	lidocaine - PC3	0.411	2	0.822	0.06392	0.1067	100	135	0.00188127	FALSE
136	etiocholanolone - PC3	0.445	2	0.82	0.06507	0.0843	100	136	0.00189521	FALSE
137	flunixin - MCF7	-0.479	2	-0.817	0.06619	0.0414	100	137	0.00190914	FALSE
138	nadolol - MCF7	0.557	2	0.818	0.06662	0.1152	100	138	0.00192308	FALSE
139	ascorbic acid - MCF7	0.463	2	0.818	0.06718	0.0909	100	139	0.00193701	FALSE
140	(+)-isoprenaline - MCF7	-0.479	2	-0.815	0.06768	0.0323	100	140	0.00195095	FALSE
141	cefamandole - MCF7	-0.451	2	-0.814	0.06857	0.1318	100	141	0.00196488	FALSE
142	zomepirac - MCF7	-0.487	2	-0.811	0.0711	0.1006	100	142	0.00197882	FALSE
143	flufenamic acid - PC3	-0.444	2	-0.811	0.07128	0.1083	100	143	0.00199275	FALSE
144	alfaxalone - MCF7	-0.457	2	-0.811	0.07145	0.0578	100	144	0.00200669	FALSE
145	etidronic acid - MCF7	-0.474	2	-0.81	0.07171	0.0729	100	145	0.00202062	FALSE
146	mitoxantrone - MCF7	-0.533	2	-0.808	0.07304	0.1538	100	146	0.00203456	FALSE
147	doxycycline - MCF7	0.418	3	0.667	0.07405	0.14	66	147	0.00204849	FALSE
148	etofenamate - MCF7	-0.467	2	-0.806	0.07414	0.0549	100	148	0.00206243	FALSE
149	terconazole - MCF7	-0.456	2	-0.802	0.07682	0.0987	100	149	0.00207637	FALSE
150	moroxydine - PC3	-0.527	2	-0.802	0.077	0.0745	100	150	0.0020903	FALSE
151	amiodarone - MCF7	-0.291	3	-0.662	0.07716	0.1818	66	151	0.00210424	FALSE
152	naphazoline - PC3	-0.45	2	-0.799	0.07919	0.0985	100	152	0.00211817	FALSE
153	Prestwick-692 - MCF7	0.467	2	0.802	0.07957	0.1488	100	153	0.00213211	FALSE
154	DL-thiorphan - MCF7	-0.451	2	-0.797	0.08004	0.1364	100	154	0.00214604	FALSE
155	3-nitropropionic acid - MCF7	-0.455	2	-0.797	0.08034	0.0599	100	155	0.00215998	FALSE
156	salbutamol - PC3	0.459	2	0.8	0.0805	0.2398	100	156	0.00217391	FALSE
157	prilocaine - PC3	0.332	2	0.799	0.08106	0.0147	100	157	0.00218785	FALSE
158	camptothecin - MCF7	-0.473	2	-0.796	0.0813	0.3441	100	158	0.00220178	FALSE
159	Prestwick-674 - PC3	0.327	2	0.796	0.08334	0.094	100	159	0.00221572	FALSE
160	gibberellic acid - MCF7	0.288	2	0.796	0.08392	0.0795	50	160	0.00222965	FALSE
161	iloprost - MCF7	0.303	2	0.796	0.08396	0.1854	50	161	0.00224359	FALSE
162	drofenine - MCF7	-0.5	2	-0.792	0.08436	0.0461	100	162	0.00225753	FALSE
163	calcium folinate - MCF7	0.193	2	0.795	0.08438	0.2	50	163	0.00227146	FALSE
164	tacrine - MCF7	0.235	2	0.795	0.08466	0.0255	50	164	0.0022854	FALSE
165	prednisone - MCF7	-0.579	2	-0.791	0.08509	0.0452	100	165	0.00229933	FALSE
166	Prestwick-967 - MCF7	0.261	2	0.794	0.08555	0.1039	50	166	0.00231327	FALSE
167	CP-319743 - MCF7	-0.516	2	-0.79	0.08617	0.0758	100	167	0.0023272	FALSE
168	sulfanilamide - MCF7	0.493	2	0.792	0.0869	0.0625	50	168	0.00234114	FALSE
169	ambroxol - MCF7	0.233	2	0.792	0.0874	0.2159	50	169	0.00235507	FALSE
170	tocainide - MCF7	0.23	2	0.791	0.08778	0.1195	50	170	0.00236901	FALSE
171	estriol - MCF7	-0.449	2	-0.788	0.08792	0.1242	100	171	0.00238294	FALSE
172	0179445-0000 - PC3	0.23	4	0.573	0.08976	0.0904	50	172	0.00239688	FALSE
173	sulfathiazole - MCF7	-0.6	2	-0.785	0.09054	0.0864	100	173	0.00241081	FALSE
174	erastin - MCF7	-0.427	2	-0.785	0.09068	0.094	100	174	0.00242475	FALSE
175	arachidonyltrifluoromethane - MCF7	0.268	2	0.788	0.09076	0.0881	50	175	0.00243868	FALSE
176	0317956-0000 - MCF7	0.293	4	0.571	0.09171	0.2438	50	176	0.00245262	FALSE
177	fluorocurarine - MCF7	-0.469	2	-0.783	0.09265	0.097	100	177	0.00246656	FALSE
178	harmaline - MCF7	-0.438	2	-0.782	0.09293	0.0349	100	178	0.00248049	FALSE
179	sulfadimidine - MCF7	-0.344	3	-0.642	0.0933	0.1012	66	179	0.00249443	FALSE
180	PHA-00851261E - PC3	0.318	4	0.569	0.09344	0.1111	75	180	0.00250836	FALSE
181	thioperamide - MCF7	0.371	3	0.642	0.0941	0.2473	66	181	0.0025223	FALSE
182	lomustine - PC3	0.232	2	0.783	0.09454	0.2312	50	182	0.00253623	FALSE
183	tonzonium bromide - MCF7	-0.492	2	-0.78	0.09505	0.2222	100	183	0.00255017	FALSE
184	bephenium hydroxynaphthoate - MCF7	-0.265	3	-0.639	0.09526	0.0637	66	184	0.0025641	FALSE
185	chloropyramine - MCF7	-0.449	2	-0.779	0.09629	0.1242	100	185	0.00257804	FALSE
186	trichlormethiazide - MCF7	-0.475	2	-0.778	0.09694	0.1457	100	186	0.00259197	FALSE
187	fusidic acid - MCF7	0.269	2	0.78	0.0971	0.0604	50	187	0.00260591	FALSE
188	mesoridazine - MCF7	0.187	2	0.78	0.09724	0.0763	50	188	0.00261984	FALSE
189	rosiglitazone - HL60	-0.396	4	-0.567	0.09797	0.093	75	189	0.00263378	FALSE
190	clopamide - MCF7	0.212	2	0.779	0.09804	0.1027	50	190	0.00264771	FALSE
191	meptazinol - MCF7	-0.439	2	-0.777	0.09817	0.157	100	191	0.00266165	FALSE
192	Prestwick-920 - MCF7	-0.453	2	-0.775	0.09939	0.0872	100	192	0.00267559	FALSE
193	ribavirin - MCF7	0.302	2	0.777	0.09971	0.1463	50	193	0.00268952	FALSE
194	pancuronium bromide - MCF7	-0.41	2	-0.775	0.10026	0.1514	100	194	0.00270346	FALSE
195	tetrahydroalstonine - MCF7	-0.46	2	-0.775	0.1005	0.0353	100	195	0.00271739	FALSE
196	STOCK1N-35874 - PC3	0.348	2	0.776	0.10134	0.1615	50	196	0.00273133	FALSE
197	corticosterone - MCF7	-0.492	2	-0.773	0.10191	0.0977	100	197	0.00274526	FALSE
198	talampicillin - MCF7	-0.48	2	-0.773	0.10203	0.1156	100	198	0.0027592	FALSE
199	geldanamycin - PC3	0.21	2	0.774	0.10253	0.226	50	199	0.00277313	FALSE
200	MS-275 - PC3	-0.488	2	-0.771	0.10378	0.321	100	200	0.00278707	FALSE
201	tranylcypromine - MCF7	-0.414	2	-0.769	0.10484	0.1186	100	201	0.002801	FALSE
202	mometasone - MCF7	0.308	2	0.772	0.10491	0.1058	50	202	0.00281494	FALSE
203	PHA-00851261E - MCF7	0.201	4	0.558	0.10505	0.1698	50	203	0.00282887	FALSE
204	khellin - MCF7	-0.431	2	-0.769	0.10525	0.3	100	204	0.00284281	FALSE
205	4-hydroxyphenazone - PC3	-0.457	2	-0.768	0.10549	0.0494	100	205	0.00285674	FALSE
206	torasemide - MCF7	-0.475	2	-0.768	0.10577	0.1454	100	206	0.00287068	FALSE
207	PF-00562151-00 - PC3	-0.284	4	-0.558	0.10708	0.1506	75	207	0.00288462	FALSE
208	moroxydine - MCF7	0.216	2	0.769	0.10742	0.1657	50	208	0.00289855	FALSE
209	nadide - MCF7	0.194	2	0.768	0.10831	0.1148	50	209	0.00291249	FALSE
210	ivermectin - MCF7	-0.424	2	-0.765	0.10839	0.2105	100	210	0.00292642	FALSE
211	proscillaridin - MCF7	0.308	2	0.768	0.10887	0.2478	50	211	0.00294036	FALSE
212	(+/-)-catechin - MCF7	-0.403	2	-0.764	0.10955	0.0778	100	212	0.00295429	FALSE
213	pyrimethamine - PC3	-0.496	2	-0.763	0.11046	0.0795	100	213	0.00296823	FALSE
214	myricetin - MCF7	0.251	2	0.766	0.11094	0.1746	50	214	0.00298216	FALSE
215	ozagrel - MCF7	-0.411	2	-0.762	0.11169	0.0774	100	215	0.0029961	FALSE
216	lobeline - MCF7	-0.404	2	-0.761	0.11261	0.0398	100	216	0.00301003	FALSE
217	triflusal - MCF7	-0.48	2	-0.757	0.11651	0.1547	100	217	0.00302397	FALSE
218	altizide - MCF7	0.195	2	0.759	0.11662	0.0909	50	218	0.0030379	FALSE
219	coralyne - MCF7	0.278	2	0.759	0.11738	0.1297	50	219	0.00305184	FALSE
220	piromidic acid - MCF7	-0.407	2	-0.756	0.11794	0.191	100	220	0.00306577	FALSE
221	halcinonide - PC3	-0.417	2	-0.754	0.11923	0.1989	100	221	0.00307971	FALSE
222	Trolox C - MCF7	-0.404	2	-0.752	0.12134	0.1469	100	222	0.00309365	FALSE
223	semustine - PC3	0.265	2	0.754	0.12142	0.3941	50	223	0.00310758	FALSE
224	2-aminobenzenesulfonamide - MCF7	0.302	2	0.754	0.12156	0.1032	50	224	0.00312152	FALSE
225	racecadotril - MCF7	0.234	2	0.753	0.12189	0.1154	50	225	0.00313545	FALSE
226	fluorometholone - MCF7	0.258	2	0.753	0.12235	0.0934	50	226	0.00314939	FALSE
227	ergocalciferol - MCF7	0.283	2	0.752	0.12283	0.1264	50	227	0.00316332	FALSE
228	repaglinide - MCF7	-0.414	2	-0.75	0.1235	0.1276	100	228	0.00317726	FALSE
229	natamycin - MCF7	-0.547	2	-0.749	0.12496	0.1771	100	229	0.00319119	FALSE
230	abamectin - MCF7	-0.454	2	-0.747	0.12609	0.2071	100	230	0.00320513	FALSE
231	Prestwick-983 - MCF7	0.237	2	0.748	0.1272	0.195	50	231	0.00321906	FALSE
232	CP-645525-01 - MCF7	-0.403	2	-0.746	0.12734	0.2248	100	232	0.003233	FALSE
233	PF-00539745-00 - PC3	0.243	2	0.747	0.12762	0.2114	50	233	0.00324693	FALSE
234	vidarabine - MCF7	-0.492	2	-0.745	0.12851	0.1667	100	234	0.00326087	FALSE
235	digoxin - MCF7	0.244	2	0.746	0.12857	0.28	50	235	0.0032748	FALSE
236	iopamidol - MCF7	0.311	2	0.745	0.12935	0.3593	50	236	0.00328874	FALSE
237	pheniramine - MCF7	0.305	2	0.745	0.12989	0.2236	50	237	0.00330268	FALSE
238	dipivefrine - MCF7	-0.381	2	-0.743	0.13016	0.1084	100	238	0.00331661	FALSE
239	cinnarizine - MCF7	-0.492	2	-0.742	0.13126	0.1592	100	239	0.00333055	FALSE
240	acacetin - PC3	-0.38	2	-0.742	0.1316	0.2525	100	240	0.00334448	FALSE
241	metronidazole - PC3	-0.428	2	-0.741	0.13291	0.1076	100	241	0.00335842	FALSE
242	amphotericin B - MCF7	-0.42	2	-0.741	0.13323	0.0946	100	242	0.00337235	FALSE
243	lincomycin - MCF7	0.326	2	0.741	0.1335	0.056	50	243	0.00338629	FALSE
244	haloperidol - PC3	0.16	6	0.443	0.13506	0.2114	50	244	0.00340022	FALSE
245	trapidil - MCF7	0.266	2	0.739	0.13547	0.2071	50	245	0.00341416	FALSE
246	Prestwick-1084 - MCF7	-0.416	2	-0.738	0.13593	0.2624	100	246	0.00342809	FALSE
247	pentetrazol - MCF7	0.261	2	0.738	0.13657	0.1482	50	247	0.00344203	FALSE
248	monensin - MCF7	0.342	3	0.604	0.13659	0.5372	66	248	0.00345596	FALSE
249	cefsulodin - MCF7	-0.374	2	-0.738	0.13671	0.1657	100	249	0.0034699	FALSE
250	acebutolol - PC3	0.291	2	0.736	0.13883	0.1195	50	250	0.00348384	FALSE
251	clotrimazole - MCF7	-0.224	3	-0.601	0.14057	0.2698	66	251	0.00349777	FALSE
252	fulvestrant - HL60	0.168	6	0.44	0.14072	0.2246	50	252	0.00351171	FALSE
253	promazine - PC3	-0.401	2	-0.734	0.14078	0.1983	100	253	0.00352564	FALSE
254	alpha-yohimbine - MCF7	-0.396	2	-0.733	0.1412	0.1258	100	254	0.00353958	FALSE
255	dicoumarol - PC3	0.238	2	0.733	0.14142	0.0576	50	255	0.00355351	FALSE
256	benzonatate - PC3	-0.431	2	-0.733	0.14168	0.0457	100	256	0.00356745	FALSE
257	terguride - MCF7	-0.311	4	-0.53	0.14235	0.1989	75	257	0.00358138	FALSE
258	Prestwick-1100 - PC3	-0.402	2	-0.731	0.1439	0.1195	100	258	0.00359532	FALSE
259	ornidazole - MCF7	-0.471	2	-0.728	0.14704	0.1508	100	259	0.00360925	FALSE
260	tetracycline - MCF7	0.232	2	0.727	0.14826	0.2156	50	260	0.00362319	FALSE
261	clorsulon - MCF7	0.209	2	0.727	0.14905	0.2654	50	261	0.00363712	FALSE
262	practolol - MCF7	-0.42	2	-0.725	0.14987	0.1451	100	262	0.00365106	FALSE
263	pilocarpine - MCF7	0.301	2	0.725	0.15034	0.275	50	263	0.00366499	FALSE
264	indometacin - MCF7	-0.21	4	-0.523	0.15111	0.1939	50	264	0.00367893	FALSE
265	triamcinolone - MCF7	-0.509	2	-0.724	0.15112	0.183	100	265	0.00369287	FALSE
266	carmustine - MCF7	0.233	2	0.724	0.15164	0.1988	50	266	0.0037068	FALSE
267	skimmianine - MCF7	-0.378	2	-0.724	0.15215	0.1871	100	267	0.00372074	FALSE
268	furaltadone - MCF7	-0.343	3	-0.591	0.15383	0.2663	66	268	0.00373467	FALSE
269	flunisolide - PC3	-0.407	2	-0.721	0.15482	0.2927	100	269	0.00374861	FALSE
270	salbutamol - MCF7	-0.464	2	-0.721	0.15502	0.0962	100	270	0.00376254	FALSE
271	MG-262 - PC3	0.218	2	0.72	0.15547	0.5053	50	271	0.00377648	FALSE
272	lasalocid - MCF7	0.201	2	0.719	0.15748	0.2718	50	272	0.00379041	FALSE
273	lanatoside C - MCF7	0.415	3	0.588	0.16024	0.6119	66	273	0.00380435	FALSE
274	ranitidine - MCF7	-0.357	2	-0.716	0.16108	0.1177	100	274	0.00381828	FALSE
275	brompheniramine - MCF7	-0.412	2	-0.715	0.16233	0.0449	100	275	0.00383222	FALSE
276	2,6-dimethylpiperidine - PC3	0.236	2	0.715	0.16235	0.1053	50	276	0.00384615	FALSE
277	idoxuridine - PC3	-0.353	2	-0.714	0.16321	0.1467	100	277	0.00386009	FALSE
278	5707885 - MCF7	-0.396	2	-0.714	0.16333	0.177	100	278	0.00387402	FALSE
279	nabumetone - MCF7	0.232	2	0.713	0.16368	0.1737	50	279	0.00388796	FALSE
280	tribenoside - MCF7	-0.433	2	-0.714	0.16392	0.1508	100	280	0.0039019	FALSE
281	ampyrone - MCF7	-0.358	2	-0.713	0.16418	0.2215	100	281	0.00391583	FALSE
282	mefloquine - PC3	-0.372	2	-0.711	0.16657	0.2845	100	282	0.00392977	FALSE
283	CP-863187 - MCF7	0.257	2	0.71	0.1679	0.293	50	283	0.0039437	FALSE
284	iproniazid - MCF7	0.19	2	0.709	0.16933	0.2378	50	284	0.00395764	FALSE
285	clonidine - MCF7	0.308	2	0.708	0.16969	0.1438	50	285	0.00397157	FALSE
286	clofilium tosylate - MCF7	-0.375	2	-0.708	0.17003	0.2105	100	286	0.00398551	FALSE
287	norfloxacin - MCF7	0.233	2	0.708	0.17034	0.1473	50	287	0.00399944	FALSE
288	enilconazole - MCF7	-0.39	2	-0.707	0.17126	0.1752	100	288	0.00401338	FALSE
289	gliquidone - MCF7	0.266	2	0.707	0.17196	0.069	50	289	0.00402731	FALSE
290	scopolamine N-oxide - PC3	-0.388	2	-0.706	0.17241	0.3474	100	290	0.00404125	FALSE
291	cisapride - MCF7	0.372	2	0.705	0.1737	0.1598	50	291	0.00405518	FALSE
292	cefazolin - PC3	-0.362	2	-0.705	0.17408	0.2203	100	292	0.00406912	FALSE
293	hexamethonium bromide - PC3	-0.411	2	-0.704	0.1746	0.1098	100	293	0.00408305	FALSE
294	glycopyrronium bromide - PC3	-0.49	2	-0.703	0.17597	0.1494	100	294	0.00409699	FALSE
295	captopril - MCF7	0.296	2	0.702	0.17706	0.3006	50	295	0.00411093	FALSE
296	terfenadine - MCF7	-0.486	2	-0.702	0.17748	0.339	100	296	0.00412486	FALSE
297	indoprofen - MCF7	0.41	2	0.702	0.17766	0.2816	50	297	0.0041388	FALSE
298	naltrexone - PC3	-0.473	2	-0.702	0.17784	0.2047	100	298	0.00415273	FALSE
299	0198306-0000 - PC3	0.346	2	0.701	0.17826	0.12	50	299	0.00416667	FALSE
300	azaperone - MCF7	-0.4	2	-0.698	0.18213	0.1216	100	300	0.0041806	FALSE
301	heliotrine - PC3	0.213	2	0.698	0.18215	0.1111	50	301	0.00419454	FALSE
302	famprofazone - PC3	-0.275	2	-0.698	0.18239	0.3146	100	302	0.00420847	FALSE
303	diclofenac - MCF7	-0.133	3	-0.572	0.18388	0.1688	66	303	0.00422241	FALSE
304	diethylstilbestrol - PC3	-0.361	2	-0.694	0.18657	0.125	100	304	0.00423634	FALSE
305	methoxamine - MCF7	0.245	2	0.694	0.18679	0.3503	50	305	0.00425028	FALSE
306	metolazone - MCF7	0.219	2	0.694	0.18722	0.2616	50	306	0.00426421	FALSE
307	hexamethonium bromide - MCF7	-0.223	2	-0.694	0.18734	0.2615	50	307	0.00427815	FALSE
308	clomifene - MCF7	-0.206	2	-0.693	0.18844	0.3384	50	308	0.00429208	FALSE
309	buflomedil - MCF7	-0.182	2	-0.693	0.1886	0.213	50	309	0.00430602	FALSE
310	quinisocaine - MCF7	-0.328	2	-0.692	0.18957	0.1694	50	310	0.00431996	FALSE
311	amodiaquine - MCF7	-0.291	2	-0.691	0.19094	0.1867	50	311	0.00433389	FALSE
312	harmine - MCF7	-0.238	2	-0.691	0.1911	0.45	50	312	0.00434783	FALSE
313	saquinavir - MCF7	0.322	2	0.69	0.19138	0.3582	50	313	0.00436176	FALSE
314	naftifine - MCF7	-0.269	2	-0.689	0.19279	0.2721	50	314	0.0043757	FALSE
315	iopanoic acid - MCF7	0.171	2	0.688	0.1938	0.291	50	315	0.00438963	FALSE
316	monocrotaline - MCF7	-0.262	2	-0.688	0.19406	0.2814	50	316	0.00440357	FALSE
317	levopropoxyphene - MCF7	0.288	2	0.688	0.19452	0.4624	50	317	0.0044175	FALSE
318	griseofulvin - PC3	0.254	2	0.688	0.19478	0.1141	50	318	0.00443144	FALSE
319	Prestwick-984 - MCF7	-0.2	2	-0.687	0.19508	0.2356	50	319	0.00444537	FALSE
320	zardaverine - MCF7	-0.29	2	-0.687	0.19542	0.4182	50	320	0.00445931	FALSE
321	phenoxybenzamine - MCF7	0.378	3	0.566	0.1955	0.7044	66	321	0.00447324	FALSE
322	oxolinic acid - PC3	0.181	2	0.687	0.19591	0.1973	50	322	0.00448718	FALSE
323	tolbutamide - MCF7	-0.161	4	-0.493	0.1973	0.1509	75	323	0.00450111	FALSE
324	trifluridine - MCF7	-0.282	2	-0.685	0.19758	0.2422	50	324	0.00451505	FALSE
325	phensuximide - MCF7	0.383	2	0.685	0.19782	0.1955	50	325	0.00452899	FALSE
326	quinostatin - MCF7	-0.273	2	-0.685	0.19854	0.4962	50	326	0.00454292	FALSE
327	sulfinpyrazone - MCF7	-0.179	2	-0.684	0.19911	0.1886	50	327	0.00455686	FALSE
328	PHA-00816795 - PC3	0.281	2	0.684	0.19925	0.0948	50	328	0.00457079	FALSE
329	vorinostat - HL60	0.359	3	0.564	0.2001	0.5956	66	329	0.00458473	FALSE
330	dorzolamide - MCF7	-0.169	2	-0.683	0.2006	0.1467	50	330	0.00459866	FALSE
331	chrysin - MCF7	-0.223	2	-0.683	0.20074	0.375	50	331	0.0046126	FALSE
332	pyrantel - MCF7	0.314	2	0.683	0.2009	0.1875	50	332	0.00462653	FALSE
333	ethaverine - MCF7	-0.227	2	-0.683	0.201	0.2467	50	333	0.00464047	FALSE
334	niridazole - MCF7	-0.276	2	-0.682	0.20194	0.1358	50	334	0.0046544	FALSE
335	estradiol - ssMCF7	0.309	2	0.68	0.20394	0.2422	50	335	0.00466834	FALSE
336	sulfamethizole - MCF7	-0.211	2	-0.68	0.20446	0.2347	50	336	0.00468227	FALSE
337	AH-23848 - MCF7	-0.232	2	-0.679	0.2053	0.1272	50	337	0.00469621	FALSE
338	F0447-0125 - PC3	0.268	2	0.678	0.20734	0.359	50	338	0.00471014	FALSE
339	streptomycin - MCF7	0.254	2	0.677	0.20752	0.434	50	339	0.00472408	FALSE
340	etilefrine - MCF7	-0.241	2	-0.676	0.20957	0.3974	50	340	0.00473802	FALSE
341	Prestwick-860 - MCF7	-0.207	2	-0.676	0.20993	0.3039	50	341	0.00475195	FALSE
342	lidoflazine - MCF7	0.264	2	0.675	0.21013	0.1731	50	342	0.00476589	FALSE
343	methylprednisolone - MCF7	-0.281	2	-0.676	0.2107	0.2048	50	343	0.00477982	FALSE
344	gabexate - MCF7	0.199	2	0.675	0.2107	0.3419	50	344	0.00479376	FALSE
345	cinchocaine - MCF7	-0.22	2	-0.675	0.2109	0.1926	50	345	0.00480769	FALSE
346	benzethonium chloride - MCF7	-0.164	2	-0.675	0.21104	0.3095	50	346	0.00482163	FALSE
347	alcuronium chloride - MCF7	-0.221	2	-0.674	0.21277	0.1977	50	347	0.00483556	FALSE
348	dioxybenzone - MCF7	-0.19	2	-0.674	0.21357	0.1908	50	348	0.0048495	FALSE
349	estrone - MCF7	-0.251	2	-0.673	0.21371	0.131	50	349	0.00486343	FALSE
350	Prestwick-559 - MCF7	-0.263	2	-0.673	0.21428	0.4353	50	350	0.00487737	FALSE
351	rifampicin - MCF7	0.273	2	0.673	0.21428	0.1761	50	351	0.0048913	FALSE
352	scoulerine - MCF7	-0.206	2	-0.672	0.21607	0.3166	50	352	0.00490524	FALSE
353	AG-028671 - PC3	0.232	2	0.671	0.21607	0.2044	50	353	0.00491918	FALSE
354	zimeldine - MCF7	-0.254	2	-0.671	0.21717	0.3121	50	354	0.00493311	FALSE
355	profenamine - MCF7	0.359	2	0.67	0.21748	0.3251	50	355	0.00494705	FALSE
356	piracetam - MCF7	-0.169	2	-0.669	0.21903	0.2327	50	356	0.00496098	FALSE
357	betazole - PC3	-0.271	2	-0.669	0.21921	0.1733	50	357	0.00497492	FALSE
358	clioquinol - MCF7	-0.254	3	-0.552	0.22003	0.4632	66	358	0.00498885	FALSE
359	minoxidil - MCF7	-0.271	2	-0.668	0.22035	0.4063	50	359	0.00500279	FALSE
360	5224221 - MCF7	0.357	2	0.667	0.22096	0.5363	50	360	0.00501672	FALSE
361	sulfadiazine - PC3	-0.286	2	-0.668	0.2212	0.1633	50	361	0.00503066	FALSE
362	alprenolol - MCF7	-0.198	2	-0.667	0.2217	0.2386	50	362	0.00504459	FALSE
363	minocycline - MCF7	-0.339	3	-0.55	0.22356	0.2905	66	363	0.00505853	FALSE
364	quercetin - MCF7	0.212	4	0.476	0.22531	0.2287	50	364	0.00507246	FALSE
365	blebbistatin - MCF7	-0.353	2	-0.664	0.22583	0.3176	50	365	0.0050864	FALSE
366	harpagoside - MCF7	0.266	2	0.664	0.22645	0.3636	50	366	0.00510033	FALSE
367	tyloxapol - MCF7	-0.159	2	-0.664	0.22691	0.3506	50	367	0.00511427	FALSE
368	nimesulide - MCF7	-0.3	2	-0.663	0.22838	0.2093	50	368	0.00512821	FALSE
369	methacholine chloride - MCF7	-0.261	2	-0.662	0.22949	0.4611	50	369	0.00514214	FALSE
370	vorinostat - PC3	0.214	2	0.661	0.22949	0.5315	50	370	0.00515608	FALSE
371	salsolidin - MCF7	-0.279	2	-0.661	0.23029	0.3588	50	371	0.00517001	FALSE
372	antazoline - MCF7	0.225	2	0.66	0.23102	0.1813	50	372	0.00518395	FALSE
373	florfenicol - MCF7	-0.22	2	-0.66	0.23158	0.3864	50	373	0.00519788	FALSE
374	benzathine benzylpenicillin - MCF7	0.261	2	0.658	0.23408	0.4886	50	374	0.00521182	FALSE
375	morantel - PC3	-0.274	2	-0.658	0.23456	0.305	50	375	0.00522575	FALSE
376	guanadrel - PC3	0.2	2	0.658	0.23474	0.2147	50	376	0.00523969	FALSE
377	asiaticoside - MCF7	-0.263	2	-0.658	0.23504	0.361	50	377	0.00525362	FALSE
378	pentetic acid - MCF7	-0.321	3	-0.544	0.23568	0.2089	66	378	0.00526756	FALSE
379	ethambutol - MCF7	-0.286	2	-0.657	0.23601	0.3207	50	379	0.00528149	FALSE
380	ofloxacin - MCF7	-0.207	2	-0.656	0.23677	0.1667	50	380	0.00529543	FALSE
381	miconazole - MCF7	-0.261	2	-0.656	0.23709	0.2845	50	381	0.00530936	FALSE
382	metamizole sodium - PC3	0.149	2	0.656	0.23723	0.395	50	382	0.0053233	FALSE
383	conessine - MCF7	-0.253	2	-0.656	0.2375	0.0888	50	383	0.00533724	FALSE
384	metaraminol - PC3	0.234	2	0.655	0.23828	0.303	50	384	0.00535117	FALSE
385	terbutaline - MCF7	-0.271	2	-0.654	0.24015	0.2426	50	385	0.00536511	FALSE
386	tetroquinone - MCF7	-0.26	2	-0.653	0.24073	0.3723	50	386	0.00537904	FALSE
387	cotinine - MCF7	0.34	3	0.542	0.24105	0.15	66	387	0.00539298	FALSE
388	cycloserine - MCF7	-0.22	2	-0.653	0.24138	0.4773	50	388	0.00540691	FALSE
389	oxolamine - MCF7	-0.215	2	-0.653	0.24188	0.2157	50	389	0.00542085	FALSE
390	piperidolate - MCF7	-0.178	2	-0.652	0.24244	0.4475	50	390	0.00543478	FALSE
391	citalopram - MCF7	0.173	2	0.651	0.24377	0.1226	50	391	0.00544872	FALSE
392	0175029-0000 - MCF7	0.23	2	0.651	0.24401	0.4778	50	392	0.00546265	FALSE
393	triflupromazine - MCF7	-0.3	2	-0.651	0.24456	0.1182	50	393	0.00547659	FALSE
394	nifedipine - PC3	-0.233	2	-0.65	0.24504	0.3179	50	394	0.00549052	FALSE
395	clomipramine - MCF7	-0.227	2	-0.65	0.24576	0.3223	50	395	0.00550446	FALSE
396	Prestwick-1085 - MCF7	-0.211	2	-0.65	0.24607	0.2543	50	396	0.00551839	FALSE
397	retrorsine - MCF7	-0.305	2	-0.649	0.24635	0.163	50	397	0.00553233	FALSE
398	xylazine - MCF7	-0.213	2	-0.649	0.24679	0.3906	50	398	0.00554627	FALSE
399	oxybuprocaine - MCF7	-0.211	2	-0.647	0.25027	0.2857	50	399	0.0055602	FALSE
400	methapyrilene - MCF7	-0.187	2	-0.646	0.25067	0.3904	50	400	0.00557414	FALSE
401	tolbutamide - PC3	0.23	2	0.646	0.25146	0.1701	50	401	0.00558807	FALSE
402	flucloxacillin - MCF7	-0.281	2	-0.646	0.25206	0.2899	50	402	0.00560201	FALSE
403	dihydroergotamine - MCF7	0.307	2	0.644	0.25458	0.189	50	403	0.00561594	FALSE
404	sulfametoxydiazine - MCF7	-0.269	2	-0.643	0.25554	0.433	50	404	0.00562988	FALSE
405	cefapirin - MCF7	0.277	2	0.643	0.25607	0.288	50	405	0.00564381	FALSE
406	nisoxetine - MCF7	-0.285	2	-0.643	0.25617	0.3548	50	406	0.00565775	FALSE
407	thioguanosine - MCF7	-0.282	2	-0.643	0.25661	0.4621	50	407	0.00567168	FALSE
408	bergenin - MCF7	-0.233	2	-0.643	0.25683	0.1769	50	408	0.00568562	FALSE
409	chloropyrazine - MCF7	-0.173	2	-0.642	0.25705	0.303	50	409	0.00569955	FALSE
410	Prestwick-664 - PC3	0.131	2	0.64	0.25878	0.3172	50	410	0.00571349	FALSE
411	midodrine - MCF7	-0.208	2	-0.641	0.25933	0.3035	50	411	0.00572742	FALSE
412	colforsin - PC3	0.271	2	0.64	0.25937	0.4358	50	412	0.00574136	FALSE
413	heptaminol - MCF7	0.224	2	0.639	0.25993	0.451	50	413	0.0057553	FALSE
414	wortmannin - PC3	-0.27	2	-0.64	0.26071	0.3699	50	414	0.00576923	FALSE
415	galantamine - MCF7	-0.187	2	-0.639	0.26154	0.5181	50	415	0.00578317	FALSE
416	pentolonium - PC3	0.238	2	0.638	0.26216	0.2466	50	416	0.0057971	FALSE
417	butoconazole - MCF7	-0.203	2	-0.638	0.26377	0.2727	50	417	0.00581104	FALSE
418	mebeverine - MCF7	-0.22	2	-0.636	0.2655	0.1883	50	418	0.00582497	FALSE
419	tolnaftate - MCF7	0.317	2	0.635	0.2655	0.5977	50	419	0.00583891	FALSE
420	fluspirilene - MCF7	-0.185	2	-0.636	0.26582	0.3883	50	420	0.00585284	FALSE
421	monensin - PC3	0.29	2	0.635	0.26627	0.581	50	421	0.00586678	FALSE
422	doxazosin - MCF7	-0.185	2	-0.635	0.26772	0.3676	50	422	0.00588071	FALSE
423	flumetasone - PC3	0.139	2	0.633	0.26862	0.2254	50	423	0.00589465	FALSE
424	bromperidol - MCF7	-0.209	2	-0.634	0.26864	0.3677	50	424	0.00590858	FALSE
425	estropipate - MCF7	0.271	2	0.633	0.269	0.4177	50	425	0.00592252	FALSE
426	dextromethorphan - MCF7	-0.254	2	-0.634	0.26959	0.2563	50	426	0.00593645	FALSE
427	metaraminol - MCF7	-0.227	2	-0.632	0.27162	0.0824	50	427	0.00595039	FALSE
428	Gly-His-Lys - PC3	0.29	2	0.631	0.27194	0.4914	50	428	0.00596433	FALSE
429	levcycloserine - PC3	0.192	2	0.63	0.27323	0.2991	50	429	0.00597826	FALSE
430	iohexol - MCF7	0.228	2	0.629	0.27609	0.525	50	430	0.0059922	FALSE
431	sodium phenylbutyrate - HL60	-0.189	2	-0.629	0.27669	0.3951	50	431	0.00600613	FALSE
432	CP-320650-01 - MCF7	0.243	4	0.453	0.27755	0.2614	50	432	0.00602007	FALSE
433	levocabastine - MCF7	-0.356	2	-0.628	0.27772	0.3799	50	433	0.006034	FALSE
434	pimozide - MCF7	-0.235	2	-0.627	0.27985	0.4862	50	434	0.00604794	FALSE
435	pyrimethamine - MCF7	-0.187	2	-0.626	0.28126	0.2297	50	435	0.00606187	FALSE
436	dequalinium chloride - MCF7	-0.202	2	-0.624	0.2846	0.3206	50	436	0.00607581	FALSE
437	gabapentin - MCF7	-0.27	2	-0.622	0.28739	0.2706	50	437	0.00608974	FALSE
438	tetramisole - MCF7	0.267	2	0.622	0.28745	0.2215	50	438	0.00610368	FALSE
439	droperidol - MCF7	-0.223	2	-0.622	0.28757	0.3333	50	439	0.00611761	FALSE
440	troglitazone - HL60	-0.306	4	-0.451	0.28857	0.4973	50	440	0.00613155	FALSE
441	furaltadone - PC3	-0.162	2	-0.621	0.28894	0.4101	50	441	0.00614548	FALSE
442	eldeline - MCF7	-0.252	3	-0.518	0.28912	0.2012	66	442	0.00615942	FALSE
443	sulfasalazine - MCF7	-0.299	3	-0.517	0.29174	0.3765	66	443	0.00617336	FALSE
444	boldine - MCF7	-0.181	2	-0.619	0.29287	0.1623	50	444	0.00618729	FALSE
445	finasteride - MCF7	0.304	3	0.517	0.29291	0.6429	66	445	0.00620123	FALSE
446	cyclic adenosine monophosphate - MCF7	0.468	2	0.617	0.29448	0.2763	50	446	0.00621516	FALSE
447	ethoxyquin - MCF7	-0.193	2	-0.618	0.29458	0.1894	50	447	0.0062291	FALSE
448	PF-00562151-00 - MCF7	-0.207	4	-0.447	0.2968	0.3667	50	448	0.00624303	FALSE
449	lithocholic acid - MCF7	0.322	3	0.516	0.29701	0.1642	66	449	0.00625697	FALSE
450	metergoline - MCF7	-0.173	2	-0.616	0.29796	0.3178	50	450	0.0062709	FALSE
451	fludroxycortide - PC3	-0.157	2	-0.615	0.29832	0.4148	50	451	0.00628484	FALSE
452	nalidixic acid - PC3	0.256	2	0.614	0.2985	0.2963	50	452	0.00629877	FALSE
453	thiamine - MCF7	-0.261	2	-0.615	0.29963	0.2692	50	453	0.00631271	FALSE
454	L-methionine sulfoximine - MCF7	-0.125	2	-0.612	0.30276	0.2816	50	454	0.00632664	FALSE
455	sulfapyridine - MCF7	-0.165	2	-0.61	0.30604	0.2839	50	455	0.00634058	FALSE
456	dihydroergotamine - PC3	-0.248	2	-0.61	0.30659	0.1589	50	456	0.00635452	FALSE
457	prasterone - MCF7	-0.216	2	-0.61	0.30689	0.1944	50	457	0.00636845	FALSE
458	apomorphine - PC3	-0.261	2	-0.609	0.30731	0.3523	50	458	0.00638239	FALSE
459	gossypol - MCF7	0.303	3	0.51	0.30837	0.4737	66	459	0.00639632	FALSE
460	PHA-00846566E - PC3	0.399	2	0.608	0.30892	0.1986	50	460	0.00641026	FALSE
461	fluoxetine - MCF7	-0.26	2	-0.608	0.31001	0.3277	50	461	0.00642419	FALSE
462	bromopride - PC3	0.25	2	0.607	0.31007	0.1618	50	462	0.00643813	FALSE
463	rescinnamine - MCF7	-0.234	2	-0.607	0.31075	0.5455	50	463	0.00645206	FALSE
464	0175029-0000 - PC3	-0.234	4	-0.442	0.31142	0.6645	50	464	0.006466	FALSE
465	tobramycin - MCF7	-0.265	2	-0.605	0.31425	0.5522	50	465	0.00647993	FALSE
466	trimethoprim - PC3	0.192	2	0.604	0.31474	0.3006	50	466	0.00649387	FALSE
467	procyclidine - MCF7	-0.141	2	-0.605	0.31496	0.5536	50	467	0.0065078	FALSE
468	chlortetracycline - MCF7	-0.259	2	-0.605	0.31538	0.3035	50	468	0.00652174	FALSE
469	pizotifen - MCF7	-0.319	2	-0.604	0.31578	0.1736	50	469	0.00653567	FALSE
470	pyrantel - PC3	0.182	2	0.603	0.31635	0.4272	50	470	0.00654961	FALSE
471	dipyridamole - PC3	-0.224	2	-0.602	0.31952	0.3051	50	471	0.00656355	FALSE
472	hesperetin - MCF7	-0.28	2	-0.602	0.32015	0.4393	50	472	0.00657748	FALSE
473	khellin - PC3	0.353	2	0.6	0.32093	0.3312	50	473	0.00659142	FALSE
474	apigenin - MCF7	-0.218	2	-0.601	0.32192	0.6524	50	474	0.00660535	FALSE
475	diprophylline - PC3	-0.171	2	-0.6	0.3223	0.3296	50	475	0.00661929	FALSE
476	mephentermine - PC3	0.367	2	0.598	0.3247	0.1986	50	476	0.00663322	FALSE
477	promethazine - MCF7	-0.24	2	-0.597	0.32785	0.4583	50	477	0.00664716	FALSE
478	trioxysalen - MCF7	-0.317	2	-0.597	0.32812	0.5086	50	478	0.00666109	FALSE
479	colecalciferol - MCF7	-0.157	2	-0.596	0.32878	0.3412	50	479	0.00667503	FALSE
480	tiabendazole - MCF7	-0.206	2	-0.594	0.3314	0.5172	50	480	0.00668896	FALSE
481	lisuride - PC3	0.252	2	0.592	0.33339	0.5389	50	481	0.0067029	FALSE
482	morantel - MCF7	-0.265	2	-0.593	0.33353	0.5392	50	482	0.00671683	FALSE
483	nitrofurantoin - MCF7	-0.276	2	-0.593	0.33423	0.2612	50	483	0.00673077	FALSE
484	phenformin - PC3	0.213	2	0.591	0.3358	0.4207	50	484	0.0067447	FALSE
485	atractyloside - PC3	0.25	2	0.591	0.33647	0.4885	50	485	0.00675864	FALSE
486	alpha-estradiol - PC3	0.263	3	0.498	0.33707	0.256	66	486	0.00677258	FALSE
487	methylbenzethonium chloride - MCF7	-0.312	3	-0.497	0.33727	0.3929	66	487	0.00678651	FALSE
488	promazine - MCF7	-0.303	3	-0.497	0.33767	0.2403	66	488	0.00680045	FALSE
489	carbarsone - MCF7	-0.205	2	-0.59	0.33775	0.6117	50	489	0.00681438	FALSE
490	betulin - MCF7	-0.265	2	-0.59	0.33878	0.1829	50	490	0.00682832	FALSE
491	homochlorcyclizine - MCF7	-0.206	2	-0.588	0.3422	0.5081	50	491	0.00684225	FALSE
492	C-75 - MCF7	0.192	2	0.587	0.3429	0.4356	50	492	0.00685619	FALSE
493	pridinol - MCF7	-0.219	2	-0.586	0.34486	0.3757	50	493	0.00687012	FALSE
494	midodrine - PC3	0.269	2	0.585	0.34564	0.6495	50	494	0.00688406	FALSE
495	piperacillin - PC3	0.181	2	0.584	0.34775	0.24	50	495	0.00689799	FALSE
496	5279552 - MCF7	-0.216	2	-0.584	0.34842	0.375	50	496	0.00691193	FALSE
497	midecamycin - PC3	-0.201	2	-0.583	0.34932	0.4032	50	497	0.00692586	FALSE
498	edrophonium chloride - PC3	-0.231	2	-0.583	0.34989	0.492	50	498	0.0069398	FALSE
499	ritodrine - MCF7	-0.177	2	-0.583	0.35019	0.6237	50	499	0.00695373	FALSE
500	mexiletine - PC3	0.22	2	0.582	0.35093	0.1628	50	500	0.00696767	FALSE
501	verteporfin - MCF7	0.217	2	0.581	0.35139	0.5468	50	501	0.00698161	FALSE
502	betonicine - MCF7	0.279	3	0.491	0.35244	0.15	66	502	0.00699554	FALSE
503	norethisterone - MCF7	-0.245	2	-0.581	0.3525	0.4013	50	503	0.00700948	FALSE
504	picotamide - PC3	-0.213	2	-0.581	0.3528	0.4595	50	504	0.00702341	FALSE
505	sulfadimidine - PC3	0.21	2	0.579	0.35479	0.4375	50	505	0.00703735	FALSE
506	mepenzolate bromide - MCF7	-0.242	2	-0.579	0.35648	0.3931	50	506	0.00705128	FALSE
507	foliosidine - PC3	0.178	2	0.578	0.35717	0.2148	50	507	0.00706522	FALSE
508	bromopride - MCF7	-0.294	3	-0.489	0.35726	0.2516	66	508	0.00707915	FALSE
509	amoxicillin - MCF7	-0.244	2	-0.579	0.35751	0.4351	50	509	0.00709309	FALSE
510	phenylpropanolamine - MCF7	-0.193	2	-0.578	0.35771	0.3822	50	510	0.00710702	FALSE
511	clozapine - MCF7	-0.208	10	-0.276	0.36105	0.3824	50	511	0.00712096	FALSE
512	flunarizine - MCF7	-0.232	2	-0.576	0.36123	0.4898	50	512	0.00713489	FALSE
513	chlorogenic acid - MCF7	0.208	2	0.575	0.36248	0.1974	50	513	0.00714883	FALSE
514	ifenprodil - MCF7	-0.303	2	-0.576	0.3625	0.5333	50	514	0.00716276	FALSE
515	procarbazine - MCF7	-0.259	2	-0.575	0.36353	0.2577	50	515	0.0071767	FALSE
516	aminohippuric acid - MCF7	0.172	2	0.574	0.36387	0.2977	50	516	0.00719064	FALSE
517	GW-8510 - MCF7	-0.252	2	-0.575	0.36405	0.6667	50	517	0.00720457	FALSE
518	oxybenzone - MCF7	0.276	2	0.573	0.36431	0.5515	50	518	0.00721851	FALSE
519	glibenclamide - MCF7	-0.278	2	-0.574	0.36536	0.601	50	519	0.00723244	FALSE
520	bisacodyl - MCF7	-0.248	2	-0.573	0.36632	0.5	50	520	0.00724638	FALSE
521	megestrol - MCF7	0.21	2	0.572	0.36717	0.3931	50	521	0.00726031	FALSE
522	myosmine - PC3	0.221	2	0.572	0.36769	0.3597	50	522	0.00727425	FALSE
523	lycorine - MCF7	-0.307	3	-0.485	0.3677	0.5472	66	523	0.00728818	FALSE
524	amprolium - MCF7	-0.335	2	-0.572	0.36878	0.5698	50	524	0.00730212	FALSE
525	Prestwick-665 - MCF7	-0.29	2	-0.571	0.3695	0.3667	50	525	0.00731605	FALSE
526	pentolonium - MCF7	-0.202	2	-0.571	0.37071	0.2081	50	526	0.00732999	FALSE
527	CP-863187 - PC3	0.283	2	0.57	0.37099	0.3358	50	527	0.00734392	FALSE
528	citiolone - MCF7	-0.28	3	-0.481	0.37757	0.3006	66	528	0.00735786	FALSE
529	nortriptyline - MCF7	-0.215	2	-0.567	0.37777	0.4054	50	529	0.00737179	FALSE
530	tolazoline - PC3	0.198	2	0.565	0.37924	0.4015	50	530	0.00738573	FALSE
531	pentoxyverine - MCF7	-0.232	2	-0.564	0.38178	0.544	50	531	0.00739967	FALSE
532	acenocoumarol - PC3	0.271	2	0.562	0.38443	0.3631	50	532	0.0074136	FALSE
533	harman - MCF7	-0.319	2	-0.561	0.38689	0.5083	50	533	0.00742754	FALSE
534	vinpocetine - MCF7	-0.262	2	-0.561	0.38765	0.5236	50	534	0.00744147	FALSE
535	piperacillin - MCF7	0.166	3	0.477	0.38851	0.4069	66	535	0.00745541	FALSE
536	bufexamac - MCF7	-0.277	2	-0.56	0.38924	0.5494	50	536	0.00746934	FALSE
537	AH-6809 - PC3	0.213	2	0.559	0.38956	0.3684	50	537	0.00748328	FALSE
538	sulfabenzamide - MCF7	-0.262	2	-0.558	0.39196	0.5944	50	538	0.00749721	FALSE
539	diphenylpyraline - MCF7	0.263	3	0.475	0.39202	0.6786	66	539	0.00751115	FALSE
540	gentamicin - PC3	0.199	2	0.557	0.3921	0.6319	50	540	0.00752508	FALSE
541	apramycin - MCF7	-0.24	2	-0.556	0.39467	0.4637	50	541	0.00753902	FALSE
542	roxithromycin - MCF7	0.193	2	0.555	0.39489	0.5333	50	542	0.00755295	FALSE
543	gliclazide - MCF7	-0.26	2	-0.555	0.39775	0.6023	50	543	0.00756689	FALSE
544	nipecotic acid - MCF7	-0.204	2	-0.554	0.39854	0.4824	50	544	0.00758082	FALSE
545	nicergoline - PC3	-0.199	2	-0.553	0.3995	0.2868	50	545	0.00759476	FALSE
546	cyproheptadine - PC3	-0.141	2	-0.553	0.39998	0.3192	50	546	0.0076087	FALSE
547	nicotinic acid - MCF7	0.223	2	0.552	0.40014	0.4068	50	547	0.00762263	FALSE
548	naloxone - MCF7	-0.274	3	-0.472	0.40089	0.3851	66	548	0.00763657	FALSE
549	kanamycin - MCF7	-0.263	2	-0.552	0.40175	0.5	50	549	0.0076505	FALSE
550	parbendazole - MCF7	-0.211	2	-0.55	0.40576	0.7727	50	550	0.00766444	FALSE
551	trifluoperazine - PC3	-0.297	3	-0.47	0.406	0.5862	66	551	0.00767837	FALSE
552	minoxidil - PC3	0.334	2	0.549	0.4063	0.4088	50	552	0.00769231	FALSE
553	dexpanthenol - MCF7	-0.243	2	-0.549	0.40672	0.7089	50	553	0.00770624	FALSE
554	proxyphylline - MCF7	-0.22	2	-0.549	0.40797	0.5368	50	554	0.00772018	FALSE
555	pramocaine - MCF7	-0.259	3	-0.469	0.40958	0.4913	66	555	0.00773411	FALSE
556	ketorolac - MCF7	0.24	2	0.547	0.40974	0.518	50	556	0.00774805	FALSE
557	tropicamide - PC3	-0.243	2	-0.547	0.4101	0.36	50	557	0.00776198	FALSE
558	pirenzepine - PC3	0.275	2	0.545	0.41224	0.4083	50	558	0.00777592	FALSE
559	pheniramine - PC3	0.172	2	0.545	0.4133	0.2966	50	559	0.00778986	FALSE
560	hydrochlorothiazide - MCF7	-0.211	2	-0.541	0.42099	0.5067	50	560	0.00780379	FALSE
561	dihydroergocristine - MCF7	0.241	2	0.541	0.42133	0.7403	50	561	0.00781773	FALSE
562	sulconazole - MCF7	-0.269	2	-0.54	0.42296	0.6724	50	562	0.00783166	FALSE
563	citalopram - PC3	0.166	2	0.54	0.42312	0.5681	50	563	0.0078456	FALSE
564	picotamide - MCF7	-0.271	2	-0.54	0.42346	0.5029	50	564	0.00785953	FALSE
565	azacyclonol - MCF7	0.267	2	0.539	0.42366	0.7051	50	565	0.00787347	FALSE
566	cimetidine - PC3	-0.16	2	-0.54	0.42437	0.4691	50	566	0.0078874	FALSE
567	delsoline - MCF7	-0.177	2	-0.539	0.42608	0.7256	50	567	0.00790134	FALSE
568	metrifonate - MCF7	0.414	2	0.538	0.42741	0.3459	50	568	0.00791527	FALSE
569	mephenesin - PC3	0.202	2	0.537	0.42795	0.4773	50	569	0.00792921	FALSE
570	clobetasol - MCF7	0.336	2	0.537	0.42827	0.4	50	570	0.00794314	FALSE
571	rifabutin - MCF7	-0.276	2	-0.537	0.4289	0.5	50	571	0.00795708	FALSE
572	beta-escin - MCF7	-0.301	3	-0.461	0.42901	0.5105	66	572	0.00797101	FALSE
573	famotidine - PC3	0.195	2	0.537	0.4295	0.2336	50	573	0.00798495	FALSE
574	pimethixene - MCF7	-0.233	2	-0.536	0.43016	0.4583	50	574	0.00799889	FALSE
575	AG-013608 - MCF7	0.251	4	0.399	0.43271	0.3475	50	575	0.00801282	FALSE
576	prenylamine - MCF7	-0.162	2	-0.533	0.43515	0.4811	50	576	0.00802676	FALSE
577	pronetalol - MCF7	-0.17	2	-0.533	0.43656	0.5469	50	577	0.00804069	FALSE
578	triamterene - MCF7	0.424	2	0.531	0.43861	0.3182	50	578	0.00805463	FALSE
579	eucatropine - PC3	0.239	2	0.531	0.44008	0.4344	50	579	0.00806856	FALSE
580	isotretinoin - MCF7	0.292	2	0.53	0.44083	0.5118	50	580	0.0080825	FALSE
581	pargyline - MCF7	-0.168	2	-0.529	0.44262	0.6914	50	581	0.00809643	FALSE
582	clozapine - PC3	-0.304	3	-0.456	0.44291	0.4917	66	582	0.00811037	FALSE
583	thioproperazine - MCF7	-0.265	2	-0.529	0.44304	0.4503	50	583	0.0081243	FALSE
584	pentoxifylline - PC3	0.256	2	0.529	0.44326	0.7528	50	584	0.00813824	FALSE
585	tetracaine - MCF7	-0.379	2	-0.529	0.44376	0.3182	50	585	0.00815217	FALSE
586	levomepromazine - MCF7	-0.215	2	-0.528	0.44483	0.6339	50	586	0.00816611	FALSE
587	mafenide - MCF7	-0.214	2	-0.528	0.44535	0.5241	50	587	0.00818004	FALSE
588	acemetacin - MCF7	0.328	2	0.527	0.4465	0.3257	50	588	0.00819398	FALSE
589	thiamazole - MCF7	-0.292	3	-0.454	0.44786	0.5168	66	589	0.00820792	FALSE
590	meticrane - MCF7	-0.184	2	-0.526	0.44797	0.642	50	590	0.00822185	FALSE
591	chlortalidone - MCF7	0.224	2	0.526	0.44857	0.6757	50	591	0.00823579	FALSE
592	BCB000038 - MCF7	-0.185	2	-0.526	0.44904	0.6989	50	592	0.00824972	FALSE
593	oxetacaine - PC3	-0.231	2	-0.524	0.45125	0.4797	50	593	0.00826366	FALSE
594	bromocriptine - MCF7	-0.172	2	-0.523	0.45356	0.5821	50	594	0.00827759	FALSE
595	ofloxacin - PC3	0.167	2	0.523	0.45405	0.2901	50	595	0.00829153	FALSE
596	acetazolamide - MCF7	-0.25	2	-0.521	0.45747	0.7841	50	596	0.00830546	FALSE
597	norcyclobenzaprine - MCF7	-0.241	2	-0.52	0.45914	0.626	50	597	0.0083194	FALSE
598	meclofenamic acid - MCF7	0.258	2	0.52	0.46002	0.6	50	598	0.00833333	FALSE
599	isoniazid - MCF7	0.289	2	0.519	0.46234	0.3438	50	599	0.00834727	FALSE
600	etamivan - MCF7	0.214	2	0.519	0.46272	0.4426	50	600	0.0083612	FALSE
601	ribostamycin - MCF7	-0.206	2	-0.519	0.46272	0.2381	50	601	0.00837514	FALSE
602	Prestwick-689 - MCF7	0.269	2	0.516	0.46759	0.5	50	602	0.00838907	FALSE
603	amoxapine - PC3	0.172	2	0.515	0.46877	0.391	50	603	0.00840301	FALSE
604	Prestwick-864 - MCF7	-0.254	2	-0.515	0.469	0.8162	50	604	0.00841695	FALSE
605	10-methoxyharmalan - MCF7	0.212	2	0.514	0.46988	0.3418	50	605	0.00843088	FALSE
606	thioridazine - HL60	-0.071	4	-0.387	0.47558	0.6726	50	606	0.00844482	FALSE
607	sisomicin - MCF7	-0.193	2	-0.512	0.47632	0.4571	50	607	0.00845875	FALSE
608	flecainide - PC3	-0.224	2	-0.511	0.47698	0.2441	50	608	0.00847269	FALSE
609	sulfadimethoxine - PC3	0.265	2	0.511	0.47708	0.6512	50	609	0.00848662	FALSE
610	nicardipine - MCF7	0.251	2	0.51	0.47897	0.586	50	610	0.00850056	FALSE
611	fludroxycortide - MCF7	-0.229	2	-0.51	0.47976	0.5062	50	611	0.00851449	FALSE
612	halofantrine - MCF7	0.329	2	0.509	0.48004	0.6154	50	612	0.00852843	FALSE
613	quinethazone - PC3	-0.187	2	-0.509	0.48083	0.674	50	613	0.00854236	FALSE
614	vanoxerine - MCF7	-0.243	2	-0.509	0.48181	0.5147	50	614	0.0085563	FALSE
615	scopolamine - MCF7	-0.235	2	-0.509	0.48227	0.566	50	615	0.00857023	FALSE
616	ethambutol - PC3	0.224	2	0.507	0.48415	0.4412	50	616	0.00858417	FALSE
617	suramin sodium - PC3	-0.281	2	-0.507	0.4862	0.5786	50	617	0.0085981	FALSE
618	metolazone - PC3	0.242	2	0.506	0.48644	0.5	50	618	0.00861204	FALSE
619	azlocillin - MCF7	0.297	2	0.505	0.48809	0.3041	50	619	0.00862598	FALSE
620	levodopa - MCF7	-0.21	2	-0.505	0.48837	0.4762	50	620	0.00863991	FALSE
621	tetrandrine - MCF7	-0.225	2	-0.505	0.48914	0.3644	50	621	0.00865385	FALSE
622	withaferin A - MCF7	0.245	2	0.505	0.4892	0.8413	50	622	0.00866778	FALSE
623	denatonium benzoate - MCF7	-0.211	2	-0.505	0.48992	0.6149	50	623	0.00868172	FALSE
624	probucol - MCF7	0.166	4	0.381	0.49046	0.3228	50	624	0.00869565	FALSE
625	terazosin - MCF7	0.204	2	0.503	0.49145	0.7578	50	625	0.00870959	FALSE
626	ketoprofen - PC3	0.298	2	0.502	0.494	0.3358	50	626	0.00872352	FALSE
627	methylergometrine - MCF7	-0.247	2	-0.502	0.49439	0.7403	50	627	0.00873746	FALSE
628	etofylline - PC3	-0.26	2	-0.502	0.49469	0.5075	50	628	0.00875139	FALSE
629	propylthiouracil - MCF7	-0.268	2	-0.502	0.49505	0.8325	50	629	0.00876533	FALSE
630	dexamethasone - MCF7	-0.145	4	-0.381	0.49591	0.5765	50	630	0.00877926	FALSE
631	tolnaftate - PC3	0.283	2	0.501	0.49688	0.5663	50	631	0.0087932	FALSE
632	thapsigargin - MCF7	0.279	2	0.5	0.49757	0.7582	50	632	0.00880713	FALSE
633	Prestwick-1100 - MCF7	-0.186	2	-0.501	0.49761	0.434	50	633	0.00882107	FALSE
634	triprolidine - MCF7	0.5	2	0.5	0.49837	0.2574	50	634	0.00883501	FALSE
635	lisinopril - MCF7	0.249	2	0.5	0.49976	0.4648	50	635	0.00884894	FALSE
636	oleandomycin - MCF7	0.165	2	0.5	0.50052	0.4692	50	636	0.00886288	FALSE
637	nalbuphine - MCF7	-0.358	2	-0.499	0.50215	0.6901	50	637	0.00887681	FALSE
638	mephentermine - MCF7	-0.393	2	-0.498	0.50555	0.2403	50	638	0.00889075	FALSE
639	baclofen - PC3	0.371	2	0.498	0.50811	0.3252	50	639	0.00890468	FALSE
640	metanephrine - MCF7	-0.32	2	-0.498	0.50837	0.4932	50	640	0.00891862	FALSE
641	cyclopenthiazide - MCF7	0.192	2	0.497	0.50934	0.2661	50	641	0.00893255	FALSE
642	ivermectin - PC3	-0.369	2	-0.497	0.50964	0.4773	50	642	0.00894649	FALSE
643	0316684-0000 - MCF7	0.423	2	0.496	0.51437	0.5	50	643	0.00896042	FALSE
644	sulfadoxine - MCF7	-0.23	2	-0.496	0.51485	0.7059	50	644	0.00897436	FALSE
645	syrosingopine - MCF7	-0.355	2	-0.495	0.5203	0.5179	50	645	0.00898829	FALSE
646	mefenamic acid - MCF7	-0.241	2	-0.494	0.52257	0.6035	50	646	0.00900223	FALSE
647	niflumic acid - MCF7	0.398	2	0.494	0.52265	0.527	50	647	0.00901616	FALSE
648	vincamine - PC3	0.216	2	0.494	0.52328	0.5959	50	648	0.0090301	FALSE
649	dimenhydrinate - MCF7	0.158	2	0.494	0.5239	0.7702	50	649	0.00904404	FALSE
650	pivampicillin - MCF7	-0.019	2	-0.493	0.52439	0.6322	50	650	0.00905797	FALSE
651	ethosuximide - PC3	-0.195	2	-0.493	0.52487	0.4663	50	651	0.00907191	FALSE
652	clemastine - MCF7	-0.019	2	-0.493	0.52599	0.5179	50	652	0.00908584	FALSE
653	telenzepine - MCF7	0.212	2	0.493	0.5269	0.3709	50	653	0.00909978	FALSE
654	nomifensine - PC3	0.045	2	0.493	0.52754	0.3862	50	654	0.00911371	FALSE
655	thiamphenicol - MCF7	0.208	2	0.492	0.52865	0.7143	50	655	0.00912765	FALSE
656	iproniazid - PC3	-0.171	2	-0.492	0.52881	0.5441	50	656	0.00914158	FALSE
657	valinomycin - MCF7	0.222	2	0.491	0.53161	0.7965	50	657	0.00915552	FALSE
658	josamycin - MCF7	-0.123	2	-0.491	0.53215	0.5669	50	658	0.00916945	FALSE
659	etamsylate - MCF7	0.137	2	0.491	0.53225	0.488	50	659	0.00918339	FALSE
660	oxamniquine - MCF7	0.378	2	0.491	0.53296	0.5503	50	660	0.00919732	FALSE
661	tridihexethyl - MCF7	0.137	2	0.491	0.53358	0.4028	50	661	0.00921126	FALSE
662	SC-19220 - MCF7	0.374	2	0.491	0.53485	0.4581	50	662	0.0092252	FALSE
663	8-azaguanine - MCF7	-0.01	2	-0.491	0.53501	0.7677	50	663	0.00923913	FALSE
664	Prestwick-675 - PC3	-0.124	2	-0.491	0.53501	0.7355	50	664	0.00925307	FALSE
665	acetohexamide - MCF7	0.305	2	0.49	0.53746	0.4805	50	665	0.009267	FALSE
666	diflunisal - PC3	0.367	2	0.49	0.53807	0.4	50	666	0.00928094	FALSE
667	fursultiamine - MCF7	0.167	2	0.489	0.53994	0.6732	50	667	0.00929487	FALSE
668	bacitracin - MCF7	0.123	2	0.489	0.5405	0.5	50	668	0.00930881	FALSE
669	sulfaguanidine - MCF7	-0.126	2	-0.489	0.54115	0.6149	50	669	0.00932274	FALSE
670	hydroflumethiazide - PC3	-0.011	2	-0.489	0.54225	0.6494	50	670	0.00933668	FALSE
671	celecoxib - MCF7	-0.22	4	-0.367	0.54334	0.5484	50	671	0.00935061	FALSE
672	sulfamonomethoxine - MCF7	0.225	2	0.488	0.54513	0.7662	50	672	0.00936455	FALSE
673	tolazoline - MCF7	0.358	2	0.487	0.54706	0.5776	50	673	0.00937848	FALSE
674	enalapril - MCF7	0.357	2	0.487	0.54748	0.2958	50	674	0.00939242	FALSE
675	bisoprolol - MCF7	0.281	2	0.487	0.54825	0.4937	50	675	0.00940635	FALSE
676	flucytosine - MCF7	-0.27	2	-0.486	0.55286	0.6546	50	676	0.00942029	FALSE
677	dyclonine - MCF7	0.354	2	0.486	0.55354	0.6897	50	677	0.00943423	FALSE
678	metrifonate - PC3	-0.063	2	-0.486	0.55412	0.4372	50	678	0.00944816	FALSE
679	fosfosal - MCF7	0.131	2	0.485	0.55521	0.6092	50	679	0.0094621	FALSE
680	5155877 - MCF7	0.248	2	0.485	0.55793	0.6456	50	680	0.00947603	FALSE
681	cinchonine - MCF7	0.067	2	0.484	0.55853	0.8397	50	681	0.00948997	FALSE
682	metampicillin - PC3	0.288	2	0.484	0.55853	0.9081	50	682	0.0095039	FALSE
683	clindamycin - MCF7	-0.32	2	-0.484	0.55929	0.5229	50	683	0.00951784	FALSE
684	betahistine - MCF7	-0.071	2	-0.484	0.5605	0.8268	50	684	0.00953177	FALSE
685	iocetamic acid - MCF7	-0.284	2	-0.484	0.56127	0.4506	50	685	0.00954571	FALSE
686	harmalol - MCF7	-0.26	2	-0.484	0.56229	0.4971	50	686	0.00955964	FALSE
687	aminoglutethimide - MCF7	0.347	2	0.483	0.5633	0.6599	50	687	0.00957358	FALSE
688	riboflavin - MCF7	-0.138	2	-0.483	0.56448	0.7556	50	688	0.00958751	FALSE
689	AR-A014418 - PC3	-0.318	2	-0.483	0.56507	0.5503	50	689	0.00960145	FALSE
690	merbromin - MCF7	0.131	2	0.483	0.56517	0.7553	50	690	0.00961538	FALSE
691	dienestrol - MCF7	0.284	2	0.482	0.56623	0.6075	50	691	0.00962932	FALSE
692	guanadrel - MCF7	0.345	2	0.482	0.56623	0.8101	50	692	0.00964326	FALSE
693	metformin - PC3	-0.317	2	-0.482	0.56678	0.5556	50	693	0.00965719	FALSE
694	raloxifene - HL60	0.179	2	0.482	0.56746	0.5828	50	694	0.00967113	FALSE
695	pergolide - MCF7	0.22	2	0.482	0.56799	0.6376	50	695	0.00968506	FALSE
696	mesalazine - MCF7	-0.286	3	-0.409	0.56933	0.6139	66	696	0.009699	FALSE
697	isocorydine - MCF7	0.322	2	0.481	0.57058	0.5137	50	697	0.00971293	FALSE
698	androsterone - MCF7	0.14	2	0.48	0.5734	0.529	50	698	0.00972687	FALSE
699	fenofibrate - MCF7	0.031	2	0.48	0.57398	0.6234	50	699	0.0097408	FALSE
700	chlorzoxazone - MCF7	-0.313	2	-0.48	0.5741	0.8649	50	700	0.00975474	FALSE
701	N6-methyladenosine - MCF7	-0.313	2	-0.48	0.57483	0.6957	50	701	0.00976867	FALSE
702	gelsemine - MCF7	-0.176	2	-0.48	0.57483	0.4022	50	702	0.00978261	FALSE
703	simvastatin - MCF7	-0.193	2	-0.48	0.57607	0.7	50	703	0.00979654	FALSE
704	colistin - MCF7	-0.313	2	-0.479	0.57776	0.5573	50	704	0.00981048	FALSE
705	monobenzone - MCF7	0.336	2	0.479	0.57998	0.5783	50	705	0.00982441	FALSE
706	SC-58125 - MCF7	0.083	2	0.479	0.5806	0.5864	50	706	0.00983835	FALSE
707	dobutamine - MCF7	0.275	2	0.479	0.5806	0.6736	50	707	0.00985229	FALSE
708	PNU-0230031 - PC3	0.163	4	0.355	0.58193	0.5748	50	708	0.00986622	FALSE
709	irinotecan - MCF7	0.333	2	0.477	0.58613	0.8018	50	709	0.00988016	FALSE
710	cefotaxime - PC3	-0.306	2	-0.477	0.58617	0.631	50	710	0.00989409	FALSE
711	mefexamide - MCF7	0.333	2	0.477	0.5869	0.4558	50	711	0.00990803	FALSE
712	chlorhexidine - MCF7	0.332	2	0.477	0.58811	0.6768	50	712	0.00992196	FALSE
713	dehydrocholic acid - MCF7	0.332	2	0.476	0.58861	0.6615	50	713	0.0099359	FALSE
714	astemizole - PC3	-0.306	2	-0.476	0.58913	0.6827	50	714	0.00994983	FALSE
715	oxetacaine - MCF7	0.331	2	0.476	0.59102	0.7624	50	715	0.00996377	FALSE
716	levobunolol - MCF7	0.33	2	0.476	0.59175	0.7484	50	716	0.0099777	FALSE
717	bemegride - MCF7	-0.214	2	-0.475	0.59225	0.7364	50	717	0.00999164	FALSE
718	norfloxacin - PC3	0.151	2	0.475	0.59305	0.4907	50	718	0.0100056	FALSE
719	cloperastine - MCF7	-0.251	3	-0.401	0.59314	0.6177	66	719	0.0100195	FALSE
720	pyrithyldione - MCF7	0.094	2	0.475	0.59356	0.8	50	720	0.0100334	FALSE
721	proadifen - MCF7	-0.006	2	-0.475	0.59394	0.6147	50	721	0.0100474	FALSE
722	hydroxyzine - PC3	-0.302	2	-0.475	0.59432	0.5245	50	722	0.0100613	FALSE
723	alclometasone - MCF7	-0.301	2	-0.474	0.59688	0.6647	50	723	0.0100753	FALSE
724	thiocolchicoside - MCF7	-0.078	2	-0.474	0.59849	0.7143	50	724	0.0100892	FALSE
725	kawain - MCF7	-0.296	2	-0.473	0.59988	0.4122	50	725	0.0101031	FALSE
726	cyproheptadine - MCF7	0.238	2	0.473	0.60076	0.6888	50	726	0.0101171	FALSE
727	kinetin - MCF7	0.326	2	0.473	0.60126	0.478	50	727	0.010131	FALSE
728	noretynodrel - MCF7	0.062	2	0.473	0.60205	0.753	50	728	0.0101449	FALSE
729	sulfafurazole - MCF7	-0.118	3	-0.397	0.60402	0.8278	66	729	0.0101589	FALSE
730	penbutolol - MCF7	-0.013	2	-0.472	0.60464	0.5593	50	730	0.0101728	FALSE
731	alexidine - PC3	-0.168	2	-0.472	0.60521	0.8539	50	731	0.0101867	FALSE
732	niclosamide - MCF7	-0.299	2	-0.472	0.60521	0.7434	50	732	0.0102007	FALSE
733	verapamil - MCF7	-0.109	3	-0.395	0.60848	0.5086	66	733	0.0102146	FALSE
734	succinylsulfathiazole - MCF7	-0.005	2	-0.471	0.60893	0.469	50	734	0.0102285	FALSE
735	resveratrol - PC3	0.275	2	0.47	0.61156	0.7766	50	735	0.0102425	FALSE
736	dl-alpha tocopherol - MCF7	0.228	2	0.47	0.61247	0.3044	50	736	0.0102564	FALSE
737	proglumide - PC3	0.21	2	0.469	0.61438	0.4876	50	737	0.0102703	FALSE
738	amitriptyline - MCF7	-0.273	3	-0.393	0.61485	0.5909	66	738	0.0102843	FALSE
739	benfluorex - MCF7	0.263	2	0.469	0.61561	0.7384	50	739	0.0102982	FALSE
740	amikacin - MCF7	-0.296	2	-0.469	0.61762	0.5266	50	740	0.0103122	FALSE
741	diethylcarbamazine - MCF7	0.318	2	0.468	0.61804	0.305	50	741	0.0103261	FALSE
742	16,16-dimethylprostaglandin E2 - PC3	-0.296	2	-0.468	0.61814	0.6715	50	742	0.01034	FALSE
743	ketanserin - MCF7	-0.254	2	-0.468	0.61869	0.8398	50	743	0.010354	FALSE
744	lactobionic acid - MCF7	-0.295	2	-0.468	0.61869	0.4426	50	744	0.0103679	FALSE
745	isopropamide iodide - MCF7	-0.294	2	-0.467	0.62183	0.4114	50	745	0.0103818	FALSE
746	quinethazone - MCF7	-0.222	2	-0.467	0.62235	0.6927	50	746	0.0103958	FALSE
747	adrenosterone - MCF7	-0.294	2	-0.467	0.62289	0.6711	50	747	0.0104097	FALSE
748	lynestrenol - MCF7	0.317	2	0.467	0.62321	0.6716	50	748	0.0104236	FALSE
749	loracarbef - MCF7	-0.061	2	-0.467	0.62358	0.7081	50	749	0.0104376	FALSE
750	0173570-0000 - MCF7	0.282	2	0.466	0.62543	0.5896	50	750	0.0104515	FALSE
751	furazolidone - MCF7	0.114	2	0.466	0.62668	0.7697	50	751	0.0104654	FALSE
752	chlorphenesin - MCF7	0.315	2	0.466	0.6271	0.5649	50	752	0.0104794	FALSE
753	nialamide - MCF7	-0.293	2	-0.466	0.62768	0.5818	50	753	0.0104933	FALSE
754	pindolol - PC3	0.248	2	0.465	0.62822	0.6879	50	754	0.0105072	FALSE
755	trimetazidine - MCF7	-0.123	2	-0.465	0.62889	0.8931	50	755	0.0105212	FALSE
756	edrophonium chloride - MCF7	0.255	2	0.465	0.62935	0.3676	50	756	0.0105351	FALSE
757	dapsone - MCF7	0.019	2	-0.465	0.62945	0.776	50	757	0.0105491	FALSE
758	diprophylline - MCF7	0.287	2	0.464	0.63154	0.6667	50	758	0.010563	FALSE
759	tenoxicam - MCF7	-0.056	2	-0.465	0.6316	0.5169	50	759	0.0105769	FALSE
760	nifurtimox - MCF7	0.273	2	0.464	0.63195	0.5	50	760	0.0105909	FALSE
761	isradipine - MCF7	0.055	2	0.464	0.63323	0.648	50	761	0.0106048	FALSE
762	SR-95639A - MCF7	0.11	2	0.463	0.63629	0.5556	50	762	0.0106187	FALSE
763	alfuzosin - MCF7	-0.266	3	-0.385	0.63883	0.7526	66	763	0.0106327	FALSE
764	chlorpromazine - PC3	-0.226	4	-0.339	0.6401	0.7479	50	764	0.0106466	FALSE
765	Prestwick-682 - MCF7	0.308	2	0.461	0.64251	0.5478	50	765	0.0106605	FALSE
766	oxolinic acid - MCF7	-0.223	2	-0.461	0.64348	0.8032	50	766	0.0106745	FALSE
767	domperidone - MCF7	-0.288	2	-0.461	0.64398	0.7735	50	767	0.0106884	FALSE
768	hydrocotarnine - MCF7	-0.054	2	-0.46	0.64822	0.8765	50	768	0.0107023	FALSE
769	lymecycline - MCF7	0.107	2	0.459	0.64861	0.5694	50	769	0.0107163	FALSE
770	mafenide - PC3	0.126	2	0.459	0.64907	0.6429	50	770	0.0107302	FALSE
771	labetalol - MCF7	-0.286	2	-0.459	0.64935	0.6319	50	771	0.0107441	FALSE
772	aconitine - MCF7	0.183	2	0.459	0.64959	0.432	50	772	0.0107581	FALSE
773	liothyronine - MCF7	-0.286	2	-0.459	0.65015	0.7554	50	773	0.010772	FALSE
774	primidone - MCF7	-0.268	2	-0.459	0.6513	0.5849	50	774	0.010786	FALSE
775	paroxetine - MCF7	-0.196	2	-0.458	0.65386	0.575	50	775	0.0107999	FALSE
776	zidovudine - MCF7	0.303	2	0.457	0.65547	0.5217	50	776	0.0108138	FALSE
777	suxibuzone - MCF7	-0.284	2	-0.457	0.65883	0.6704	50	777	0.0108278	FALSE
778	isoxsuprine - PC3	0.113	2	0.456	0.65885	0.5843	50	778	0.0108417	FALSE
779	ricinine - MCF7	-0.284	2	-0.457	0.65949	0.8095	50	779	0.0108556	FALSE
780	triamterene - PC3	0.056	2	0.456	0.66009	0.6724	50	780	0.0108696	FALSE
781	epirizole - PC3	-0.219	2	-0.456	0.66048	0.5152	50	781	0.0108835	FALSE
782	carbamazepine - PC3	0.104	2	0.456	0.66072	0.5793	50	782	0.0108974	FALSE
783	genistein - PC3	-0.06	3	-0.377	0.66086	0.7362	66	783	0.0109114	FALSE
784	epivincamine - MCF7	-0.039	2	-0.456	0.66158	0.5952	50	784	0.0109253	FALSE
785	betonicine - PC3	0.214	2	0.455	0.66392	0.6887	50	785	0.0109392	FALSE
786	bupivacaine - MCF7	0.301	2	0.455	0.66392	0.5576	50	786	0.0109532	FALSE
787	ceforanide - MCF7	-0.282	2	-0.455	0.66488	0.8014	50	787	0.0109671	FALSE
788	tetracycline - PC3	0.213	2	0.454	0.6651	0.6918	50	788	0.010981	FALSE
789	salsolinol - MCF7	0.301	2	0.454	0.66567	0.4714	50	789	0.010995	FALSE
790	bicuculline - MCF7	-0.222	2	-0.454	0.66625	0.9026	50	790	0.0110089	FALSE
791	homosalate - MCF7	-0.282	2	-0.454	0.66625	0.6267	50	791	0.0110229	FALSE
792	aciclovir - PC3	-0.209	2	-0.454	0.66663	0.6957	50	792	0.0110368	FALSE
793	guanabenz - PC3	0.137	2	0.453	0.66961	0.8506	50	793	0.0110507	FALSE
794	albendazole - MCF7	-0.095	2	-0.453	0.6707	0.8014	50	794	0.0110647	FALSE
795	moxisylyte - MCF7	-0.281	2	-0.453	0.67126	0.8686	50	795	0.0110786	FALSE
796	chlorpromazine - HL60	-0.105	4	-0.33	0.67177	0.6848	50	796	0.0110925	FALSE
797	phenformin - MCF7	-0.077	4	-0.33	0.67212	0.5906	50	797	0.0111065	FALSE
798	CP-944629 - MCF7	-0.231	2	-0.453	0.67219	0.6713	50	798	0.0111204	FALSE
799	clozapine - HL60	0.096	4	0.328	0.67312	0.904	50	799	0.0111343	FALSE
800	glimepiride - MCF7	0.217	2	0.452	0.67323	0.4	50	800	0.0111483	FALSE
801	miconazole - PC3	-0.14	2	-0.452	0.67331	0.694	50	801	0.0111622	FALSE
802	chlorphenamine - MCF7	-0.253	2	-0.452	0.67382	0.6667	50	802	0.0111761	FALSE
803	Y-27632 - MCF7	0.299	2	0.452	0.67398	0.6202	50	803	0.0111901	FALSE
804	apomorphine - MCF7	0.299	2	0.451	0.67524	0.6621	50	804	0.011204	FALSE
805	etanidazole - MCF7	0.055	2	0.451	0.6772	0.6489	50	805	0.0112179	FALSE
806	isoxicam - PC3	-0.279	2	-0.45	0.67929	0.7727	50	806	0.0112319	FALSE
807	napelline - MCF7	-0.176	2	-0.45	0.68112	0.7161	50	807	0.0112458	FALSE
808	phentolamine - PC3	0.159	2	0.449	0.68146	0.5346	50	808	0.0112598	FALSE
809	epitiostanol - MCF7	-0.186	2	-0.45	0.68162	0.7692	50	809	0.0112737	FALSE
810	bupropion - MCF7	-0.2	2	-0.449	0.68492	0.6689	50	810	0.0112876	FALSE
811	STOCK1N-28457 - MCF7	0.124	2	0.448	0.68615	0.6614	50	811	0.0113016	FALSE
812	rotenone - PC3	-0.232	2	-0.448	0.68669	0.7447	50	812	0.0113155	FALSE
813	7-aminocephalosporanic acid - MCF7	0.048	2	0.447	0.68786	0.7279	50	813	0.0113294	FALSE
814	5253409 - MCF7	0.285	2	0.447	0.6885	0.6462	50	814	0.0113434	FALSE
815	pirenzepine - MCF7	-0.276	2	-0.448	0.68923	0.7711	50	815	0.0113573	FALSE
816	R-atenolol - MCF7	-0.095	2	-0.447	0.68983	0.503	50	816	0.0113712	FALSE
817	nocodazole - PC3	-0.275	2	-0.446	0.69267	0.7868	50	817	0.0113852	FALSE
818	isometheptene - MCF7	-0.223	2	-0.446	0.69313	0.671	50	818	0.0113991	FALSE
819	carbinoxamine - MCF7	-0.045	2	-0.446	0.69361	0.589	50	819	0.011413	FALSE
820	piperacetazine - MCF7	-0.097	2	-0.446	0.6947	0.6	50	820	0.011427	FALSE
821	valdecoxib - PC3	-0.274	2	-0.444	0.69848	0.6707	50	821	0.0114409	FALSE
822	pirlindole - MCF7	0.001	2	-0.443	0.70241	0.6732	50	822	0.0114548	FALSE
823	chlorprothixene - MCF7	0.291	2	0.442	0.70385	0.7452	50	823	0.0114688	FALSE
824	santonin - PC3	-0.163	2	-0.442	0.70532	0.596	50	824	0.0114827	FALSE
825	carisoprodol - MCF7	-0.272	2	-0.441	0.70641	0.5488	50	825	0.0114967	FALSE
826	SC-19220 - PC3	-0.248	2	-0.441	0.70691	0.7035	50	826	0.0115106	FALSE
827	valinomycin - PC3	0.152	2	0.441	0.7073	0.8087	50	827	0.0115245	FALSE
828	3-hydroxy-DL-kynurenine - MCF7	0.106	4	0.318	0.70789	0.728	50	828	0.0115385	FALSE
829	mebendazole - PC3	-0.271	2	-0.44	0.70979	0.7438	50	829	0.0115524	FALSE
830	PHA-00767505E - MCF7	0.215	2	0.439	0.71263	0.6541	50	830	0.0115663	FALSE
831	kawain - PC3	-0.12	2	-0.439	0.71309	0.787	50	831	0.0115803	FALSE
832	thioproperazine - PC3	0.212	2	0.439	0.71498	0.7901	50	832	0.0115942	FALSE
833	rolitetracycline - MCF7	-0.04	2	-0.438	0.71587	0.8857	50	833	0.0116081	FALSE
834	sulindac - PC3	0.031	2	0.438	0.71659	0.9301	50	834	0.0116221	FALSE
835	lynestrenol - PC3	0.07	2	0.437	0.71965	0.8025	50	835	0.011636	FALSE
836	0317956-0000 - PC3	0.11	4	0.314	0.72034	0.7364	50	836	0.0116499	FALSE
837	bendroflumethiazide - PC3	-0.269	2	-0.436	0.7223	0.6709	50	837	0.0116639	FALSE
838	metitepine - MCF7	-0.269	2	-0.436	0.72321	0.7523	50	838	0.0116778	FALSE
839	amprolium - PC3	-0.059	2	-0.435	0.72432	0.8935	50	839	0.0116918	FALSE
840	trifluoperazine - HL60	-0.136	4	-0.314	0.72506	0.7734	50	840	0.0117057	FALSE
841	15(S)-15-methylprostaglandin E2 - PC3	-0.269	2	-0.435	0.7254	0.7377	50	841	0.0117196	FALSE
842	levamisole - MCF7	-0.029	2	-0.435	0.72677	0.8153	50	842	0.0117336	FALSE
843	procaine - MCF7	-0.195	2	-0.435	0.72677	0.8409	50	843	0.0117475	FALSE
844	PF-00875133-00 - MCF7	-0.211	2	-0.434	0.72715	0.6903	50	844	0.0117614	FALSE
845	lidocaine - MCF7	-0.268	2	-0.434	0.72814	0.6966	50	845	0.0117754	FALSE
846	rofecoxib - MCF7	-0.081	4	-0.313	0.72872	0.6543	50	846	0.0117893	FALSE
847	zoxazolamine - MCF7	0.132	2	0.434	0.72898	0.6897	50	847	0.0118032	FALSE
848	aceclofenac - PC3	-0.218	2	-0.434	0.72953	0.5733	50	848	0.0118172	FALSE
849	alimemazine - MCF7	0.023	2	0.433	0.73216	0.756	50	849	0.0118311	FALSE
850	procainamide - MCF7	-0.267	2	-0.432	0.73347	0.9231	50	850	0.011845	FALSE
851	sulfacetamide - PC3	-0.267	2	-0.432	0.73377	0.7697	50	851	0.011859	FALSE
852	thiethylperazine - MCF7	-0.035	2	-0.432	0.73418	0.5603	50	852	0.0118729	FALSE
853	omeprazole - MCF7	-0.056	2	-0.432	0.73472	0.8889	50	853	0.0118868	FALSE
854	tremorine - MCF7	0.087	2	0.432	0.7355	0.5317	50	854	0.0119008	FALSE
855	diazoxide - PC3	-0.267	2	-0.431	0.73554	0.7202	50	855	0.0119147	FALSE
856	methanthelinium bromide - MCF7	-0.193	2	-0.43	0.739	0.7554	50	856	0.0119287	FALSE
857	epirizole - MCF7	0.281	2	0.43	0.74039	0.7308	50	857	0.0119426	FALSE
858	loxapine - MCF7	0.223	2	0.429	0.74108	0.7243	50	858	0.0119565	FALSE
859	tolmetin - MCF7	-0.054	2	-0.429	0.74234	0.5641	50	859	0.0119705	FALSE
860	cyclobenzaprine - MCF7	0.069	2	0.429	0.74293	0.8778	50	860	0.0119844	FALSE
861	dehydrocholic acid - PC3	-0.143	2	-0.429	0.74307	0.7052	50	861	0.0119983	FALSE
862	atracurium besilate - MCF7	-0.264	2	-0.428	0.74548	0.7174	50	862	0.0120123	FALSE
863	tropine - MCF7	0.05	2	0.428	0.74581	0.5308	50	863	0.0120262	FALSE
864	todralazine - MCF7	-0.264	2	-0.428	0.74649	0.8	50	864	0.0120401	FALSE
865	levomepromazine - PC3	-0.227	2	-0.428	0.74701	0.8144	50	865	0.0120541	FALSE
866	primaquine - MCF7	0.212	2	0.427	0.74711	0.895	50	866	0.012068	FALSE
867	protriptyline - MCF7	-0.248	2	-0.427	0.74794	0.6311	50	867	0.0120819	FALSE
868	prednicarbate - MCF7	0.279	2	0.427	0.74842	0.7485	50	868	0.0120959	FALSE
869	suloctidil - MCF7	-0.264	2	-0.427	0.74874	0.6939	50	869	0.0121098	FALSE
870	rotenone - MCF7	-0.264	2	-0.427	0.74919	0.708	50	870	0.0121237	FALSE
871	probenecid - MCF7	-0.263	2	-0.426	0.75043	0.6968	50	871	0.0121377	FALSE
872	N-acetylmuramic acid - MCF7	0.249	2	0.426	0.75102	0.6014	50	872	0.0121516	FALSE
873	zalcitabine - MCF7	-0.263	2	-0.425	0.75349	0.8686	50	873	0.0121656	FALSE
874	ursolic acid - MCF7	-0.263	2	-0.424	0.75665	0.7603	50	874	0.0121795	FALSE
875	etynodiol - MCF7	0.107	2	0.424	0.75673	0.9016	50	875	0.0121934	FALSE
876	gramine - MCF7	-0.075	2	-0.424	0.75707	0.8973	50	876	0.0122074	FALSE
877	isoconazole - PC3	-0.222	2	-0.424	0.75707	0.817	50	877	0.0122213	FALSE
878	levodopa - PC3	0.024	2	0.424	0.75764	0.5714	50	878	0.0122352	FALSE
879	mecamylamine - MCF7	-0.181	2	-0.423	0.76039	0.8023	50	879	0.0122492	FALSE
880	benzamil - PC3	-0.177	2	-0.422	0.76391	0.6928	50	880	0.0122631	FALSE
881	etifenin - MCF7	0.046	2	0.421	0.76462	0.6463	50	881	0.012277	FALSE
882	paracetamol - MCF7	-0.261	2	-0.421	0.76506	0.6424	50	882	0.012291	FALSE
883	hydroxyzine - MCF7	-0.261	2	-0.421	0.76532	0.544	50	883	0.0123049	FALSE
884	glycopyrronium bromide - MCF7	0.274	2	0.421	0.76554	0.7834	50	884	0.0123188	FALSE
885	nitrofurantoin - PC3	0.083	2	0.421	0.76637	0.6901	50	885	0.0123328	FALSE
886	tamoxifen - MCF7	-0.051	4	0.3	0.76775	0.8325	50	886	0.0123467	FALSE
887	butamben - MCF7	0.046	2	0.419	0.77216	0.8177	50	887	0.0123606	FALSE
888	zuclopenthixol - MCF7	0.051	2	0.418	0.77335	0.9552	50	888	0.0123746	FALSE
889	colforsin - MCF7	-0.26	2	-0.418	0.77353	0.7705	50	889	0.0123885	FALSE
890	anabasine - MCF7	-0.26	2	-0.418	0.77514	0.8395	50	890	0.0124025	FALSE
891	5182598 - MCF7	0.27	2	0.417	0.7782	0.8693	50	891	0.0124164	FALSE
892	sulpiride - PC3	0.082	2	0.416	0.7788	0.7568	50	892	0.0124303	FALSE
893	BCB000038 - PC3	-0.252	2	-0.416	0.7788	0.8256	50	893	0.0124443	FALSE
894	picrotoxinin - MCF7	0.27	2	0.416	0.77934	0.6714	50	894	0.0124582	FALSE
895	nicergoline - MCF7	-0.065	2	-0.416	0.77934	0.9211	50	895	0.0124721	FALSE
896	oxyphenbutazone - MCF7	0.261	2	0.416	0.77971	0.9277	50	896	0.0124861	FALSE
897	tiaprofenic acid - MCF7	-0.072	2	-0.416	0.78039	0.8431	50	897	0.0125	FALSE
898	sotalol - MCF7	-0.004	2	-0.415	0.78085	0.6872	50	898	0.0125139	FALSE
899	vancomycin - MCF7	-0.244	2	-0.415	0.78256	0.8434	50	899	0.0125279	FALSE
900	palmatine - MCF7	-0.258	2	-0.414	0.78345	0.655	50	900	0.0125418	FALSE
901	gallamine triethiodide - MCF7	-0.257	2	-0.414	0.78446	0.8641	50	901	0.0125557	FALSE
902	azacyclonol - PC3	0.204	2	0.414	0.78623	0.8895	50	902	0.0125697	FALSE
903	methylbenzethonium chloride - PC3	-0.256	2	-0.412	0.78834	0.7863	50	903	0.0125836	FALSE
904	PF-01378883-00 - PC3	0.05	2	0.413	0.78922	0.7972	50	904	0.0125975	FALSE
905	flumequine - MCF7	-0.004	2	-0.412	0.79035	0.8312	50	905	0.0126115	FALSE
906	0297417-0002B - MCF7	0.197	2	0.412	0.79079	0.9266	50	906	0.0126254	FALSE
907	pirinixic acid - MCF7	0.265	2	0.412	0.79184	0.5938	50	907	0.0126394	FALSE
908	suramin sodium - MCF7	0.265	2	0.411	0.79246	0.697	50	908	0.0126533	FALSE
909	midecamycin - MCF7	-0.03	2	-0.411	0.79283	0.7143	50	909	0.0126672	FALSE
910	gemfibrozil - PC3	-0.185	2	-0.41	0.79327	0.9167	50	910	0.0126812	FALSE
911	lysergol - MCF7	0.209	2	0.411	0.79393	0.6667	50	911	0.0126951	FALSE
912	papaverine - MCF7	0.001	2	-0.41	0.79427	0.8414	50	912	0.012709	FALSE
913	mefloquine - MCF7	-0.006	2	-0.409	0.79667	0.8065	50	913	0.012723	FALSE
914	sulfamethoxazole - PC3	0.04	2	0.409	0.79788	0.6691	50	914	0.0127369	FALSE
915	santonin - MCF7	-0.253	2	-0.407	0.80305	0.7683	50	915	0.0127508	FALSE
916	pinacidil - MCF7	0.045	2	0.407	0.80474	0.7582	50	916	0.0127648	FALSE
917	ethoxyquin - PC3	-0.123	2	-0.406	0.8052	0.7852	50	917	0.0127787	FALSE
918	cinchocaine - PC3	-0.245	2	-0.406	0.80592	0.9552	50	918	0.0127926	FALSE
919	etofylline - MCF7	0.065	2	0.406	0.80616	0.7203	50	919	0.0128066	FALSE
920	5211181 - MCF7	0.26	2	0.406	0.80677	0.7514	50	920	0.0128205	FALSE
921	calcium pantothenate - MCF7	-0.252	2	-0.405	0.80681	0.9471	50	921	0.0128344	FALSE
922	crotamiton - MCF7	0.26	2	0.406	0.80729	0.754	50	922	0.0128484	FALSE
923	metanephrine - PC3	0.097	2	0.405	0.80765	0.8169	50	923	0.0128623	FALSE
924	PHA-00767505E - PC3	-0.236	2	-0.404	0.80981	0.7956	50	924	0.0128763	FALSE
925	flutamide - PC3	-0.109	2	-0.403	0.8116	0.7987	50	925	0.0128902	FALSE
926	SB-203580 - PC3	0.028	2	0.402	0.8147	0.8051	50	926	0.0129041	FALSE
927	eldeline - PC3	-0.141	2	-0.4	0.81834	0.9531	50	927	0.0129181	FALSE
928	nialamide - PC3	-0.173	2	-0.4	0.81862	0.9268	50	928	0.012932	FALSE
929	amiloride - PC3	-0.244	2	-0.4	0.81892	0.7046	50	929	0.0129459	FALSE
930	novobiocin - PC3	-0.239	2	-0.4	0.81938	0.7701	50	930	0.0129599	FALSE
931	co-dergocrine mesilate - MCF7	0.102	2	0.4	0.81995	0.9167	50	931	0.0129738	FALSE
932	aztreonam - MCF7	-0.05	2	-0.399	0.82136	0.84	50	932	0.0129877	FALSE
933	5230742 - MCF7	0.256	2	0.399	0.82375	0.7287	50	933	0.0130017	FALSE
934	arecoline - MCF7	0.101	2	0.398	0.82405	0.9013	50	934	0.0130156	FALSE
935	lovastatin - MCF7	-0.039	2	-0.398	0.82455	0.7823	50	935	0.0130295	FALSE
936	homosalate - PC3	-0.155	2	-0.398	0.82482	0.8655	50	936	0.0130435	FALSE
937	sulfadiazine - MCF7	-0.248	2	-0.397	0.82661	0.8587	50	937	0.0130574	FALSE
938	thiamazole - PC3	-0.154	2	-0.397	0.82741	0.7712	50	938	0.0130713	FALSE
939	Prestwick-1080 - MCF7	-0.248	2	-0.396	0.82844	0.7802	50	939	0.0130853	FALSE
940	erastin - PC3	0.066	2	0.396	0.83089	0.8876	50	940	0.0130992	FALSE
941	helveticoside - PC3	-0.204	2	-0.395	0.83089	0.9091	50	941	0.0131132	FALSE
942	nalbuphine - PC3	-0.154	2	-0.394	0.83367	0.8596	50	942	0.0131271	FALSE
943	cefuroxime - MCF7	0.084	2	0.394	0.83496	0.755	50	943	0.013141	FALSE
944	terguride - PC3	-0.228	2	-0.393	0.8354	0.8188	50	944	0.013155	FALSE
945	niclosamide - PC3	0.062	2	0.393	0.83765	0.911	50	945	0.0131689	FALSE
946	naringin - MCF7	0.071	2	0.393	0.83814	0.8148	50	946	0.0131828	FALSE
947	flunixin - PC3	-0.147	2	-0.392	0.83906	0.8698	50	947	0.0131968	FALSE
948	molsidomine - MCF7	-0.245	2	-0.391	0.84095	0.8686	50	948	0.0132107	FALSE
949	theobromine - MCF7	-0.072	2	-0.39	0.84327	0.9255	50	949	0.0132246	FALSE
950	sulfaguanidine - PC3	0.235	2	0.39	0.84333	0.8246	50	950	0.0132386	FALSE
951	solasodine - PC3	-0.148	2	-0.389	0.84512	0.9565	50	951	0.0132525	FALSE
952	guaifenesin - PC3	0.027	2	0.389	0.84576	0.7965	50	952	0.0132664	FALSE
953	erythromycin - PC3	0.028	2	0.388	0.84729	0.8168	50	953	0.0132804	FALSE
954	theophylline - MCF7	0.1	2	0.387	0.85053	0.8851	50	954	0.0132943	FALSE
955	doxylamine - MCF7	0.247	2	0.386	0.85168	0.8705	50	955	0.0133082	FALSE
956	isoconazole - MCF7	-0.243	2	-0.386	0.85222	0.7097	50	956	0.0133222	FALSE
957	diclofenamide - MCF7	0.078	2	0.386	0.853	0.8302	50	957	0.0133361	FALSE
958	levcycloserine - MCF7	-0.243	2	-0.386	0.8531	0.8855	50	958	0.0133501	FALSE
959	chlorcyclizine - PC3	0.172	2	0.385	0.85405	0.9057	50	959	0.013364	FALSE
960	ciprofloxacin - PC3	-0.209	2	-0.385	0.85443	0.8929	50	960	0.0133779	FALSE
961	progesterone - MCF7	-0.055	2	-0.385	0.85477	0.8175	50	961	0.0133919	FALSE
962	N-acetyl-L-aspartic acid - MCF7	0.074	2	0.383	0.8583	0.8658	50	962	0.0134058	FALSE
963	fluvastatin - MCF7	0.244	2	0.383	0.85864	0.8836	50	963	0.0134197	FALSE
964	nifenazone - MCF7	0.244	2	0.383	0.85896	0.7762	50	964	0.0134337	FALSE
965	velnacrine - MCF7	-0.241	2	-0.383	0.85926	0.8144	50	965	0.0134476	FALSE
966	loperamide - PC3	0.003	2	0.383	0.85934	0.8876	50	966	0.0134615	FALSE
967	epiandrosterone - MCF7	0.213	2	0.381	0.86262	0.9091	50	967	0.0134755	FALSE
968	esculin - MCF7	0.067	2	0.379	0.86665	0.8115	50	968	0.0134894	FALSE
969	neomycin - MCF7	-0.013	2	-0.379	0.86691	0.9615	50	969	0.0135033	FALSE
970	methazolamide - MCF7	-0.239	2	-0.378	0.86811	0.8876	50	970	0.0135173	FALSE
971	dicloxacillin - MCF7	-0.239	2	-0.378	0.86872	0.95	50	971	0.0135312	FALSE
972	clemizole - PC3	-0.189	2	-0.378	0.86916	0.9401	50	972	0.0135452	FALSE
973	clofibrate - MCF7	0.24	2	0.378	0.86976	0.8909	50	973	0.0135591	FALSE
974	isosorbide - MCF7	0.172	2	0.377	0.87204	0.8227	50	974	0.013573	FALSE
975	karakoline - PC3	0.199	2	0.376	0.87347	0.8837	50	975	0.013587	FALSE
976	0225151-0000 - PC3	-0.088	2	-0.375	0.87477	0.7945	50	976	0.0136009	FALSE
977	prednisone - PC3	-0.199	2	-0.375	0.87477	0.8712	50	977	0.0136148	FALSE
978	adiphenine - PC3	-0.209	2	-0.375	0.8751	0.9664	50	978	0.0136288	FALSE
979	beta-escin - PC3	-0.21	2	-0.375	0.8755	0.9159	50	979	0.0136427	FALSE
980	STOCK1N-35215 - PC3	0.004	2	0.374	0.87719	0.9133	50	980	0.0136566	FALSE
981	amiprilose - MCF7	-0.237	2	-0.373	0.8791	0.8674	50	981	0.0136706	FALSE
982	W-13 - MCF7	-0.178	2	-0.373	0.88007	0.8859	50	982	0.0136845	FALSE
983	orlistat - PC3	0.085	2	0.373	0.88025	0.7429	50	983	0.0136984	FALSE
984	meclofenoxate - PC3	-0.191	2	-0.372	0.88027	0.9469	50	984	0.0137124	FALSE
985	H-7 - PC3	-0.213	2	-0.372	0.88047	0.9927	50	985	0.0137263	FALSE
986	viomycin - MCF7	0.237	2	0.371	0.8828	0.9625	50	986	0.0137402	FALSE
987	verapamil - PC3	-0.196	2	-0.371	0.88304	0.8225	50	987	0.0137542	FALSE
988	amylocaine - MCF7	0.236	2	0.371	0.88334	0.9353	50	988	0.0137681	FALSE
989	ciclacillin - MCF7	-0.208	2	-0.37	0.88433	0.8344	50	989	0.0137821	FALSE
990	quipazine - MCF7	-0.236	2	-0.37	0.88459	0.9	50	990	0.013796	FALSE
991	hydrocortisone - MCF7	-0.236	2	-0.37	0.88516	0.8728	50	991	0.0138099	FALSE
992	hexestrol - MCF7	0.044	2	0.37	0.88572	0.9551	50	992	0.0138239	FALSE
993	adenosine phosphate - MCF7	0.235	2	0.368	0.88827	0.7355	50	993	0.0138378	FALSE
994	pheneticillin - MCF7	-0.005	2	-0.368	0.88862	0.9543	50	994	0.0138517	FALSE
995	pyrazinamide - MCF7	-0.234	2	-0.367	0.89095	0.929	50	995	0.0138657	FALSE
996	cinchonidine - MCF7	-0.234	2	-0.366	0.89238	0.8446	50	996	0.0138796	FALSE
997	terguride - HL60	0.174	2	0.366	0.89383	0.8198	50	997	0.0138935	FALSE
998	desoxycortone - MCF7	0.232	2	0.364	0.89618	0.8382	50	998	0.0139075	FALSE
999	4-hydroxyphenazone - MCF7	-0.232	2	-0.362	0.89974	0.9422	50	999	0.0139214	FALSE
1000	corynanthine - MCF7	-0.046	2	-0.361	0.90113	0.9722	50	1000	0.0139353	FALSE
1001	iobenguane - MCF7	-0.192	2	-0.361	0.90133	0.9061	50	1001	0.0139493	FALSE
1002	hyoscyamine - MCF7	-0.193	2	-0.359	0.90355	0.9222	50	1002	0.0139632	FALSE
1003	dapsone - PC3	-0.201	2	-0.359	0.90385	0.7959	50	1003	0.0139771	FALSE
1004	tiratricol - MCF7	0.23	2	0.36	0.90461	0.9153	50	1004	0.0139911	FALSE
1005	CAY-10397 - PC3	-0.187	2	-0.359	0.90465	0.9483	50	1005	0.014005	FALSE
1006	harmol - MCF7	0.191	2	0.36	0.90515	0.9172	50	1006	0.014019	FALSE
1007	deptropine - MCF7	-0.01	2	-0.358	0.90526	0.9225	50	1007	0.0140329	FALSE
1008	thiamphenicol - PC3	0.046	2	0.359	0.9054	0.9727	50	1008	0.0140468	FALSE
1009	pindolol - MCF7	-0.231	2	-0.358	0.9056	0.9291	50	1009	0.0140608	FALSE
1010	felbinac - MCF7	0.043	2	0.359	0.90594	0.9521	50	1010	0.0140747	FALSE
1011	acebutolol - MCF7	0.04	2	0.359	0.90618	0.956	50	1011	0.0140886	FALSE
1012	noscapine - MCF7	-0.231	2	-0.357	0.90735	0.7838	50	1012	0.0141026	FALSE
1013	metrizamide - MCF7	-0.231	2	-0.357	0.90843	0.9342	50	1013	0.0141165	FALSE
1014	bretylium tosilate - MCF7	-0.202	2	-0.357	0.90874	0.9226	50	1014	0.0141304	FALSE
1015	(-)-atenolol - MCF7	0.228	2	0.357	0.90916	0.8598	50	1015	0.0141444	FALSE
1016	H-89 - PC3	-0.23	2	-0.356	0.91081	0.9598	50	1016	0.0141583	FALSE
1017	spiradoline - PC3	-0.171	2	-0.355	0.91135	0.946	50	1017	0.0141722	FALSE
1018	meticrane - PC3	-0.051	2	-0.354	0.91276	0.9906	50	1018	0.0141862	FALSE
1019	aminophenazone - MCF7	-0.229	2	-0.354	0.91385	0.9489	50	1019	0.0142001	FALSE
1020	PF-00539758-00 - PC3	-0.197	2	-0.351	0.91831	0.9091	50	1020	0.014214	FALSE
1021	mephenesin - MCF7	-0.227	2	-0.35	0.91904	0.8589	50	1021	0.014228	FALSE
1022	semustine - MCF7	-0.227	2	-0.35	0.91904	0.963	50	1022	0.0142419	FALSE
1023	netilmicin - MCF7	-0.188	2	-0.35	0.91926	0.8681	50	1023	0.0142559	FALSE
1024	buspirone - MCF7	0.222	2	0.349	0.9222	0.8832	50	1024	0.0142698	FALSE
1025	diphenhydramine - MCF7	-0.226	2	-0.348	0.92334	0.9533	50	1025	0.0142837	FALSE
1026	piribedil - MCF7	-0.226	2	-0.347	0.92391	0.9061	50	1026	0.0142977	FALSE
1027	mepenzolate bromide - PC3	-0.188	2	-0.347	0.92513	0.948	50	1027	0.0143116	FALSE
1028	etodolac - PC3	-0.212	2	-0.345	0.92717	0.8343	50	1028	0.0143255	FALSE
1029	moxisylyte - PC3	-0.208	2	-0.345	0.92835	0.9216	50	1029	0.0143395	FALSE
1030	canrenoic acid - MCF7	-0.224	2	-0.344	0.92952	0.8895	50	1030	0.0143534	FALSE
1031	chloroquine - MCF7	-0.169	2	-0.344	0.92952	0.9689	50	1031	0.0143673	FALSE
1032	nomifensine - MCF7	-0.224	2	-0.343	0.93008	0.9807	50	1032	0.0143813	FALSE
1033	cefepime - MCF7	0	2	0.343	0.93181	0.85	50	1033	0.0143952	FALSE
1034	suprofen - MCF7	-0.219	2	-0.341	0.93324	0.905	50	1034	0.0144091	FALSE
1035	dacarbazine - MCF7	0.176	2	0.342	0.93429	0.9478	50	1035	0.0144231	FALSE
1036	meclocycline - MCF7	-0.223	2	-0.34	0.93475	0.9338	50	1036	0.014437	FALSE
1037	dilazep - MCF7	0.187	2	0.341	0.93594	0.8929	50	1037	0.0144509	FALSE
1038	fusaric acid - MCF7	0.205	2	0.34	0.93606	0.9658	50	1038	0.0144649	FALSE
1039	propranolol - MCF7	0.215	2	0.34	0.93606	0.9014	50	1039	0.0144788	FALSE
1040	copper sulfate - MCF7	-0.222	2	-0.339	0.93616	0.9262	50	1040	0.0144928	FALSE
1041	medrysone - PC3	0.064	2	0.34	0.93634	0.9643	50	1041	0.0145067	FALSE
1042	paroxetine - PC3	-0.187	2	-0.338	0.93692	0.867	50	1042	0.0145206	FALSE
1043	levothyroxine sodium - MCF7	-0.221	2	-0.336	0.9403	0.9728	50	1043	0.0145346	FALSE
1044	CP-319743 - PC3	-0.221	2	-0.335	0.94075	0.9483	50	1044	0.0145485	FALSE
1045	raubasine - MCF7	0.196	2	0.337	0.94169	0.9383	50	1045	0.0145624	FALSE
1046	praziquantel - MCF7	0.032	2	0.336	0.94258	0.9484	50	1046	0.0145764	FALSE
1047	octopamine - MCF7	0.202	2	0.336	0.94276	0.9671	50	1047	0.0145903	FALSE
1048	sulfaquinoxaline - MCF7	-0.205	2	-0.334	0.94326	0.9722	50	1048	0.0146042	FALSE
1049	protoveratrine A - MCF7	0.188	2	0.334	0.94539	0.9683	50	1049	0.0146182	FALSE
1050	hymecromone - MCF7	-0.22	2	-0.331	0.94664	0.9517	50	1050	0.0146321	FALSE
1051	SR-95531 - MCF7	0.209	2	0.333	0.94708	0.9191	50	1051	0.014646	FALSE
1052	hydroquinine - MCF7	-0.219	2	-0.33	0.94757	0.9371	50	1052	0.01466	FALSE
1053	phenindione - MCF7	-0.219	2	-0.33	0.94845	0.9543	50	1053	0.0146739	FALSE
1054	ampicillin - MCF7	0.048	2	0.332	0.94851	0.9719	50	1054	0.0146878	FALSE
1055	captopril - PC3	-0.219	2	-0.329	0.949	0.9279	50	1055	0.0147018	FALSE
1056	riluzole - PC3	-0.004	2	0.331	0.94966	0.9655	50	1056	0.0147157	FALSE
1057	benzonatate - MCF7	0.011	2	0.33	0.95044	0.9742	50	1057	0.0147297	FALSE
1058	methoxsalen - MCF7	-0.218	2	-0.328	0.95046	0.9226	50	1058	0.0147436	FALSE
1059	pregnenolone - MCF7	-0.218	2	-0.328	0.95095	0.9549	50	1059	0.0147575	FALSE
1060	ramipril - MCF7	-0.218	2	-0.327	0.95207	0.9063	50	1060	0.0147715	FALSE
1061	rolipram - MCF7	0.203	2	0.327	0.95419	0.9539	50	1061	0.0147854	FALSE
1062	ciprofibrate - MCF7	-0.194	2	-0.324	0.95499	0.905	50	1062	0.0147993	FALSE
1063	perhexiline - MCF7	-0.217	2	-0.324	0.95525	0.9907	50	1063	0.0148133	FALSE
1064	citiolone - PC3	-0.12	2	-0.324	0.95554	0.9897	50	1064	0.0148272	FALSE
1065	amantadine - MCF7	-0.217	2	-0.324	0.95574	0.9592	50	1065	0.0148411	FALSE
1066	proxymetacaine - MCF7	-0.202	2	-0.323	0.95628	0.9156	50	1066	0.0148551	FALSE
1067	vitexin - MCF7	-0.013	2	0.324	0.95811	0.9825	50	1067	0.014869	FALSE
1068	enoxacin - MCF7	-0.211	2	-0.321	0.95936	0.9942	50	1068	0.0148829	FALSE
1069	isocarboxazid - PC3	-0.202	2	-0.321	0.95944	0.9669	50	1069	0.0148969	FALSE
1070	eticlopride - MCF7	-0.215	2	-0.321	0.9596	0.9669	50	1070	0.0149108	FALSE
1071	ticlopidine - PC3	0.083	2	0.321	0.96085	0.936	50	1071	0.0149247	FALSE
1072	tolfenamic acid - PC3	-0.001	2	0.32	0.96171	0.9124	50	1072	0.0149387	FALSE
1073	hexetidine - MCF7	-0.213	2	-0.317	0.96338	0.9352	50	1073	0.0149526	FALSE
1074	sulfadimethoxine - MCF7	-0.209	2	-0.317	0.96399	0.9789	50	1074	0.0149666	FALSE
1075	dydrogesterone - MCF7	0.195	2	0.318	0.96415	0.946	50	1075	0.0149805	FALSE
1076	ciclacillin - PC3	-0.148	2	-0.316	0.96477	0.9588	50	1076	0.0149944	FALSE
1077	tranexamic acid - PC3	-0.065	2	-0.316	0.96477	0.9876	50	1077	0.0150084	FALSE
1078	dosulepin - MCF7	-0.213	2	-0.316	0.96545	0.984	50	1078	0.0150223	FALSE
1079	tubocurarine chloride - MCF7	-0.187	2	-0.315	0.96656	0.9578	50	1079	0.0150362	FALSE
1080	SB-202190 - PC3	-0.17	2	-0.314	0.9672	0.9615	50	1080	0.0150502	FALSE
1081	metampicillin - MCF7	0.01	2	0.313	0.96908	0.953	50	1081	0.0150641	FALSE
1082	F0447-0125 - MCF7	0.024	2	0.313	0.96922	0.9843	50	1082	0.015078	FALSE
1083	pipenzolate bromide - MCF7	-0.205	2	-0.312	0.96926	0.9877	50	1083	0.015092	FALSE
1084	amoxapine - MCF7	-0.169	2	-0.311	0.97036	1	50	1084	0.0151059	FALSE
1085	cloxacillin - MCF7	-0.19	2	-0.31	0.97085	0.9862	50	1085	0.0151198	FALSE
1086	homatropine - MCF7	-0.211	2	-0.31	0.97117	0.9667	50	1086	0.0151338	FALSE
1087	mephenytoin - MCF7	-0.022	2	0.31	0.97223	0.9535	50	1087	0.0151477	FALSE
1088	moracizine - MCF7	-0.21	2	-0.307	0.97394	0.9724	50	1088	0.0151616	FALSE
1089	indometacin - PC3	-0.209	2	-0.306	0.97497	0.9441	50	1089	0.0151756	FALSE
1090	aceclofenac - MCF7	-0.154	2	-0.303	0.9771	1	50	1090	0.0151895	FALSE
1091	vinburnine - MCF7	-0.208	2	-0.303	0.97753	0.9819	50	1091	0.0152035	FALSE
1092	metixene - MCF7	-0.208	2	-0.301	0.97877	0.9661	50	1092	0.0152174	FALSE
1093	Prestwick-685 - PC3	-0.011	2	0.302	0.97916	1	50	1093	0.0152313	FALSE
1094	tiapride - PC3	-0.002	2	0.301	0.9792	0.9658	50	1094	0.0152453	FALSE
1095	BCB000040 - MCF7	-0.208	2	-0.3	0.97938	0.9927	50	1095	0.0152592	FALSE
1096	dilazep - PC3	-0.151	2	-0.299	0.98012	0.9869	50	1096	0.0152731	FALSE
1097	Prestwick-1080 - PC3	-0.01	2	0.3	0.9806	0.9771	50	1097	0.0152871	FALSE
1098	calcium folinate - PC3	-0.028	2	0.298	0.98181	0.9877	50	1098	0.015301	FALSE
1099	dimethadione - MCF7	-0.186	2	-0.294	0.98417	0.9774	50	1099	0.0153149	FALSE
1100	cefaclor - MCF7	-0.205	2	-0.293	0.9858	1	50	1100	0.0153289	FALSE
1101	pivmecillinam - MCF7	-0.204	2	-0.292	0.98606	0.9931	50	1101	0.0153428	FALSE
1102	chlormezanone - MCF7	-0.204	2	-0.291	0.98644	0.9933	50	1102	0.0153567	FALSE
1103	isocarboxazid - MCF7	-0.204	2	-0.29	0.98738	1	50	1103	0.0153707	FALSE
1104	AG-012559 - PC3	-0.187	2	-0.286	0.9896	0.9788	50	1104	0.0153846	FALSE
1105	neostigmine bromide - MCF7	-0.201	2	-0.284	0.99081	1	50	1105	0.0153986	FALSE
1106	convolamine - MCF7	-0.2	2	-0.283	0.99133	1	50	1106	0.0154125	FALSE
1107	sulfaphenazole - MCF7	-0.199	2	-0.281	0.9926	1	50	1107	0.0154264	FALSE
1108	disulfiram - PC3	-0.199	2	-0.28	0.99298	1	50	1108	0.0154404	FALSE
1109	cyanocobalamin - MCF7	-0.196	2	-0.274	0.99553	0.9836	50	1109	0.0154543	FALSE
1110	tranexamic acid - MCF7	-0.195	2	-0.271	0.99636	1	50	1110	0.0154682	FALSE
1111	trimethadione - MCF7	-0.19	2	-0.257	0.9996	1	50	1111	0.0154822	FALSE
1112	proguanil - MCF7	-0.189	2	-0.257	0.99964	1	50	1112	0.0154961	FALSE
1113	bisoprolol - HL60	-0.799	1	-0.999	---	---	100	1113	0.01551	FALSE
1114	canavanine - MCF7	0.91	1	0.999	---	---	100	1114	0.015524	FALSE
1115	androsterone - HL60	-0.792	1	-0.999	---	---	100	1115	0.0155379	FALSE
1116	5149715 - MCF7	-0.79	1	-0.999	---	---	100	1116	0.0155518	FALSE
1117	STOCK1N-35696 - MCF7	0.895	1	0.999	---	---	100	1117	0.0155658	FALSE
1118	tanespimycin - ssMCF7	0.878	1	0.998	---	---	100	1118	0.0155797	FALSE
1119	phenanthridinone - MCF7	0.874	1	0.998	---	---	100	1119	0.0155936	FALSE
1120	carisoprodol - PC3	-0.736	1	-0.997	---	---	100	1120	0.0156076	FALSE
1121	primaquine - HL60	0.861	1	0.997	---	---	100	1121	0.0156215	FALSE
1122	moxonidine - MCF7	-0.729	1	-0.996	---	---	100	1122	0.0156355	FALSE
1123	pepstatin - HL60	0.833	1	0.996	---	---	100	1123	0.0156494	FALSE
1124	azapropazone - MCF7	0.831	1	0.996	---	---	100	1124	0.0156633	FALSE
1125	lactobionic acid - HL60	0.824	1	0.995	---	---	100	1125	0.0156773	FALSE
1126	adenosine phosphate - HL60	-0.714	1	-0.995	---	---	100	1126	0.0156912	FALSE
1127	BW-B70C - MCF7	0.818	1	0.995	---	---	100	1127	0.0157051	FALSE
1128	cefadroxil - HL60	0.8	1	0.994	---	---	100	1128	0.0157191	FALSE
1129	latamoxef - MCF7	-0.709	1	-0.994	---	---	100	1129	0.015733	FALSE
1130	cyclizine - PC3	0.797	1	0.994	---	---	100	1130	0.0157469	FALSE
1131	harmaline - PC3	-0.7	1	-0.994	---	---	100	1131	0.0157609	FALSE
1132	flunisolide - HL60	0.778	1	0.993	---	---	100	1132	0.0157748	FALSE
1133	cyclic adenosine monophosphate - HL60	0.777	1	0.993	---	---	100	1133	0.0157887	FALSE
1134	clebopride - HL60	-0.688	1	-0.992	---	---	100	1134	0.0158027	FALSE
1135	tacrine - HL60	-0.686	1	-0.992	---	---	100	1135	0.0158166	FALSE
1136	naftidrofuryl - HL60	-0.684	1	-0.992	---	---	100	1136	0.0158305	FALSE
1137	calcium pantothenate - HL60	0.764	1	0.991	---	---	100	1137	0.0158445	FALSE
1138	cefixime - HL60	0.753	1	0.991	---	---	100	1138	0.0158584	FALSE
1139	pinacidil - PC3	0.732	1	0.99	---	---	100	1139	0.0158724	FALSE
1140	dipivefrine - HL60	0.724	1	0.989	---	---	100	1140	0.0158863	FALSE
1141	thiamphenicol - HL60	0.719	1	0.988	---	---	100	1141	0.0159002	FALSE
1142	meptazinol - HL60	-0.659	1	-0.988	---	---	100	1142	0.0159142	FALSE
1143	chlorphenesin - PC3	0.718	1	0.988	---	---	100	1143	0.0159281	FALSE
1144	lysergol - HL60	0.716	1	0.988	---	---	100	1144	0.015942	FALSE
1145	carteolol - HL60	0.713	1	0.987	---	---	100	1145	0.015956	FALSE
1146	tracazolate - PC3	-0.646	1	-0.987	---	---	100	1146	0.0159699	FALSE
1147	chloramphenicol - HL60	-0.646	1	-0.986	---	---	100	1147	0.0159838	FALSE
1148	megestrol - HL60	0.711	1	0.986	---	---	100	1148	0.0159978	FALSE
1149	adipiodone - PC3	0.707	1	0.986	---	---	100	1149	0.0160117	FALSE
1150	cefalonium - MCF7	0.707	1	0.985	---	---	100	1150	0.0160256	FALSE
1151	cytochalasin B - MCF7	-0.643	1	-0.985	---	---	100	1151	0.0160396	FALSE
1152	piroxicam - PC3	-0.641	1	-0.985	---	---	100	1152	0.0160535	FALSE
1153	trapidil - HL60	0.706	1	0.985	---	---	100	1153	0.0160674	FALSE
1154	procarbazine - HL60	0.703	1	0.984	---	---	100	1154	0.0160814	FALSE
1155	novobiocin - ssMCF7	0.696	1	0.984	---	---	100	1155	0.0160953	FALSE
1156	3-hydroxy-DL-kynurenine - HL60	0.693	1	0.983	---	---	100	1156	0.0161093	FALSE
1157	anisomycin - PC3	-0.637	1	-0.983	---	---	100	1157	0.0161232	FALSE
1158	cromoglicic acid - MCF7	-0.634	1	-0.982	---	---	100	1158	0.0161371	FALSE
1159	viomycin - HL60	0.687	1	0.982	---	---	100	1159	0.0161511	FALSE
1160	cicloheximide - PC3	-0.633	1	-0.982	---	---	100	1160	0.016165	FALSE
1161	nifuroxazide - PC3	0.685	1	0.981	---	---	100	1161	0.0161789	FALSE
1162	naloxone - HL60	0.685	1	0.981	---	---	100	1162	0.0161929	FALSE
1163	oxybenzone - HL60	0.684	1	0.981	---	---	100	1163	0.0162068	FALSE
1164	isoflupredone - HL60	0.684	1	0.981	---	---	100	1164	0.0162207	FALSE
1165	0297417-0002B - PC3	-0.629	1	-0.981	---	---	100	1165	0.0162347	FALSE
1166	lanatoside C - HL60	0.68	1	0.981	---	---	100	1166	0.0162486	FALSE
1167	orphenadrine - HL60	-0.627	1	-0.98	---	---	100	1167	0.0162625	FALSE
1168	naringenin - HL60	0.677	1	0.98	---	---	100	1168	0.0162765	FALSE
1169	(-)-catechin - MCF7	0.677	1	0.98	---	---	100	1169	0.0162904	FALSE
1170	morantel - HL60	-0.627	1	-0.98	---	---	100	1170	0.0163043	FALSE
1171	puromycin - HL60	0.675	1	0.98	---	---	100	1171	0.0163183	FALSE
1172	dirithromycin - HL60	0.673	1	0.979	---	---	100	1172	0.0163322	FALSE
1173	8-azaguanine - PC3	-0.624	1	-0.979	---	---	100	1173	0.0163462	FALSE
1174	azaperone - PC3	-0.624	1	-0.979	---	---	100	1174	0.0163601	FALSE
1175	zuclopenthixol - HL60	-0.622	1	-0.979	---	---	100	1175	0.016374	FALSE
1176	triflupromazine - PC3	-0.619	1	-0.978	---	---	100	1176	0.016388	FALSE
1177	meticrane - HL60	-0.616	1	-0.978	---	---	100	1177	0.0164019	FALSE
1178	iopanoic acid - HL60	-0.614	1	-0.977	---	---	100	1178	0.0164158	FALSE
1179	flunixin - HL60	-0.612	1	-0.977	---	---	100	1179	0.0164298	FALSE
1180	phensuximide - PC3	0.662	1	0.976	---	---	100	1180	0.0164437	FALSE
1181	telenzepine - HL60	-0.608	1	-0.976	---	---	100	1181	0.0164576	FALSE
1182	oxytetracycline - HL60	-0.608	1	-0.976	---	---	100	1182	0.0164716	FALSE
1183	mefexamide - HL60	-0.608	1	-0.975	---	---	100	1183	0.0164855	FALSE
1184	clioquinol - HL60	0.659	1	0.975	---	---	100	1184	0.0164994	FALSE
1185	thiostrepton - PC3	0.658	1	0.975	---	---	100	1185	0.0165134	FALSE
1186	sulfaphenazole - HL60	-0.603	1	-0.974	---	---	100	1186	0.0165273	FALSE
1187	chlorprothixene - HL60	-0.602	1	-0.974	---	---	100	1187	0.0165412	FALSE
1188	demecolcine - MCF7	-0.601	1	-0.974	---	---	100	1188	0.0165552	FALSE
1189	ursodeoxycholic acid - PC3	-0.601	1	-0.973	---	---	100	1189	0.0165691	FALSE
1190	cyclobenzaprine - HL60	0.65	1	0.973	---	---	100	1190	0.0165831	FALSE
1191	pseudopelletierine - PC3	0.65	1	0.972	---	---	100	1191	0.016597	FALSE
1192	ozagrel - HL60	0.649	1	0.972	---	---	100	1192	0.0166109	FALSE
1193	nifenazone - HL60	0.647	1	0.972	---	---	100	1193	0.0166249	FALSE
1194	cefmetazole - HL60	0.647	1	0.972	---	---	100	1194	0.0166388	FALSE
1195	carisoprodol - HL60	0.646	1	0.972	---	---	100	1195	0.0166527	FALSE
1196	nicotinic acid - HL60	-0.598	1	-0.972	---	---	100	1196	0.0166667	FALSE
1197	neostigmine bromide - HL60	-0.597	1	-0.971	---	---	100	1197	0.0166806	FALSE
1198	tenoxicam - HL60	0.646	1	0.971	---	---	100	1198	0.0166945	FALSE
1199	methapyrilene - PC3	-0.596	1	-0.971	---	---	100	1199	0.0167085	FALSE
1200	N-acetyl-L-aspartic acid - HL60	0.644	1	0.971	---	---	100	1200	0.0167224	FALSE
1201	epitiostanol - HL60	-0.596	1	-0.971	---	---	100	1201	0.0167363	FALSE
1202	ribavirin - HL60	0.644	1	0.971	---	---	100	1202	0.0167503	FALSE
1203	tomatidine - PC3	-0.595	1	-0.971	---	---	100	1203	0.0167642	FALSE
1204	harmine - PC3	-0.595	1	-0.97	---	---	100	1204	0.0167781	FALSE
1205	pirenperone - PC3	0.643	1	0.97	---	---	100	1205	0.0167921	FALSE
1206	tubocurarine chloride - PC3	0.642	1	0.97	---	---	100	1206	0.016806	FALSE
1207	meclocycline - HL60	0.642	1	0.97	---	---	100	1207	0.01682	FALSE
1208	metyrapone - HL60	-0.594	1	-0.97	---	---	100	1208	0.0168339	FALSE
1209	amikacin - HL60	0.64	1	0.97	---	---	100	1209	0.0168478	FALSE
1210	nimodipine - HL60	-0.593	1	-0.969	---	---	100	1210	0.0168618	FALSE
1211	saquinavir - HL60	0.639	1	0.969	---	---	100	1211	0.0168757	FALSE
1212	rilmenidine - PC3	0.639	1	0.969	---	---	100	1212	0.0168896	FALSE
1213	lasalocid - HL60	0.639	1	0.969	---	---	100	1213	0.0169036	FALSE
1214	metitepine - HL60	-0.592	1	-0.969	---	---	100	1214	0.0169175	FALSE
1215	parthenolide - PC3	0.639	1	0.969	---	---	100	1215	0.0169314	FALSE
1216	MG-262 - MCF7	0.638	1	0.969	---	---	100	1216	0.0169454	FALSE
1217	esculin - PC3	-0.592	1	-0.969	---	---	100	1217	0.0169593	FALSE
1218	pimozide - HL60	0.638	1	0.969	---	---	100	1218	0.0169732	FALSE
1219	piperlongumine - HL60	0.635	1	0.968	---	---	100	1219	0.0169872	FALSE
1220	colchicine - SKMEL5	-0.59	1	-0.968	---	---	100	1220	0.0170011	FALSE
1221	rilmenidine - HL60	0.635	1	0.968	---	---	100	1221	0.0170151	FALSE
1222	triamterene - HL60	0.635	1	0.968	---	---	100	1222	0.017029	FALSE
1223	promethazine - PC3	-0.588	1	-0.967	---	---	100	1223	0.0170429	FALSE
1224	N-acetylmuramic acid - HL60	0.634	1	0.967	---	---	100	1224	0.0170569	FALSE
1225	monensin - HL60	0.634	1	0.966	---	---	100	1225	0.0170708	FALSE
1226	todralazine - HL60	-0.587	1	-0.966	---	---	100	1226	0.0170847	FALSE
1227	solasodine - HL60	0.633	1	0.966	---	---	100	1227	0.0170987	FALSE
1228	ampyrone - HL60	0.633	1	0.966	---	---	100	1228	0.0171126	FALSE
1229	mephentermine - HL60	-0.586	1	-0.966	---	---	100	1229	0.0171265	FALSE
1230	tyrphostin AG-1478 - MCF7	0.63	1	0.965	---	---	100	1230	0.0171405	FALSE
1231	pancuronium bromide - HL60	-0.584	1	-0.965	---	---	100	1231	0.0171544	FALSE
1232	dexamethasone - ssMCF7	0.629	1	0.965	---	---	100	1232	0.0171683	FALSE
1233	erythromycin - HL60	-0.582	1	-0.965	---	---	100	1233	0.0171823	FALSE
1234	iodixanol - HL60	0.628	1	0.965	---	---	100	1234	0.0171962	FALSE
1235	apramycin - HL60	-0.58	1	-0.964	---	---	100	1235	0.0172101	FALSE
1236	cloperastine - HL60	-0.58	1	-0.964	---	---	100	1236	0.0172241	FALSE
1237	oligomycin - MCF7	-0.58	1	-0.963	---	---	100	1237	0.017238	FALSE
1238	5152487 - MCF7	-0.58	1	-0.963	---	---	100	1238	0.017252	FALSE
1239	triflupromazine - HL60	-0.579	1	-0.963	---	---	100	1239	0.0172659	FALSE
1240	carbarsone - HL60	0.618	1	0.963	---	---	100	1240	0.0172798	FALSE
1241	fluorometholone - HL60	-0.579	1	-0.962	---	---	100	1241	0.0172938	FALSE
1242	domperidone - HL60	-0.578	1	-0.962	---	---	100	1242	0.0173077	FALSE
1243	loracarbef - HL60	0.617	1	0.962	---	---	100	1243	0.0173216	FALSE
1244	tetramisole - PC3	-0.578	1	-0.962	---	---	100	1244	0.0173356	FALSE
1245	tolfenamic acid - HL60	0.616	1	0.961	---	---	100	1245	0.0173495	FALSE
1246	conessine - HL60	-0.576	1	-0.961	---	---	100	1246	0.0173634	FALSE
1247	chlorpropamide - HL60	0.615	1	0.961	---	---	100	1247	0.0173774	FALSE
1248	suloctidil - PC3	0.615	1	0.961	---	---	100	1248	0.0173913	FALSE
1249	co-dergocrine mesilate - HL60	-0.574	1	-0.96	---	---	100	1249	0.0174052	FALSE
1250	helveticoside - HL60	0.614	1	0.96	---	---	100	1250	0.0174192	FALSE
1251	antimycin A - HL60	-0.573	1	-0.96	---	---	100	1251	0.0174331	FALSE
1252	brinzolamide - PC3	0.614	1	0.96	---	---	100	1252	0.017447	FALSE
1253	buflomedil - PC3	0.614	1	0.96	---	---	100	1253	0.017461	FALSE
1254	adiphenine - HL60	0.613	1	0.96	---	---	100	1254	0.0174749	FALSE
1255	digitoxigenin - HL60	0.613	1	0.96	---	---	100	1255	0.0174889	FALSE
1256	lobeline - PC3	0.611	1	0.959	---	---	100	1256	0.0175028	FALSE
1257	celastrol - MCF7	0.611	1	0.959	---	---	100	1257	0.0175167	FALSE
1258	fluticasone - HL60	-0.571	1	-0.959	---	---	100	1258	0.0175307	FALSE
1259	buspirone - PC3	-0.57	1	-0.959	---	---	100	1259	0.0175446	FALSE
1260	STOCK1N-35696 - PC3	0.607	1	0.958	---	---	100	1260	0.0175585	FALSE
1261	zomepirac - HL60	-0.568	1	-0.958	---	---	100	1261	0.0175725	FALSE
1262	sulfabenzamide - HL60	0.607	1	0.958	---	---	100	1262	0.0175864	FALSE
1263	nicergoline - HL60	-0.568	1	-0.957	---	---	100	1263	0.0176003	FALSE
1264	pergolide - HL60	-0.567	1	-0.957	---	---	100	1264	0.0176143	FALSE
1265	SC-58125 - HL60	0.605	1	0.957	---	---	100	1265	0.0176282	FALSE
1266	gliquidone - HL60	0.605	1	0.956	---	---	100	1266	0.0176421	FALSE
1267	fasudil - PC3	-0.565	1	-0.956	---	---	100	1267	0.0176561	FALSE
1268	emetine - HL60	0.604	1	0.955	---	---	100	1268	0.01767	FALSE
1269	fipexide - HL60	-0.565	1	-0.955	---	---	100	1269	0.0176839	FALSE
1270	raloxifene - ssMCF7	0.603	1	0.955	---	---	100	1270	0.0176979	FALSE
1271	phensuximide - HL60	0.603	1	0.955	---	---	100	1271	0.0177118	FALSE
1272	diphenhydramine - HL60	0.603	1	0.955	---	---	100	1272	0.0177258	FALSE
1273	Prestwick-857 - HL60	0.603	1	0.954	---	---	100	1273	0.0177397	FALSE
1274	nadide - HL60	0.602	1	0.954	---	---	100	1274	0.0177536	FALSE
1275	myricetin - HL60	0.602	1	0.954	---	---	100	1275	0.0177676	FALSE
1276	sulfanilamide - HL60	-0.563	1	-0.954	---	---	100	1276	0.0177815	FALSE
1277	adipiodone - HL60	0.601	1	0.953	---	---	100	1277	0.0177954	FALSE
1278	bethanechol - PC3	0.6	1	0.953	---	---	100	1278	0.0178094	FALSE
1279	fluvoxamine - HL60	-0.562	1	-0.953	---	---	100	1279	0.0178233	FALSE
1280	sulfamethoxypyridazine - HL60	-0.562	1	-0.952	---	---	100	1280	0.0178372	FALSE
1281	zardaverine - HL60	-0.561	1	-0.952	---	---	100	1281	0.0178512	FALSE
1282	adrenosterone - HL60	-0.561	1	-0.952	---	---	100	1282	0.0178651	FALSE
1283	pargyline - PC3	0.599	1	0.952	---	---	100	1283	0.017879	FALSE
1284	glafenine - PC3	-0.561	1	-0.951	---	---	100	1284	0.017893	FALSE
1285	pivampicillin - HL60	-0.561	1	-0.951	---	---	100	1285	0.0179069	FALSE
1286	alexidine - MCF7	-0.56	1	-0.951	---	---	100	1286	0.0179208	FALSE
1287	hexetidine - HL60	0.597	1	0.951	---	---	100	1287	0.0179348	FALSE
1288	Chicago Sky Blue 6B - HL60	0.596	1	0.95	---	---	100	1288	0.0179487	FALSE
1289	idazoxan - HL60	0.596	1	0.95	---	---	100	1289	0.0179627	FALSE
1290	buspirone - HL60	-0.558	1	-0.95	---	---	100	1290	0.0179766	FALSE
1291	betaxolol - PC3	-0.558	1	-0.95	---	---	100	1291	0.0179905	FALSE
1292	bumetanide - HL60	0.596	1	0.95	---	---	100	1292	0.0180045	FALSE
1293	milrinone - PC3	0.595	1	0.95	---	---	100	1293	0.0180184	FALSE
1294	etodolac - HL60	0.594	1	0.949	---	---	100	1294	0.0180323	FALSE
1295	retrorsine - HL60	-0.556	1	-0.949	---	---	100	1295	0.0180463	FALSE
1296	syrosingopine - PC3	-0.556	1	-0.949	---	---	100	1296	0.0180602	FALSE
1297	tiratricol - PC3	0.593	1	0.949	---	---	100	1297	0.0180741	FALSE
1298	biotin - HL60	-0.554	1	-0.949	---	---	100	1298	0.0180881	FALSE
1299	piperlongumine - MCF7	0.593	1	0.949	---	---	100	1299	0.018102	FALSE
1300	glycocholic acid - HL60	0.592	1	0.949	---	---	100	1300	0.0181159	FALSE
1301	metacycline - HL60	-0.553	1	-0.948	---	---	100	1301	0.0181299	FALSE
1302	naltrexone - HL60	0.592	1	0.948	---	---	100	1302	0.0181438	FALSE
1303	chlorogenic acid - HL60	0.59	1	0.947	---	---	100	1303	0.0181577	FALSE
1304	alprostadil - HL60	-0.551	1	-0.947	---	---	100	1304	0.0181717	FALSE
1305	splitomicin - PC3	0.59	1	0.947	---	---	100	1305	0.0181856	FALSE
1306	lansoprazole - HL60	0.588	1	0.946	---	---	100	1306	0.0181996	FALSE
1307	lumicolchicine - HL60	0.588	1	0.946	---	---	100	1307	0.0182135	FALSE
1308	labetalol - HL60	-0.55	1	-0.946	---	---	100	1308	0.0182274	FALSE
1309	ciclopirox - HL60	0.587	1	0.945	---	---	100	1309	0.0182414	FALSE
1310	5213008 - MCF7	-0.549	1	-0.945	---	---	100	1310	0.0182553	FALSE
1311	homatropine - HL60	0.586	1	0.945	---	---	100	1311	0.0182692	FALSE
1312	ampicillin - HL60	0.586	1	0.945	---	---	100	1312	0.0182832	FALSE
1313	protoveratrine A - PC3	-0.548	1	-0.945	---	---	100	1313	0.0182971	FALSE
1314	ketanserin - PC3	-0.548	1	-0.945	---	---	100	1314	0.018311	FALSE
1315	Prestwick-864 - HL60	0.586	1	0.945	---	---	100	1315	0.018325	FALSE
1316	metampicillin - HL60	0.585	1	0.944	---	---	100	1316	0.0183389	FALSE
1317	glipizide - HL60	0.585	1	0.944	---	---	100	1317	0.0183528	FALSE
1318	5286656 - MCF7	-0.547	1	-0.944	---	---	100	1318	0.0183668	FALSE
1319	velnacrine - PC3	0.584	1	0.944	---	---	100	1319	0.0183807	FALSE
1320	nifuroxazide - HL60	0.584	1	0.944	---	---	100	1320	0.0183946	FALSE
1321	nimesulide - HL60	-0.546	1	-0.944	---	---	100	1321	0.0184086	FALSE
1322	vitexin - HL60	0.584	1	0.944	---	---	100	1322	0.0184225	FALSE
1323	etamivan - HL60	0.583	1	0.943	---	---	100	1323	0.0184365	FALSE
1324	bethanechol - HL60	0.583	1	0.943	---	---	100	1324	0.0184504	FALSE
1325	Prestwick-689 - HL60	-0.544	1	-0.942	---	---	100	1325	0.0184643	FALSE
1326	propidium iodide - HL60	0.582	1	0.942	---	---	100	1326	0.0184783	FALSE
1327	sotalol - HL60	-0.544	1	-0.942	---	---	100	1327	0.0184922	FALSE
1328	mevalolactone - MCF7	-0.544	1	-0.942	---	---	100	1328	0.0185061	FALSE
1329	pheneticillin - HL60	0.581	1	0.941	---	---	100	1329	0.0185201	FALSE
1330	azaperone - HL60	-0.543	1	-0.941	---	---	100	1330	0.018534	FALSE
1331	primidone - HL60	0.581	1	0.941	---	---	100	1331	0.0185479	FALSE
1332	docosahexaenoic acid ethyl ester - PC3	0.58	1	0.941	---	---	100	1332	0.0185619	FALSE
1333	imipramine - PC3	-0.543	1	-0.941	---	---	100	1333	0.0185758	FALSE
1334	terfenadine - HL60	0.58	1	0.941	---	---	100	1334	0.0185897	FALSE
1335	mebeverine - HL60	-0.542	1	-0.94	---	---	100	1335	0.0186037	FALSE
1336	allantoin - HL60	-0.541	1	-0.939	---	---	100	1336	0.0186176	FALSE
1337	brompheniramine - HL60	0.578	1	0.94	---	---	100	1337	0.0186315	FALSE
1338	beta-escin - HL60	0.578	1	0.939	---	---	100	1338	0.0186455	FALSE
1339	decitabine - MCF7	-0.541	1	-0.939	---	---	100	1339	0.0186594	FALSE
1340	nizatidine - HL60	0.576	1	0.938	---	---	100	1340	0.0186734	FALSE
1341	benzocaine - HL60	0.576	1	0.938	---	---	100	1341	0.0186873	FALSE
1342	etofenamate - HL60	-0.54	1	-0.938	---	---	100	1342	0.0187012	FALSE
1343	dihydroergotamine - HL60	-0.539	1	-0.938	---	---	100	1343	0.0187152	FALSE
1344	proadifen - HL60	0.575	1	0.938	---	---	100	1344	0.0187291	FALSE
1345	metergoline - PC3	-0.539	1	-0.937	---	---	100	1345	0.018743	FALSE
1346	betulinic acid - HL60	0.574	1	0.937	---	---	100	1346	0.018757	FALSE
1347	homochlorcyclizine - HL60	0.573	1	0.936	---	---	100	1347	0.0187709	FALSE
1348	nisoxetine - PC3	-0.538	1	-0.936	---	---	100	1348	0.0187848	FALSE
1349	halofantrine - HL60	0.572	1	0.936	---	---	100	1349	0.0187988	FALSE
1350	dantrolene - HL60	-0.536	1	-0.935	---	---	100	1350	0.0188127	FALSE
1351	demecarium bromide - HL60	0.57	1	0.935	---	---	100	1351	0.0188266	FALSE
1352	streptozocin - HL60	0.569	1	0.935	---	---	100	1352	0.0188406	FALSE
1353	karakoline - HL60	0.568	1	0.934	---	---	100	1353	0.0188545	FALSE
1354	sanguinarine - HL60	0.568	1	0.934	---	---	100	1354	0.0188685	FALSE
1355	rolitetracycline - HL60	-0.535	1	-0.933	---	---	100	1355	0.0188824	FALSE
1356	proxymetacaine - HL60	-0.535	1	-0.933	---	---	100	1356	0.0188963	FALSE
1357	chloramphenicol - MCF7	-0.535	1	-0.933	---	---	100	1357	0.0189103	FALSE
1358	molindone - HL60	-0.535	1	-0.933	---	---	100	1358	0.0189242	FALSE
1359	daunorubicin - PC3	0.566	1	0.932	---	---	100	1359	0.0189381	FALSE
1360	nefopam - HL60	-0.535	1	-0.932	---	---	100	1360	0.0189521	FALSE
1361	reserpine - PC3	0.566	1	0.932	---	---	100	1361	0.018966	FALSE
1362	acacetin - HL60	0.565	1	0.932	---	---	100	1362	0.0189799	FALSE
1363	doxycycline - HL60	0.565	1	0.932	---	---	100	1363	0.0189939	FALSE
1364	Prestwick-1085 - PC3	-0.534	1	-0.932	---	---	100	1364	0.0190078	FALSE
1365	iloprost - SKMEL5	0.564	1	0.931	---	---	100	1365	0.0190217	FALSE
1366	levonorgestrel - HL60	-0.533	1	-0.931	---	---	100	1366	0.0190357	FALSE
1367	nystatin - MCF7	0.564	1	0.931	---	---	100	1367	0.0190496	FALSE
1368	rofecoxib - PC3	0.564	1	0.931	---	---	100	1368	0.0190635	FALSE
1369	budesonide - HL60	0.564	1	0.931	---	---	100	1369	0.0190775	FALSE
1370	4,5-dianilinophthalimide - MCF7	-0.531	1	-0.931	---	---	100	1370	0.0190914	FALSE
1371	pivmecillinam - PC3	-0.531	1	-0.93	---	---	100	1371	0.0191054	FALSE
1372	cinchonidine - PC3	-0.531	1	-0.93	---	---	100	1372	0.0191193	FALSE
1373	cyclopenthiazide - PC3	0.563	1	0.93	---	---	100	1373	0.0191332	FALSE
1374	aminohippuric acid - PC3	0.563	1	0.93	---	---	100	1374	0.0191472	FALSE
1375	cefepime - PC3	-0.531	1	-0.93	---	---	100	1375	0.0191611	FALSE
1376	acetohexamide - PC3	-0.53	1	-0.929	---	---	100	1376	0.019175	FALSE
1377	clenbuterol - PC3	0.562	1	0.929	---	---	100	1377	0.019189	FALSE
1378	fluvastatin - PC3	0.56	1	0.929	---	---	100	1378	0.0192029	FALSE
1379	cinchonine - PC3	-0.529	1	-0.929	---	---	100	1379	0.0192168	FALSE
1380	penbutolol - HL60	0.56	1	0.929	---	---	100	1380	0.0192308	FALSE
1381	mebhydrolin - HL60	0.56	1	0.928	---	---	100	1381	0.0192447	FALSE
1382	propranolol - HL60	0.559	1	0.928	---	---	100	1382	0.0192586	FALSE
1383	butein - MCF7	0.558	1	0.928	---	---	100	1383	0.0192726	FALSE
1384	nystatin - HL60	0.558	1	0.927	---	---	100	1384	0.0192865	FALSE
1385	sulmazole - PC3	-0.528	1	-0.927	---	---	100	1385	0.0193004	FALSE
1386	kinetin - PC3	0.557	1	0.927	---	---	100	1386	0.0193144	FALSE
1387	clemizole - HL60	-0.527	1	-0.927	---	---	100	1387	0.0193283	FALSE
1388	diloxanide - HL60	0.556	1	0.926	---	---	100	1388	0.0193423	FALSE
1389	galantamine - PC3	-0.527	1	-0.926	---	---	100	1389	0.0193562	FALSE
1390	monorden - SKMEL5	0.555	1	0.926	---	---	100	1390	0.0193701	FALSE
1391	6-benzylaminopurine - HL60	-0.526	1	-0.925	---	---	100	1391	0.0193841	FALSE
1392	lycorine - HL60	0.553	1	0.925	---	---	100	1392	0.019398	FALSE
1393	famotidine - HL60	0.553	1	0.925	---	---	100	1393	0.0194119	FALSE
1394	methoxamine - HL60	-0.526	1	-0.924	---	---	100	1394	0.0194259	FALSE
1395	androsterone - PC3	0.552	1	0.924	---	---	100	1395	0.0194398	FALSE
1396	ellipticine - HL60	0.552	1	0.924	---	---	100	1396	0.0194537	FALSE
1397	flupentixol - HL60	-0.525	1	-0.924	---	---	100	1397	0.0194677	FALSE
1398	harman - HL60	0.551	1	0.924	---	---	100	1398	0.0194816	FALSE
1399	fluticasone - PC3	-0.524	1	-0.923	---	---	100	1399	0.0194955	FALSE
1400	pyrvinium - PC3	0.551	1	0.923	---	---	100	1400	0.0195095	FALSE
1401	profenamine - HL60	-0.524	1	-0.923	---	---	100	1401	0.0195234	FALSE
1402	DL-PPMP - MCF7	0.551	1	0.923	---	---	100	1402	0.0195373	FALSE
1403	prilocaine - HL60	-0.524	1	-0.923	---	---	100	1403	0.0195513	FALSE
1404	anisomycin - HL60	0.551	1	0.923	---	---	100	1404	0.0195652	FALSE
1405	tenoxicam - PC3	0.551	1	0.923	---	---	100	1405	0.0195792	FALSE
1406	hydrastine hydrochloride - PC3	-0.523	1	-0.922	---	---	100	1406	0.0195931	FALSE
1407	trioxysalen - PC3	-0.523	1	-0.922	---	---	100	1407	0.019607	FALSE
1408	zalcitabine - HL60	-0.523	1	-0.922	---	---	100	1408	0.019621	FALSE
1409	lincomycin - HL60	0.549	1	0.922	---	---	100	1409	0.0196349	FALSE
1410	boldine - PC3	-0.522	1	-0.921	---	---	100	1410	0.0196488	FALSE
1411	dimenhydrinate - PC3	-0.522	1	-0.921	---	---	100	1411	0.0196628	FALSE
1412	natamycin - HL60	-0.522	1	-0.921	---	---	100	1412	0.0196767	FALSE
1413	cyproterone - PC3	-0.522	1	-0.92	---	---	100	1413	0.0196906	FALSE
1414	vigabatrin - HL60	0.546	1	0.92	---	---	100	1414	0.0197046	FALSE
1415	dequalinium chloride - PC3	0.546	1	0.92	---	---	100	1415	0.0197185	FALSE
1416	famprofazone - HL60	0.546	1	0.92	---	---	100	1416	0.0197324	FALSE
1417	atovaquone - PC3	-0.521	1	-0.919	---	---	100	1417	0.0197464	FALSE
1418	gibberellic acid - PC3	0.545	1	0.92	---	---	100	1418	0.0197603	FALSE
1419	1,5-isoquinolinediol - HL60	0.544	1	0.919	---	---	100	1419	0.0197742	FALSE
1420	betahistine - PC3	-0.52	1	-0.919	---	---	100	1420	0.0197882	FALSE
1421	betulin - HL60	0.544	1	0.919	---	---	100	1421	0.0198021	FALSE
1422	paromomycin - HL60	0.544	1	0.919	---	---	100	1422	0.0198161	FALSE
1423	mepacrine - HL60	0.542	1	0.918	---	---	100	1423	0.01983	FALSE
1424	Prestwick-1103 - HL60	0.542	1	0.918	---	---	100	1424	0.0198439	FALSE
1425	podophyllotoxin - PC3	-0.519	1	-0.918	---	---	100	1425	0.0198579	FALSE
1426	iocetamic acid - HL60	0.541	1	0.917	---	---	100	1426	0.0198718	FALSE
1427	phthalylsulfathiazole - HL60	-0.519	1	-0.917	---	---	100	1427	0.0198857	FALSE
1428	2-aminobenzenesulfonamide - HL60	0.541	1	0.917	---	---	100	1428	0.0198997	FALSE
1429	rofecoxib - HL60	-0.518	1	-0.917	---	---	100	1429	0.0199136	FALSE
1430	butoconazole - PC3	-0.518	1	-0.917	---	---	100	1430	0.0199275	FALSE
1431	cinchocaine - HL60	-0.518	1	-0.917	---	---	100	1431	0.0199415	FALSE
1432	naringin - HL60	-0.516	1	-0.916	---	---	100	1432	0.0199554	FALSE
1433	fusaric acid - PC3	0.538	1	0.915	---	---	100	1433	0.0199693	FALSE
1434	spaglumic acid - MCF7	-0.516	1	-0.915	---	---	100	1434	0.0199833	FALSE
1435	tetraethylenepentamine - PC3	-0.515	1	-0.915	---	---	100	1435	0.0199972	FALSE
1436	Prestwick-972 - HL60	0.536	1	0.914	---	---	100	1436	0.0200111	FALSE
1437	cortisone - HL60	0.534	1	0.914	---	---	100	1437	0.0200251	FALSE
1438	benzbromarone - MCF7	0.534	1	0.913	---	---	100	1438	0.020039	FALSE
1439	sertaconazole - PC3	0.534	1	0.913	---	---	100	1439	0.020053	FALSE
1440	clomifene - HL60	-0.512	1	-0.912	---	---	100	1440	0.0200669	FALSE
1441	terconazole - HL60	-0.512	1	-0.912	---	---	100	1441	0.0200808	FALSE
1442	etamsylate - HL60	-0.512	1	-0.912	---	---	100	1442	0.0200948	FALSE
1443	piribedil - HL60	-0.511	1	-0.911	---	---	100	1443	0.0201087	FALSE
1444	etanidazole - HL60	-0.511	1	-0.911	---	---	100	1444	0.0201226	FALSE
1445	ceftazidime - MCF7	-0.511	1	-0.911	---	---	100	1445	0.0201366	FALSE
1446	proguanil - HL60	0.53	1	0.911	---	---	100	1446	0.0201505	FALSE
1447	nalidixic acid - HL60	-0.509	1	-0.91	---	---	100	1447	0.0201644	FALSE
1448	etiocholanolone - HL60	0.529	1	0.91	---	---	100	1448	0.0201784	FALSE
1449	tanespimycin - SKMEL5	0.528	1	0.91	---	---	100	1449	0.0201923	FALSE
1450	cefoperazone - PC3	-0.509	1	-0.909	---	---	100	1450	0.0202062	FALSE
1451	dinoprost - HL60	0.528	1	0.909	---	---	100	1451	0.0202202	FALSE
1452	tremorine - PC3	0.527	1	0.909	---	---	100	1452	0.0202341	FALSE
1453	felodipine - HL60	-0.507	1	-0.909	---	---	100	1453	0.020248	FALSE
1454	isoxicam - HL60	0.527	1	0.909	---	---	100	1454	0.020262	FALSE
1455	LY-294002 - SKMEL5	-0.507	1	-0.908	---	---	100	1455	0.0202759	FALSE
1456	amiloride - HL60	-0.507	1	-0.908	---	---	100	1456	0.0202899	FALSE
1457	letrozole - HL60	-0.507	1	-0.908	---	---	100	1457	0.0203038	FALSE
1458	guanfacine - PC3	-0.507	1	-0.908	---	---	100	1458	0.0203177	FALSE
1459	levopropoxyphene - HL60	0.525	1	0.908	---	---	100	1459	0.0203317	FALSE
1460	estriol - HL60	-0.506	1	-0.908	---	---	100	1460	0.0203456	FALSE
1461	proadifen - PC3	0.523	1	0.908	---	---	100	1461	0.0203595	FALSE
1462	desoxycortone - PC3	-0.506	1	-0.907	---	---	100	1462	0.0203735	FALSE
1463	sulfamonomethoxine - PC3	0.523	1	0.907	---	---	100	1463	0.0203874	FALSE
1464	dl-alpha tocopherol - PC3	-0.505	1	-0.907	---	---	100	1464	0.0204013	FALSE
1465	desipramine - PC3	-0.505	1	-0.906	---	---	100	1465	0.0204153	FALSE
1466	(-)-MK-801 - HL60	0.52	1	0.905	---	---	100	1466	0.0204292	FALSE
1467	HC toxin - MCF7	0.52	1	0.905	---	---	100	1467	0.0204431	FALSE
1468	gibberellic acid - HL60	-0.503	1	-0.905	---	---	100	1468	0.0204571	FALSE
1469	metoprolol - PC3	0.519	1	0.905	---	---	100	1469	0.020471	FALSE
1470	furaltadone - HL60	-0.502	1	-0.904	---	---	100	1470	0.0204849	FALSE
1471	hydroquinine - HL60	0.518	1	0.904	---	---	100	1471	0.0204989	FALSE
1472	spiperone - PC3	-0.502	1	-0.904	---	---	100	1472	0.0205128	FALSE
1473	tobramycin - PC3	0.518	1	0.904	---	---	100	1473	0.0205268	FALSE
1474	canadine - HL60	0.518	1	0.903	---	---	100	1474	0.0205407	FALSE
1475	etifenin - PC3	-0.501	1	-0.903	---	---	100	1475	0.0205546	FALSE
1476	scopolamine - PC3	0.517	1	0.903	---	---	100	1476	0.0205686	FALSE
1477	molsidomine - HL60	0.516	1	0.902	---	---	100	1477	0.0205825	FALSE
1478	butoconazole - HL60	-0.501	1	-0.902	---	---	100	1478	0.0205964	FALSE
1479	menadione - HL60	0.516	1	0.902	---	---	100	1479	0.0206104	FALSE
1480	clemastine - HL60	0.516	1	0.902	---	---	100	1480	0.0206243	FALSE
1481	arcaine - PC3	-0.5	1	-0.902	---	---	100	1481	0.0206382	FALSE
1482	isoetarine - PC3	0.515	1	0.902	---	---	100	1482	0.0206522	FALSE
1483	nitrendipine - HL60	-0.499	1	-0.901	---	---	100	1483	0.0206661	FALSE
1484	amantadine - HL60	0.515	1	0.901	---	---	100	1484	0.02068	FALSE
1485	(-)-atenolol - HL60	-0.499	1	-0.901	---	---	100	1485	0.020694	FALSE
1486	xylazine - PC3	0.515	1	0.901	---	---	100	1486	0.0207079	FALSE
1487	AG-028671 - MCF7	-0.499	1	-0.901	---	---	100	1487	0.0207219	FALSE
1488	Prestwick-1084 - PC3	0.514	1	0.9	---	---	100	1488	0.0207358	FALSE
1489	sulconazole - HL60	-0.498	1	-0.9	---	---	100	1489	0.0207497	FALSE
1490	enilconazole - PC3	-0.498	1	-0.9	---	---	100	1490	0.0207637	FALSE
1491	pronetalol - HL60	-0.498	1	-0.9	---	---	100	1491	0.0207776	FALSE
1492	flumetasone - HL60	-0.498	1	-0.9	---	---	100	1492	0.0207915	FALSE
1493	biperiden - HL60	0.512	1	0.9	---	---	100	1493	0.0208055	FALSE
1494	midecamycin - HL60	-0.498	1	-0.9	---	---	100	1494	0.0208194	FALSE
1495	trichostatin A - ssMCF7	0.512	1	0.899	---	---	100	1495	0.0208333	FALSE
1496	ribostamycin - HL60	-0.497	1	-0.899	---	---	100	1496	0.0208473	FALSE
1497	drofenine - HL60	-0.497	1	-0.899	---	---	100	1497	0.0208612	FALSE
1498	butyl hydroxybenzoate - HL60	0.511	1	0.898	---	---	100	1498	0.0208751	FALSE
1499	amitriptyline - HL60	0.511	1	0.898	---	---	100	1499	0.0208891	FALSE
1500	1,4-chrysenequinone - PC3	0.511	1	0.898	---	---	100	1500	0.020903	FALSE
1501	diphenylpyraline - HL60	0.51	1	0.897	---	---	100	1501	0.0209169	FALSE
1502	sodium phenylbutyrate - PC3	-0.496	1	-0.897	---	---	100	1502	0.0209309	FALSE
1503	melatonin - HL60	0.51	1	0.897	---	---	100	1503	0.0209448	FALSE
1504	mebendazole - HL60	-0.496	1	-0.897	---	---	100	1504	0.0209588	FALSE
1505	methyldopa - HL60	-0.496	1	-0.896	---	---	100	1505	0.0209727	FALSE
1506	pirenperone - HL60	0.51	1	0.896	---	---	100	1506	0.0209866	FALSE
1507	dopamine - MCF7	0.509	1	0.896	---	---	100	1507	0.0210006	FALSE
1508	cefaclor - PC3	-0.495	1	-0.896	---	---	100	1508	0.0210145	FALSE
1509	SC-58125 - SKMEL5	0.508	1	0.895	---	---	100	1509	0.0210284	FALSE
1510	tracazolate - HL60	-0.495	1	-0.895	---	---	100	1510	0.0210424	FALSE
1511	zalcitabine - PC3	0.507	1	0.895	---	---	100	1511	0.0210563	FALSE
1512	zidovudine - HL60	0.506	1	0.895	---	---	100	1512	0.0210702	FALSE
1513	dobutamine - HL60	-0.494	1	-0.895	---	---	100	1513	0.0210842	FALSE
1514	metoclopramide - HL60	0.506	1	0.895	---	---	100	1514	0.0210981	FALSE
1515	foliosidine - HL60	0.505	1	0.894	---	---	100	1515	0.021112	FALSE
1516	sulfinpyrazone - HL60	-0.493	1	-0.894	---	---	100	1516	0.021126	FALSE
1517	dobutamine - PC3	0.504	1	0.893	---	---	100	1517	0.0211399	FALSE
1518	lidocaine - HL60	-0.492	1	-0.893	---	---	100	1518	0.0211538	FALSE
1519	sulfamethoxypyridazine - PC3	0.504	1	0.893	---	---	100	1519	0.0211678	FALSE
1520	metacycline - PC3	0.504	1	0.893	---	---	100	1520	0.0211817	FALSE
1521	verapamil - HL60	-0.492	1	-0.893	---	---	100	1521	0.0211957	FALSE
1522	fendiline - HL60	-0.492	1	-0.893	---	---	100	1522	0.0212096	FALSE
1523	metrizamide - PC3	-0.491	1	-0.893	---	---	100	1523	0.0212235	FALSE
1524	skimmianine - PC3	-0.491	1	-0.892	---	---	100	1524	0.0212375	FALSE
1525	denatonium benzoate - HL60	-0.49	1	-0.892	---	---	100	1525	0.0212514	FALSE
1526	benfotiamine - HL60	-0.49	1	-0.892	---	---	100	1526	0.0212653	FALSE
1527	benzthiazide - HL60	0.502	1	0.891	---	---	100	1527	0.0212793	FALSE
1528	disopyramide - HL60	0.502	1	0.891	---	---	100	1528	0.0212932	FALSE
1529	nomegestrol - PC3	-0.489	1	-0.891	---	---	100	1529	0.0213071	FALSE
1530	AG-012559 - MCF7	-0.489	1	-0.89	---	---	100	1530	0.0213211	FALSE
1531	dexibuprofen - HL60	0.5	1	0.89	---	---	100	1531	0.021335	FALSE
1532	piretanide - HL60	0.5	1	0.89	---	---	100	1532	0.0213489	FALSE
1533	demeclocycline - HL60	-0.488	1	-0.89	---	---	100	1533	0.0213629	FALSE
1534	vidarabine - PC3	0.499	1	0.89	---	---	100	1534	0.0213768	FALSE
1535	alverine - MCF7	0.499	1	0.89	---	---	100	1535	0.0213907	FALSE
1536	fenbendazole - HL60	-0.487	1	-0.889	---	---	100	1536	0.0214047	FALSE
1537	tropicamide - HL60	-0.487	1	-0.889	---	---	100	1537	0.0214186	FALSE
1538	acetylsalicylsalicylic acid - PC3	-0.487	1	-0.889	---	---	100	1538	0.0214326	FALSE
1539	tiaprofenic acid - HL60	0.497	1	0.889	---	---	100	1539	0.0214465	FALSE
1540	tonzonium bromide - PC3	-0.486	1	-0.888	---	---	100	1540	0.0214604	FALSE
1541	altretamine - HL60	0.496	1	0.888	---	---	100	1541	0.0214744	FALSE
1542	kanamycin - HL60	0.496	1	0.887	---	---	100	1542	0.0214883	FALSE
1543	glimepiride - HL60	0.495	1	0.887	---	---	100	1543	0.0215022	FALSE
1544	roxithromycin - HL60	-0.486	1	-0.887	---	---	100	1544	0.0215162	FALSE
1545	disopyramide - PC3	0.495	1	0.887	---	---	100	1545	0.0215301	FALSE
1546	simvastatin - PC3	0.495	1	0.887	---	---	100	1546	0.021544	FALSE
1547	cromoglicic acid - PC3	0.494	1	0.886	---	---	100	1547	0.021558	FALSE
1548	PF-00539745-00 - MCF7	0.492	1	0.886	---	---	100	1548	0.0215719	FALSE
1549	mitoxantrone - PC3	-0.485	1	-0.886	---	---	100	1549	0.0215858	FALSE
1550	terbutaline - PC3	0.492	1	0.885	---	---	100	1550	0.0215998	FALSE
1551	thioguanosine - HL60	-0.485	1	-0.885	---	---	100	1551	0.0216137	FALSE
1552	benzocaine - PC3	0.49	1	0.885	---	---	100	1552	0.0216276	FALSE
1553	fluorometholone - PC3	0.489	1	0.885	---	---	100	1553	0.0216416	FALSE
1554	rolipram - PC3	-0.484	1	-0.885	---	---	100	1554	0.0216555	FALSE
1555	lynestrenol - HL60	0.489	1	0.884	---	---	100	1555	0.0216695	FALSE
1556	pyrazinamide - HL60	-0.484	1	-0.884	---	---	100	1556	0.0216834	FALSE
1557	procyclidine - PC3	0.489	1	0.884	---	---	100	1557	0.0216973	FALSE
1558	cefalonium - HL60	-0.484	1	-0.884	---	---	100	1558	0.0217113	FALSE
1559	pizotifen - PC3	-0.484	1	-0.884	---	---	100	1559	0.0217252	FALSE
1560	tamoxifen - PC3	-0.484	1	-0.883	---	---	100	1560	0.0217391	FALSE
1561	atracurium besilate - PC3	-0.483	1	-0.883	---	---	100	1561	0.0217531	FALSE
1562	fenoterol - PC3	0.486	1	0.882	---	---	100	1562	0.021767	FALSE
1563	paromomycin - PC3	0.486	1	0.882	---	---	100	1563	0.0217809	FALSE
1564	tubocurarine chloride - HL60	-0.482	1	-0.882	---	---	100	1564	0.0217949	FALSE
1565	methoxamine - PC3	-0.482	1	-0.882	---	---	100	1565	0.0218088	FALSE
1566	abamectin - PC3	0.486	1	0.882	---	---	100	1566	0.0218227	FALSE
1567	doxepin - PC3	-0.482	1	-0.882	---	---	100	1567	0.0218367	FALSE
1568	BCB000039 - MCF7	-0.481	1	-0.881	---	---	100	1568	0.0218506	FALSE
1569	dioxybenzone - HL60	-0.481	1	-0.88	---	---	100	1569	0.0218645	FALSE
1570	levamisole - HL60	0.483	1	0.88	---	---	100	1570	0.0218785	FALSE
1571	procainamide - PC3	-0.481	1	-0.88	---	---	100	1571	0.0218924	FALSE
1572	cefotaxime - HL60	-0.48	1	-0.88	---	---	100	1572	0.0219064	FALSE
1573	pyrvinium - HL60	-0.48	1	-0.88	---	---	100	1573	0.0219203	FALSE
1574	pyrimethamine - HL60	-0.48	1	-0.88	---	---	100	1574	0.0219342	FALSE
1575	SR-95531 - HL60	0.482	1	0.879	---	---	100	1575	0.0219482	FALSE
1576	carcinine - PC3	0.482	1	0.879	---	---	100	1576	0.0219621	FALSE
1577	flucloxacillin - HL60	0.48	1	0.878	---	---	100	1577	0.021976	FALSE
1578	sulfaguanidine - HL60	0.48	1	0.878	---	---	100	1578	0.02199	FALSE
1579	meropenem - HL60	-0.478	1	-0.878	---	---	100	1579	0.0220039	FALSE
1580	merbromin - HL60	0.479	1	0.878	---	---	100	1580	0.0220178	FALSE
1581	alclometasone - HL60	-0.478	1	-0.877	---	---	100	1581	0.0220318	FALSE
1582	tiletamine - HL60	0.479	1	0.877	---	---	100	1582	0.0220457	FALSE
1583	N-phenylanthranilic acid - MCF7	-0.478	1	-0.877	---	---	100	1583	0.0220596	FALSE
1584	PNU-0293363 - MCF7	0.478	1	0.876	---	---	100	1584	0.0220736	FALSE
1585	baclofen - HL60	-0.477	1	-0.876	---	---	100	1585	0.0220875	FALSE
1586	atropine methonitrate - PC3	0.476	1	0.875	---	---	100	1586	0.0221014	FALSE
1587	hexylcaine - HL60	0.476	1	0.875	---	---	100	1587	0.0221154	FALSE
1588	phenazone - MCF7	-0.476	1	-0.875	---	---	100	1588	0.0221293	FALSE
1589	theobromine - PC3	-0.476	1	-0.874	---	---	100	1589	0.0221433	FALSE
1590	indoprofen - HL60	0.475	1	0.874	---	---	100	1590	0.0221572	FALSE
1591	carbimazole - HL60	0.475	1	0.873	---	---	100	1591	0.0221711	FALSE
1592	doxepin - MCF7	0.475	1	0.873	---	---	100	1592	0.0221851	FALSE
1593	ceftazidime - PC3	-0.474	1	-0.873	---	---	100	1593	0.022199	FALSE
1594	mefexamide - PC3	0.474	1	0.873	---	---	100	1594	0.0222129	FALSE
1595	atropine methonitrate - MCF7	-0.474	1	-0.873	---	---	100	1595	0.0222269	FALSE
1596	benzydamine - HL60	0.474	1	0.872	---	---	100	1596	0.0222408	FALSE
1597	risperidone - HL60	-0.474	1	-0.872	---	---	100	1597	0.0222547	FALSE
1598	copper sulfate - ssMCF7	0.474	1	0.872	---	---	100	1598	0.0222687	FALSE
1599	carteolol - PC3	0.473	1	0.872	---	---	100	1599	0.0222826	FALSE
1600	Gly-His-Lys - MCF7	0.473	1	0.872	---	---	100	1600	0.0222965	FALSE
1601	lithocholic acid - HL60	0.473	1	0.871	---	---	100	1601	0.0223105	FALSE
1602	5114445 - MCF7	-0.473	1	-0.871	---	---	100	1602	0.0223244	FALSE
1603	SR-95639A - PC3	0.473	1	0.871	---	---	100	1603	0.0223384	FALSE
1604	noretynodrel - HL60	-0.472	1	-0.871	---	---	100	1604	0.0223523	FALSE
1605	bacitracin - HL60	0.471	1	0.87	---	---	100	1605	0.0223662	FALSE
1606	15-delta prostaglandin J2 - SKMEL5	0.471	1	0.87	---	---	100	1606	0.0223802	FALSE
1607	clomipramine - PC3	-0.472	1	-0.87	---	---	100	1607	0.0223941	FALSE
1608	heptaminol - HL60	0.471	1	0.87	---	---	100	1608	0.022408	FALSE
1609	(+)-isoprenaline - HL60	-0.471	1	-0.869	---	---	100	1609	0.022422	FALSE
1610	isocorydine - HL60	0.47	1	0.869	---	---	100	1610	0.0224359	FALSE
1611	vitexin - PC3	0.469	1	0.868	---	---	100	1611	0.0224498	FALSE
1612	ronidazole - MCF7	0.468	1	0.868	---	---	100	1612	0.0224638	FALSE
1613	protoveratrine A - HL60	0.468	1	0.868	---	---	100	1613	0.0224777	FALSE
1614	tetraethylenepentamine - HL60	-0.47	1	-0.868	---	---	100	1614	0.0224916	FALSE
1615	acetohexamide - HL60	0.468	1	0.868	---	---	100	1615	0.0225056	FALSE
1616	estropipate - HL60	-0.469	1	-0.867	---	---	100	1616	0.0225195	FALSE
1617	pentetic acid - HL60	0.467	1	0.867	---	---	100	1617	0.0225334	FALSE
1618	trichlormethiazide - HL60	-0.469	1	-0.866	---	---	100	1618	0.0225474	FALSE
1619	vancomycin - HL60	0.467	1	0.866	---	---	100	1619	0.0225613	FALSE
1620	securinine - HL60	0.466	1	0.866	---	---	100	1620	0.0225753	FALSE
1621	sulindac - HL60	-0.468	1	-0.866	---	---	100	1621	0.0225892	FALSE
1622	dequalinium chloride - HL60	-0.468	1	-0.866	---	---	100	1622	0.0226031	FALSE
1623	mepacrine - MCF7	-0.468	1	-0.865	---	---	100	1623	0.0226171	FALSE
1624	trimethobenzamide - HL60	0.466	1	0.865	---	---	100	1624	0.022631	FALSE
1625	articaine - MCF7	-0.467	1	-0.865	---	---	100	1625	0.0226449	FALSE
1626	tioguanine - MCF7	0.465	1	0.865	---	---	100	1626	0.0226589	FALSE
1627	molindone - PC3	-0.467	1	-0.865	---	---	100	1627	0.0226728	FALSE
1628	ronidazole - PC3	0.465	1	0.865	---	---	100	1628	0.0226867	FALSE
1629	beclometasone - HL60	-0.467	1	-0.865	---	---	100	1629	0.0227007	FALSE
1630	cyclopentolate - HL60	0.465	1	0.865	---	---	100	1630	0.0227146	FALSE
1631	lomefloxacin - HL60	-0.467	1	-0.864	---	---	100	1631	0.0227285	FALSE
1632	Prestwick-860 - PC3	-0.466	1	-0.864	---	---	100	1632	0.0227425	FALSE
1633	trimethylcolchicinic acid - PC3	-0.466	1	-0.864	---	---	100	1633	0.0227564	FALSE
1634	zomepirac - PC3	0.464	1	0.863	---	---	100	1634	0.0227703	FALSE
1635	furosemide - HL60	0.463	1	0.863	---	---	100	1635	0.0227843	FALSE
1636	pramocaine - PC3	-0.465	1	-0.863	---	---	100	1636	0.0227982	FALSE
1637	diazoxide - HL60	0.462	1	0.862	---	---	100	1637	0.0228122	FALSE
1638	tiapride - HL60	-0.465	1	-0.862	---	---	100	1638	0.0228261	FALSE
1639	hexamethonium bromide - HL60	0.46	1	0.861	---	---	100	1639	0.02284	FALSE
1640	niclosamide - HL60	-0.464	1	-0.861	---	---	100	1640	0.022854	FALSE
1641	xylazine - HL60	-0.464	1	-0.861	---	---	100	1641	0.0228679	FALSE
1642	cefalonium - PC3	0.46	1	0.861	---	---	100	1642	0.0228818	FALSE
1643	1,4-chrysenequinone - HL60	0.46	1	0.86	---	---	100	1643	0.0228958	FALSE
1644	butirosin - HL60	-0.464	1	-0.86	---	---	100	1644	0.0229097	FALSE
1645	metoprolol - HL60	-0.464	1	-0.86	---	---	100	1645	0.0229236	FALSE
1646	captopril - HL60	-0.464	1	-0.86	---	---	100	1646	0.0229376	FALSE
1647	R-atenolol - PC3	0.458	1	0.86	---	---	100	1647	0.0229515	FALSE
1648	chlorphenamine - PC3	-0.463	1	-0.859	---	---	100	1648	0.0229654	FALSE
1649	isometheptene - HL60	0.457	1	0.859	---	---	100	1649	0.0229794	FALSE
1650	oxybutynin - HL60	-0.463	1	-0.859	---	---	100	1650	0.0229933	FALSE
1651	clenbuterol - HL60	-0.463	1	-0.859	---	---	100	1651	0.0230072	FALSE
1652	metergoline - HL60	-0.463	1	-0.859	---	---	100	1652	0.0230212	FALSE
1653	cicloheximide - HL60	0.457	1	0.859	---	---	100	1653	0.0230351	FALSE
1654	LY-294002 - ssMCF7	-0.462	1	-0.858	---	---	100	1654	0.0230491	FALSE
1655	triamcinolone - HL60	0.456	1	0.858	---	---	100	1655	0.023063	FALSE
1656	nipecotic acid - HL60	0.456	1	0.858	---	---	100	1656	0.0230769	FALSE
1657	oxantel - HL60	-0.462	1	-0.858	---	---	100	1657	0.0230909	FALSE
1658	troleandomycin - HL60	0.454	1	0.857	---	---	100	1658	0.0231048	FALSE
1659	atractyloside - HL60	0.454	1	0.857	---	---	100	1659	0.0231187	FALSE
1660	PHA-00665752 - MCF7	0.454	1	0.857	---	---	100	1660	0.0231327	FALSE
1661	colforsin - HL60	-0.461	1	-0.857	---	---	100	1661	0.0231466	FALSE
1662	minocycline - HL60	-0.461	1	-0.856	---	---	100	1662	0.0231605	FALSE
1663	colecalciferol - PC3	0.453	1	0.856	---	---	100	1663	0.0231745	FALSE
1664	alpha-ergocryptine - HL60	0.453	1	0.856	---	---	100	1664	0.0231884	FALSE
1665	tetrahydroalstonine - HL60	0.451	1	0.855	---	---	100	1665	0.0232023	FALSE
1666	colistin - PC3	-0.459	1	-0.855	---	---	100	1666	0.0232163	FALSE
1667	betamethasone - HL60	-0.459	1	-0.855	---	---	100	1667	0.0232302	FALSE
1668	yohimbic acid - MCF7	0.45	1	0.854	---	---	100	1668	0.0232441	FALSE
1669	pregnenolone - HL60	0.45	1	0.854	---	---	100	1669	0.0232581	FALSE
1670	isopropamide iodide - HL60	-0.458	1	-0.854	---	---	100	1670	0.023272	FALSE
1671	trimethadione - PC3	0.449	1	0.854	---	---	100	1671	0.023286	FALSE
1672	harmine - HL60	0.449	1	0.853	---	---	100	1672	0.0232999	FALSE
1673	eticlopride - HL60	0.449	1	0.853	---	---	100	1673	0.0233138	FALSE
1674	cefoxitin - PC3	0.449	1	0.853	---	---	100	1674	0.0233278	FALSE
1675	ceforanide - HL60	0.448	1	0.853	---	---	100	1675	0.0233417	FALSE
1676	ronidazole - HL60	-0.457	1	-0.852	---	---	100	1676	0.0233556	FALSE
1677	dexamethasone - HL60	0.448	1	0.852	---	---	100	1677	0.0233696	FALSE
1678	tyloxapol - HL60	-0.457	1	-0.852	---	---	100	1678	0.0233835	FALSE
1679	trifluridine - HL60	-0.457	1	-0.852	---	---	100	1679	0.0233974	FALSE
1680	trimethadione - HL60	0.448	1	0.852	---	---	100	1680	0.0234114	FALSE
1681	raubasine - PC3	-0.456	1	-0.852	---	---	100	1681	0.0234253	FALSE
1682	amrinone - PC3	0.447	1	0.852	---	---	100	1682	0.0234392	FALSE
1683	betamethasone - MCF7	-0.456	1	-0.852	---	---	100	1683	0.0234532	FALSE
1684	antazoline - PC3	-0.455	1	-0.851	---	---	100	1684	0.0234671	FALSE
1685	alsterpaullone - MCF7	-0.455	1	-0.85	---	---	100	1685	0.023481	FALSE
1686	naftifine - HL60	0.445	1	0.85	---	---	100	1686	0.023495	FALSE
1687	homochlorcyclizine - PC3	-0.454	1	-0.85	---	---	100	1687	0.0235089	FALSE
1688	fursultiamine - HL60	-0.454	1	-0.85	---	---	100	1688	0.0235229	FALSE
1689	decamethonium bromide - HL60	-0.454	1	-0.849	---	---	100	1689	0.0235368	FALSE
1690	phenazopyridine - HL60	0.444	1	0.849	---	---	100	1690	0.0235507	FALSE
1691	2-deoxy-D-glucose - MCF7	-0.453	1	-0.849	---	---	100	1691	0.0235647	FALSE
1692	trihexyphenidyl - PC3	-0.453	1	-0.848	---	---	100	1692	0.0235786	FALSE
1693	thioperamide - PC3	0.442	1	0.848	---	---	100	1693	0.0235925	FALSE
1694	bezafibrate - HL60	-0.452	1	-0.848	---	---	100	1694	0.0236065	FALSE
1695	oxyphenbutazone - HL60	0.442	1	0.848	---	---	100	1695	0.0236204	FALSE
1696	moxonidine - HL60	-0.452	1	-0.848	---	---	100	1696	0.0236343	FALSE
1697	testosterone - PC3	0.442	1	0.847	---	---	100	1697	0.0236483	FALSE
1698	colistin - HL60	0.441	1	0.847	---	---	100	1698	0.0236622	FALSE
1699	fenbufen - HL60	-0.451	1	-0.847	---	---	100	1699	0.0236761	FALSE
1700	fluspirilene - HL60	-0.451	1	-0.847	---	---	100	1700	0.0236901	FALSE
1701	suprofen - HL60	0.441	1	0.847	---	---	100	1701	0.023704	FALSE
1702	Prestwick-1103 - PC3	0.44	1	0.846	---	---	100	1702	0.0237179	FALSE
1703	practolol - HL60	0.44	1	0.846	---	---	100	1703	0.0237319	FALSE
1704	progesterone - HL60	-0.451	1	-0.846	---	---	100	1704	0.0237458	FALSE
1705	isosorbide - HL60	0.44	1	0.846	---	---	100	1705	0.0237598	FALSE
1706	pipenzolate bromide - HL60	-0.451	1	-0.846	---	---	100	1706	0.0237737	FALSE
1707	butirosin - PC3	0.439	1	0.846	---	---	100	1707	0.0237876	FALSE
1708	chloropyramine - PC3	-0.45	1	-0.846	---	---	100	1708	0.0238016	FALSE
1709	benzthiazide - PC3	-0.45	1	-0.846	---	---	100	1709	0.0238155	FALSE
1710	proxymetacaine - PC3	-0.449	1	-0.845	---	---	100	1710	0.0238294	FALSE
1711	cefsulodin - PC3	0.438	1	0.845	---	---	100	1711	0.0238434	FALSE
1712	hexestrol - HL60	-0.449	1	-0.845	---	---	100	1712	0.0238573	FALSE
1713	anabasine - HL60	-0.448	1	-0.844	---	---	100	1713	0.0238712	FALSE
1714	piromidic acid - PC3	0.435	1	0.844	---	---	100	1714	0.0238852	FALSE
1715	oxymetazoline - HL60	-0.448	1	-0.843	---	---	100	1715	0.0238991	FALSE
1716	dropropizine - HL60	-0.448	1	-0.843	---	---	100	1716	0.023913	FALSE
1717	betaxolol - HL60	0.433	1	0.843	---	---	100	1717	0.023927	FALSE
1718	pralidoxime - PC3	-0.448	1	-0.843	---	---	100	1718	0.0239409	FALSE
1719	hexestrol - PC3	-0.447	1	-0.842	---	---	100	1719	0.0239548	FALSE
1720	torasemide - HL60	-0.447	1	-0.842	---	---	100	1720	0.0239688	FALSE
1721	hydrastine hydrochloride - HL60	0.431	1	0.842	---	---	100	1721	0.0239827	FALSE
1722	alexidine - HL60	0.431	1	0.842	---	---	100	1722	0.0239967	FALSE
1723	cefepime - HL60	-0.447	1	-0.842	---	---	100	1723	0.0240106	FALSE
1724	clebopride - PC3	0.43	1	0.841	---	---	100	1724	0.0240245	FALSE
1725	phenazone - PC3	-0.447	1	-0.841	---	---	100	1725	0.0240385	FALSE
1726	etilefrine - HL60	-0.447	1	-0.841	---	---	100	1726	0.0240524	FALSE
1727	sulfadoxine - PC3	0.43	1	0.841	---	---	100	1727	0.0240663	FALSE
1728	gabapentin - HL60	0.43	1	0.841	---	---	100	1728	0.0240803	FALSE
1729	riboflavin - PC3	-0.447	1	-0.841	---	---	100	1729	0.0240942	FALSE
1730	ethisterone - HL60	0.43	1	0.841	---	---	100	1730	0.0241081	FALSE
1731	prenylamine - PC3	-0.446	1	-0.84	---	---	100	1731	0.0241221	FALSE
1732	phenyl biguanide - MCF7	0.429	1	0.84	---	---	100	1732	0.024136	FALSE
1733	meropenem - PC3	0.428	1	0.839	---	---	100	1733	0.0241499	FALSE
1734	benzethonium chloride - HL60	0.427	1	0.839	---	---	100	1734	0.0241639	FALSE
1735	ipratropium bromide - PC3	-0.445	1	-0.839	---	---	100	1735	0.0241778	FALSE
1736	lansoprazole - PC3	0.427	1	0.839	---	---	100	1736	0.0241918	FALSE
1737	kinetin - HL60	-0.444	1	-0.839	---	---	100	1737	0.0242057	FALSE
1738	dimethadione - HL60	-0.444	1	-0.838	---	---	100	1738	0.0242196	FALSE
1739	sulfametoxydiazine - HL60	-0.444	1	-0.838	---	---	100	1739	0.0242336	FALSE
1740	ramifenazone - HL60	0.426	1	0.838	---	---	100	1740	0.0242475	FALSE
1741	phenylpropanolamine - HL60	0.425	1	0.837	---	---	100	1741	0.0242614	FALSE
1742	rifabutin - PC3	-0.443	1	-0.837	---	---	100	1742	0.0242754	FALSE
1743	epitiostanol - PC3	-0.442	1	-0.836	---	---	100	1743	0.0242893	FALSE
1744	artemisinin - MCF7	-0.442	1	-0.836	---	---	100	1744	0.0243032	FALSE
1745	piperine - HL60	0.423	1	0.836	---	---	100	1745	0.0243172	FALSE
1746	clonidine - HL60	-0.442	1	-0.836	---	---	100	1746	0.0243311	FALSE
1747	trimetazidine - HL60	0.422	1	0.835	---	---	100	1747	0.024345	FALSE
1748	riboflavin - HL60	-0.441	1	-0.835	---	---	100	1748	0.024359	FALSE
1749	quipazine - HL60	0.422	1	0.835	---	---	100	1749	0.0243729	FALSE
1750	probenecid - HL60	0.422	1	0.835	---	---	100	1750	0.0243868	FALSE
1751	serotonin - HL60	-0.441	1	-0.834	---	---	100	1751	0.0244008	FALSE
1752	Prestwick-1083 - HL60	-0.441	1	-0.834	---	---	100	1752	0.0244147	FALSE
1753	riluzole - HL60	-0.441	1	-0.834	---	---	100	1753	0.0244287	FALSE
1754	naringin - PC3	-0.44	1	-0.834	---	---	100	1754	0.0244426	FALSE
1755	flupentixol - PC3	-0.44	1	-0.833	---	---	100	1755	0.0244565	FALSE
1756	lymecycline - HL60	-0.44	1	-0.833	---	---	100	1756	0.0244705	FALSE
1757	metitepine - PC3	-0.44	1	-0.833	---	---	100	1757	0.0244844	FALSE
1758	hesperidin - HL60	-0.44	1	-0.832	---	---	100	1758	0.0244983	FALSE
1759	diperodon - MCF7	0.417	1	0.832	---	---	100	1759	0.0245123	FALSE
1760	Prestwick-682 - HL60	0.417	1	0.832	---	---	100	1760	0.0245262	FALSE
1761	coralyne - HL60	-0.439	1	-0.832	---	---	100	1761	0.0245401	FALSE
1762	altizide - PC3	0.415	1	0.831	---	---	100	1762	0.0245541	FALSE
1763	hemicholinium - PC3	-0.439	1	-0.831	---	---	100	1763	0.024568	FALSE
1764	Prestwick-685 - HL60	0.415	1	0.83	---	---	100	1764	0.0245819	FALSE
1765	dorzolamide - HL60	0.414	1	0.83	---	---	100	1765	0.0245959	FALSE
1766	Prestwick-692 - HL60	0.413	1	0.83	---	---	100	1766	0.0246098	FALSE
1767	pepstatin - PC3	-0.438	1	-0.83	---	---	100	1767	0.0246237	FALSE
1768	sulfadimethoxine - HL60	0.413	1	0.83	---	---	100	1768	0.0246377	FALSE
1769	kanamycin - PC3	0.413	1	0.83	---	---	100	1769	0.0246516	FALSE
1770	brinzolamide - HL60	-0.438	1	-0.829	---	---	100	1770	0.0246656	FALSE
1771	rifampicin - HL60	0.412	1	0.829	---	---	100	1771	0.0246795	FALSE
1772	clofazimine - PC3	0.412	1	0.829	---	---	100	1772	0.0246934	FALSE
1773	dydrogesterone - HL60	-0.438	1	-0.829	---	---	100	1773	0.0247074	FALSE
1774	imatinib - PC3	0.411	1	0.829	---	---	100	1774	0.0247213	FALSE
1775	pempidine - PC3	0.411	1	0.829	---	---	100	1775	0.0247352	FALSE
1776	econazole - HL60	0.408	1	0.828	---	---	100	1776	0.0247492	FALSE
1777	roxarsone - PC3	-0.437	1	-0.828	---	---	100	1777	0.0247631	FALSE
1778	hydroxyachillin - HL60	0.407	1	0.828	---	---	100	1778	0.024777	FALSE
1779	valdecoxib - MCF7	-0.436	1	-0.827	---	---	100	1779	0.024791	FALSE
1780	etacrynic acid - PC3	-0.436	1	-0.827	---	---	100	1780	0.0248049	FALSE
1781	leflunomide - HL60	0.406	1	0.827	---	---	100	1781	0.0248188	FALSE
1782	L-methionine sulfoximine - HL60	0.405	1	0.827	---	---	100	1782	0.0248328	FALSE
1783	alprenolol - PC3	-0.436	1	-0.827	---	---	100	1783	0.0248467	FALSE
1784	sulmazole - HL60	0.404	1	0.826	---	---	100	1784	0.0248606	FALSE
1785	guanadrel - HL60	0.404	1	0.826	---	---	100	1785	0.0248746	FALSE
1786	nitrendipine - PC3	-0.435	1	-0.826	---	---	100	1786	0.0248885	FALSE
1787	fenoprofen - HL60	-0.435	1	-0.826	---	---	100	1787	0.0249025	FALSE
1788	proxyphylline - HL60	0.401	1	0.826	---	---	100	1788	0.0249164	FALSE
1789	gabexate - HL60	0.401	1	0.825	---	---	100	1789	0.0249303	FALSE
1790	naftopidil - HL60	-0.434	1	-0.825	---	---	100	1790	0.0249443	FALSE
1791	strophanthidin - HL60	0.401	1	0.825	---	---	100	1791	0.0249582	FALSE
1792	omeprazole - PC3	-0.434	1	-0.825	---	---	100	1792	0.0249721	FALSE
1793	procyclidine - HL60	0.399	1	0.824	---	---	100	1793	0.0249861	FALSE
1794	clobetasol - PC3	-0.433	1	-0.824	---	---	100	1794	0.025	FALSE
1795	meclofenoxate - HL60	-0.433	1	-0.823	---	---	100	1795	0.0250139	FALSE
1796	Prestwick-983 - HL60	0.398	1	0.823	---	---	100	1796	0.0250279	FALSE
1797	pirinixic acid - SKMEL5	0.398	1	0.823	---	---	100	1797	0.0250418	FALSE
1798	tolbutamide - HL60	-0.432	1	-0.823	---	---	100	1798	0.0250557	FALSE
1799	propylthiouracil - PC3	0.398	1	0.823	---	---	100	1799	0.0250697	FALSE
1800	isometheptene - PC3	-0.431	1	-0.822	---	---	100	1800	0.0250836	FALSE
1801	amphotericin B - HL60	0.397	1	0.822	---	---	100	1801	0.0250975	FALSE
1802	citiolone - HL60	-0.43	1	-0.822	---	---	100	1802	0.0251115	FALSE
1803	mepyramine - PC3	-0.43	1	-0.822	---	---	100	1803	0.0251254	FALSE
1804	bupivacaine - PC3	0.395	1	0.821	---	---	100	1804	0.0251394	FALSE
1805	tetracaine - HL60	0.395	1	0.821	---	---	100	1805	0.0251533	FALSE
1806	azlocillin - HL60	-0.43	1	-0.821	---	---	100	1806	0.0251672	FALSE
1807	prednicarbate - PC3	-0.43	1	-0.821	---	---	100	1807	0.0251812	FALSE
1808	Prestwick-1085 - HL60	0.392	1	0.82	---	---	100	1808	0.0251951	FALSE
1809	Prestwick-675 - MCF7	-0.429	1	-0.82	---	---	100	1809	0.025209	FALSE
1810	prednisolone - HL60	-0.429	1	-0.82	---	---	100	1810	0.025223	FALSE
1811	trihexyphenidyl - MCF7	0.392	1	0.82	---	---	100	1811	0.0252369	FALSE
1812	midodrine - HL60	0.392	1	0.82	---	---	100	1812	0.0252508	FALSE
1813	piribedil - PC3	-0.429	1	-0.82	---	---	100	1813	0.0252648	FALSE
1814	budesonide - PC3	-0.428	1	-0.819	---	---	100	1814	0.0252787	FALSE
1815	pentoxyverine - HL60	0.391	1	0.819	---	---	100	1815	0.0252926	FALSE
1816	rolipram - HL60	0.391	1	0.819	---	---	100	1816	0.0253066	FALSE
1817	palmatine - PC3	0.391	1	0.819	---	---	100	1817	0.0253205	FALSE
1818	Prestwick-665 - HL60	0.39	1	0.818	---	---	100	1818	0.0253344	FALSE
1819	dexpropranolol - HL60	-0.427	1	-0.818	---	---	100	1819	0.0253484	FALSE
1820	norethisterone - HL60	-0.427	1	-0.818	---	---	100	1820	0.0253623	FALSE
1821	tobramycin - HL60	-0.427	1	-0.818	---	---	100	1821	0.0253763	FALSE
1822	nizatidine - PC3	0.387	1	0.817	---	---	100	1822	0.0253902	FALSE
1823	amphotericin B - PC3	-0.427	1	-0.816	---	---	100	1823	0.0254041	FALSE
1824	isocorydine - PC3	0.386	1	0.816	---	---	100	1824	0.0254181	FALSE
1825	terazosin - HL60	0.386	1	0.816	---	---	100	1825	0.025432	FALSE
1826	meclozine - HL60	-0.426	1	-0.816	---	---	100	1826	0.0254459	FALSE
1827	cinchonidine - HL60	0.385	1	0.816	---	---	100	1827	0.0254599	FALSE
1828	kaempferol - HL60	0.385	1	0.816	---	---	100	1828	0.0254738	FALSE
1829	antazoline - HL60	0.384	1	0.815	---	---	100	1829	0.0254877	FALSE
1830	chlorpropamide - PC3	0.384	1	0.815	---	---	100	1830	0.0255017	FALSE
1831	harpagoside - HL60	-0.425	1	-0.815	---	---	100	1831	0.0255156	FALSE
1832	syrosingopine - HL60	-0.425	1	-0.815	---	---	100	1832	0.0255295	FALSE
1833	nisoxetine - HL60	-0.425	1	-0.815	---	---	100	1833	0.0255435	FALSE
1834	oxymetazoline - MCF7	0.382	1	0.815	---	---	100	1834	0.0255574	FALSE
1835	indometacin - HL60	0.381	1	0.814	---	---	100	1835	0.0255713	FALSE
1836	vinpocetine - PC3	-0.424	1	-0.814	---	---	100	1836	0.0255853	FALSE
1837	phenindione - PC3	-0.424	1	-0.814	---	---	100	1837	0.0255992	FALSE
1838	chlortalidone - PC3	0.379	1	0.813	---	---	100	1838	0.0256132	FALSE
1839	flumequine - PC3	0.379	1	0.813	---	---	100	1839	0.0256271	FALSE
1840	dicloxacillin - PC3	0.379	1	0.813	---	---	100	1840	0.025641	FALSE
1841	alimemazine - HL60	0.377	1	0.813	---	---	100	1841	0.025655	FALSE
1842	carbinoxamine - HL60	-0.423	1	-0.812	---	---	100	1842	0.0256689	FALSE
1843	netilmicin - HL60	0.377	1	0.812	---	---	100	1843	0.0256828	FALSE
1844	acebutolol - HL60	-0.423	1	-0.812	---	---	100	1844	0.0256968	FALSE
1845	cefadroxil - PC3	0.376	1	0.812	---	---	100	1845	0.0257107	FALSE
1846	papaverine - HL60	-0.423	1	-0.812	---	---	100	1846	0.0257246	FALSE
1847	bergenin - PC3	0.373	1	0.811	---	---	100	1847	0.0257386	FALSE
1848	propantheline bromide - HL60	-0.422	1	-0.81	---	---	100	1848	0.0257525	FALSE
1849	betulinic acid - PC3	0.372	1	0.81	---	---	100	1849	0.0257664	FALSE
1850	quercetin - HL60	0.371	1	0.809	---	---	100	1850	0.0257804	FALSE
1851	diethylstilbestrol - HL60	0.371	1	0.809	---	---	100	1851	0.0257943	FALSE
1852	tetramisole - HL60	-0.421	1	-0.809	---	---	100	1852	0.0258082	FALSE
1853	berberine - PC3	-0.421	1	-0.809	---	---	100	1853	0.0258222	FALSE
1854	flucytosine - HL60	0.371	1	0.809	---	---	100	1854	0.0258361	FALSE
1855	chloroquine - HL60	0.37	1	0.809	---	---	100	1855	0.0258501	FALSE
1856	sulfachlorpyridazine - HL60	-0.421	1	-0.809	---	---	100	1856	0.025864	FALSE
1857	coralyne - PC3	-0.421	1	-0.808	---	---	100	1857	0.0258779	FALSE
1858	diethylcarbamazine - HL60	-0.421	1	-0.808	---	---	100	1858	0.0258919	FALSE
1859	pivmecillinam - HL60	0.366	1	0.808	---	---	100	1859	0.0259058	FALSE
1860	pyrazinamide - PC3	-0.421	1	-0.808	---	---	100	1860	0.0259197	FALSE
1861	urapidil - HL60	-0.42	1	-0.808	---	---	100	1861	0.0259337	FALSE
1862	cefotiam - HL60	0.363	1	0.807	---	---	100	1862	0.0259476	FALSE
1863	lycorine - PC3	-0.42	1	-0.807	---	---	100	1863	0.0259615	FALSE
1864	heliotrine - HL60	0.362	1	0.807	---	---	100	1864	0.0259755	FALSE
1865	nifurtimox - PC3	-0.42	1	-0.807	---	---	100	1865	0.0259894	FALSE
1866	clopamide - PC3	-0.42	1	-0.807	---	---	100	1866	0.0260033	FALSE
1867	nefopam - PC3	0.361	1	0.807	---	---	100	1867	0.0260173	FALSE
1868	ethambutol - HL60	0.361	1	0.806	---	---	100	1868	0.0260312	FALSE
1869	proxyphylline - PC3	-0.42	1	-0.806	---	---	100	1869	0.0260452	FALSE
1870	chlorzoxazone - PC3	0.359	1	0.806	---	---	100	1870	0.0260591	FALSE
1871	phentolamine - HL60	-0.419	1	-0.806	---	---	100	1871	0.026073	FALSE
1872	seneciphylline - PC3	-0.419	1	-0.806	---	---	100	1872	0.026087	FALSE
1873	sulfamethizole - HL60	0.356	1	0.805	---	---	100	1873	0.0261009	FALSE
1874	clioquinol - PC3	-0.418	1	-0.805	---	---	100	1874	0.0261148	FALSE
1875	moracizine - HL60	0.353	1	0.805	---	---	100	1875	0.0261288	FALSE
1876	tetrandrine - PC3	-0.418	1	-0.805	---	---	100	1876	0.0261427	FALSE
1877	ketotifen - PC3	-0.418	1	-0.805	---	---	100	1877	0.0261566	FALSE
1878	sulfinpyrazone - PC3	0.348	1	0.805	---	---	100	1878	0.0261706	FALSE
1879	ioversol - HL60	-0.418	1	-0.804	---	---	100	1879	0.0261845	FALSE
1880	fenbendazole - MCF7	0.346	1	0.804	---	---	100	1880	0.0261984	FALSE
1881	flurbiprofen - PC3	-0.416	1	-0.803	---	---	100	1881	0.0262124	FALSE
1882	Prestwick-689 - PC3	0.343	1	0.803	---	---	100	1882	0.0262263	FALSE
1883	domperidone - PC3	-0.416	1	-0.802	---	---	100	1883	0.0262402	FALSE
1884	tetryzoline - HL60	-0.416	1	-0.802	---	---	100	1884	0.0262542	FALSE
1885	aminophylline - PC3	0.34	1	0.802	---	---	100	1885	0.0262681	FALSE
1886	artemisinin - PC3	-0.416	1	-0.802	---	---	100	1886	0.0262821	FALSE
1887	epivincamine - PC3	-0.416	1	-0.802	---	---	100	1887	0.026296	FALSE
1888	(-)-isoprenaline - HL60	0.338	1	0.801	---	---	100	1888	0.0263099	FALSE
1889	co-dergocrine mesilate - PC3	0.336	1	0.801	---	---	100	1889	0.0263239	FALSE
1890	alfadolone - HL60	0.336	1	0.801	---	---	100	1890	0.0263378	FALSE
1891	tinidazole - HL60	-0.415	1	-0.8	---	---	100	1891	0.0263517	FALSE
1892	pirenzepine - HL60	-0.415	1	-0.8	---	---	100	1892	0.0263657	FALSE
1893	dioxybenzone - PC3	-0.415	1	-0.8	---	---	100	1893	0.0263796	FALSE
1894	fluphenazine - SKMEL5	0.329	1	0.8	---	---	100	1894	0.0263935	FALSE
1895	nilutamide - HL60	0.321	1	0.799	---	---	100	1895	0.0264075	FALSE
1896	prasterone - PC3	0.317	1	0.799	---	---	100	1896	0.0264214	FALSE
1897	clorgiline - HL60	-0.414	1	-0.799	---	---	100	1897	0.0264353	FALSE
1898	picrotoxinin - PC3	0.317	1	0.799	---	---	100	1898	0.0264493	FALSE
1899	neostigmine bromide - PC3	-0.413	1	-0.798	---	---	100	1899	0.0264632	FALSE
1900	tolfenamic acid - MCF7	-0.413	1	-0.798	---	---	100	1900	0.0264771	FALSE
1901	Prestwick-860 - HL60	-0.413	1	-0.798	---	---	100	1901	0.0264911	FALSE
1902	guanabenz - HL60	0.312	1	0.798	---	---	100	1902	0.026505	FALSE
1903	(+/-)-catechin - HL60	0.302	1	0.798	---	---	100	1903	0.026519	FALSE
1904	BAS-012416453 - PC3	-0.413	1	-0.798	---	---	100	1904	0.0265329	FALSE
1905	torasemide - PC3	0.298	1	0.797	---	---	100	1905	0.0265468	FALSE
1906	flurbiprofen - HL60	0.293	1	0.797	---	---	100	1906	0.0265608	FALSE
1907	tolazamide - HL60	-0.412	1	-0.796	---	---	100	1907	0.0265747	FALSE
1908	benperidol - PC3	-0.412	1	-0.796	---	---	100	1908	0.0265886	FALSE
1909	spectinomycin - PC3	-0.412	1	-0.796	---	---	100	1909	0.0266026	FALSE
1910	difenidol - HL60	-0.412	1	-0.796	---	---	100	1910	0.0266165	FALSE
1911	sulfamethizole - PC3	-0.411	1	-0.795	---	---	100	1911	0.0266304	FALSE
1912	oxybuprocaine - PC3	-0.411	1	-0.795	---	---	100	1912	0.0266444	FALSE
1913	mevalolactone - HL60	-0.411	1	-0.794	---	---	100	1913	0.0266583	FALSE
1914	mafenide - HL60	0	1	0.794	---	---	0	1914	0.0266722	FALSE
1915	MG-132 - MCF7	0	1	0.794	---	---	0	1915	0.0266862	FALSE
1916	(+)-chelidonine - HL60	0	1	0.793	---	---	0	1916	0.0267001	FALSE
1917	cinchonine - HL60	-0.41	1	-0.793	---	---	100	1917	0.026714	FALSE
1918	N-acetyl-L-leucine - HL60	-0.409	1	-0.792	---	---	100	1918	0.026728	FALSE
1919	skimmianine - HL60	-0.409	1	-0.792	---	---	100	1919	0.0267419	FALSE
1920	lumicolchicine - MCF7	-0.409	1	-0.792	---	---	100	1920	0.0267559	FALSE
1921	melatonin - PC3	-0.409	1	-0.792	---	---	100	1921	0.0267698	FALSE
1922	chloropyramine - HL60	0	1	0.791	---	---	0	1922	0.0267837	FALSE
1923	niflumic acid - PC3	-0.408	1	-0.791	---	---	100	1923	0.0267977	FALSE
1924	cyproterone - HL60	-0.408	1	-0.791	---	---	100	1924	0.0268116	FALSE
1925	mercaptopurine - MCF7	0	1	0.791	---	---	0	1925	0.0268255	FALSE
1926	sitosterol - HL60	-0.408	1	-0.79	---	---	100	1926	0.0268395	FALSE
1927	droperidol - HL60	-0.408	1	-0.79	---	---	100	1927	0.0268534	FALSE
1928	colchicine - PC3	-0.407	1	-0.79	---	---	100	1928	0.0268673	FALSE
1929	fasudil - MCF7	0	1	0.79	---	---	0	1929	0.0268813	FALSE
1930	sulfamerazine - HL60	-0.406	1	-0.789	---	---	100	1930	0.0268952	FALSE
1931	doxorubicin - PC3	-0.406	1	-0.789	---	---	100	1931	0.0269091	FALSE
1932	capsaicin - HL60	-0.406	1	-0.789	---	---	100	1932	0.0269231	FALSE
1933	cinoxacin - HL60	-0.405	1	-0.788	---	---	100	1933	0.026937	FALSE
1934	nomifensine - HL60	0	1	0.788	---	---	0	1934	0.0269509	FALSE
1935	dexibuprofen - PC3	-0.405	1	-0.788	---	---	100	1935	0.0269649	FALSE
1936	diperodon - HL60	0	1	0.788	---	---	0	1936	0.0269788	FALSE
1937	cycloserine - HL60	-0.405	1	-0.788	---	---	100	1937	0.0269928	FALSE
1938	metamizole sodium - HL60	-0.405	1	-0.788	---	---	100	1938	0.0270067	FALSE
1939	butamben - HL60	0	1	0.787	---	---	0	1939	0.0270206	FALSE
1940	chlorphenamine - HL60	0	1	0.787	---	---	0	1940	0.0270346	FALSE
1941	ascorbic acid - HL60	-0.403	1	-0.787	---	---	100	1941	0.0270485	FALSE
1942	securinine - PC3	0	1	0.786	---	---	0	1942	0.0270624	FALSE
1943	tranexamic acid - HL60	0	1	0.786	---	---	0	1943	0.0270764	FALSE
1944	cetirizine - HL60	-0.403	1	-0.786	---	---	100	1944	0.0270903	FALSE
1945	prazosin - PC3	-0.403	1	-0.786	---	---	100	1945	0.0271042	FALSE
1946	dipyridamole - HL60	-0.402	1	-0.785	---	---	100	1946	0.0271182	FALSE
1947	talampicillin - PC3	-0.402	1	-0.785	---	---	100	1947	0.0271321	FALSE
1948	cefapirin - PC3	-0.401	1	-0.784	---	---	100	1948	0.027146	FALSE
1949	cefoperazone - HL60	0	1	0.784	---	---	0	1949	0.02716	FALSE
1950	trioxysalen - HL60	-0.401	1	-0.784	---	---	100	1950	0.0271739	FALSE
1951	hydrocortisone - PC3	0	1	0.784	---	---	0	1951	0.0271878	FALSE
1952	imidurea - PC3	-0.401	1	-0.784	---	---	100	1952	0.0272018	FALSE
1953	fenofibrate - HL60	-0.4	1	-0.784	---	---	100	1953	0.0272157	FALSE
1954	tetrandrine - HL60	0	1	0.784	---	---	0	1954	0.0272297	FALSE
1955	disulfiram - HL60	0	1	0.783	---	---	0	1955	0.0272436	FALSE
1956	parthenolide - HL60	0	1	0.783	---	---	0	1956	0.0272575	FALSE
1957	Prestwick-984 - PC3	-0.4	1	-0.783	---	---	100	1957	0.0272715	FALSE
1958	pizotifen - HL60	0	1	0.783	---	---	0	1958	0.0272854	FALSE
1959	hydrochlorothiazide - HL60	0	1	0.783	---	---	0	1959	0.0272993	FALSE
1960	chlorhexidine - HL60	0	1	0.782	---	---	0	1960	0.0273133	FALSE
1961	fursultiamine - PC3	-0.399	1	-0.782	---	---	100	1961	0.0273272	FALSE
1962	levothyroxine sodium - HL60	0	1	0.782	---	---	0	1962	0.0273411	FALSE
1963	indapamide - HL60	-0.398	1	-0.782	---	---	100	1963	0.0273551	FALSE
1964	nocodazole - HL60	0	1	0.782	---	---	0	1964	0.027369	FALSE
1965	metolazone - HL60	-0.398	1	-0.781	---	---	100	1965	0.0273829	FALSE
1966	15-delta prostaglandin J2 - HL60	0.188	3	0.781	---	---	33	1966	0.0273969	FALSE
1967	pyridoxine - HL60	0	1	0.781	---	---	0	1967	0.0274108	FALSE
1968	xylometazoline - PC3	-0.398	1	-0.78	---	---	100	1968	0.0274247	FALSE
1969	SB-203580 - MCF7	0.185	3	0.78	---	---	33	1969	0.0274387	FALSE
1970	thiocolchicoside - HL60	-0.397	1	-0.779	---	---	100	1970	0.0274526	FALSE
1971	albendazole - HL60	-0.396	1	-0.779	---	---	100	1971	0.0274666	FALSE
1972	dl-alpha tocopherol - HL60	0	1	0.778	---	---	0	1972	0.0274805	FALSE
1973	mesalazine - HL60	-0.396	1	-0.778	---	---	100	1973	0.0274944	FALSE
1974	fisetin - PC3	-0.396	1	-0.778	---	---	100	1974	0.0275084	FALSE
1975	metrizamide - HL60	0	1	0.778	---	---	0	1975	0.0275223	FALSE
1976	picrotoxinin - HL60	-0.395	1	-0.777	---	---	100	1976	0.0275362	FALSE
1977	yohimbic acid - HL60	0	1	0.777	---	---	0	1977	0.0275502	FALSE
1978	naproxen - MCF7	0.15	4	0.777	---	---	25	1978	0.0275641	FALSE
1979	acetazolamide - PC3	0	1	0.777	---	---	0	1979	0.027578	FALSE
1980	hexylcaine - PC3	-0.394	1	-0.776	---	---	100	1980	0.027592	FALSE
1981	pentolonium - HL60	0	1	0.776	---	---	0	1981	0.0276059	FALSE
1982	nifurtimox - HL60	0	1	0.776	---	---	0	1982	0.0276198	FALSE
1983	zaprinast - HL60	0	1	0.776	---	---	0	1983	0.0276338	FALSE
1984	convolamine - HL60	-0.394	1	-0.776	---	---	100	1984	0.0276477	FALSE
1985	trichlormethiazide - PC3	-0.394	1	-0.776	---	---	100	1985	0.0276616	FALSE
1986	piretanide - MCF7	0	2	0.775	---	---	0	1986	0.0276756	FALSE
1987	methanthelinium bromide - PC3	-0.394	1	-0.775	---	---	100	1987	0.0276895	FALSE
1988	benfluorex - HL60	-0.393	1	-0.775	---	---	100	1988	0.0277035	FALSE
1989	parthenolide - MCF7	0	2	0.775	---	---	0	1989	0.0277174	FALSE
1990	miconazole - HL60	0	1	0.774	---	---	0	1990	0.0277313	FALSE
1991	trihexyphenidyl - HL60	-0.392	1	-0.774	---	---	100	1991	0.0277453	FALSE
1992	sulfapyridine - HL60	-0.392	1	-0.774	---	---	100	1992	0.0277592	FALSE
1993	sulfadiazine - HL60	0	1	0.772	---	---	0	1993	0.0277731	FALSE
1994	Prestwick-664 - HL60	-0.392	1	-0.772	---	---	100	1994	0.0277871	FALSE
1995	asiaticoside - HL60	0	1	0.772	---	---	0	1995	0.027801	FALSE
1996	ofloxacin - HL60	0	1	0.772	---	---	0	1996	0.0278149	FALSE
1997	dosulepin - HL60	0	1	0.771	---	---	0	1997	0.0278289	FALSE
1998	yohimbine - HL60	-0.39	1	-0.771	---	---	100	1998	0.0278428	FALSE
1999	metformin - HL60	0	1	0.77	---	---	0	1999	0.0278567	FALSE
[truncated: 1,588 more rows]
