# Supplementary material for: A network pharmacology approach reveals new candidate caloric restriction mimetics in C. elegans
Source: Aging Cell. 2015 Dec 16;15(2):256–66. doi: 10.1111/acel.12432 (PMC4783339; doi:10.1111/acel.12432)
Supplement: Supplementary file 4 — Table S4 Full list of differentially expressed genes. [file ACEL-15-256-s003.xlsx]

## Sheet: n2 allantoin vs. n2 control
Transcript Cluster ID	Fold Change (linear) (n2 allantoin vs. n2 control)	ANOVA p-value (n2 allantoin vs. n2 control)	FDR p-value (n2 allantoin vs. n2 control)	Gene Symbol
189827_at	1.21	1.4e-05	0.259126	ssq-2
AFFX-DapX-M_at	1.27	2.4e-05	0.259126
192194_s_at	2.66	3.4e-05	0.259126	asm-3
183589_at	1.13	5.1e-05	0.289247	CELE_F58E2.5 , WBGene00019049
177554_at	1.05	0.000205	0.370071	clec-109
182094_at	1.25	0.000251	0.370071	CELE_F42A6.2 , WBGene00018324
178043_at	1.11	0.000293	0.370071	sqrd-1
180986_s_at	-1.12	0.000323	0.370071	C18H7.13 , WBGene00194818
174493_at	-1.19	0.000323	0.370071	rab-37
174508_s_at	1.25	0.000482	0.370071	CELE_K08E7.5
184381_at	-1.22	0.00055	0.370071	sgca-1
184874_at	1.14	0.000593	0.370071	W04H10.2 , W04H10.5 , WBGene00021031 , WBGene00206416
191795_s_at	1.37	0.000607	0.370071	F14B4.3 , WBGene00008781
172036_x_at	1.36	0.000626	0.370071	aars-1
172902_x_at	-1.61	0.000649	0.370071	col-34 , WBGene00000611
183172_s_at	1.08	0.000655	0.370071	eif-3.K , WBGene00001233
174250_at	-1.05	0.000667	0.370071	nmtn-1
190242_at	-1.46	0.000711	0.370071	asb-2 , WBGene00000207
188315_s_at	1.12	0.000729	0.370071
177995_at	1.15	0.000778	0.370071	CELE_T06E4.7 , WBGene00011534
174358_s_at	-1.2	0.000816	0.370071	ell-1
192804_at	1.22	0.000821	0.370071
189669_at	-1.16	0.000828	0.370071	ceh-48 , WBGene00015934
183337_at	1.13	0.00083	0.370071	C49H3.4 , WBGene00016791
186435_at	1.36	0.00084	0.370071	fbxc-27 , WBGene00019926
185250_at	1.17	0.000935	0.370071	T22B11.1 , WBGene00020675
191540_at	1.49	0.000939	0.370071	W03F8.3 , WBGene00020993
188067_at	1.23	0.001017	0.370071	grd-8 , WBGene00001697
189210_at	-1.08	0.001039	0.370071
192453_at	1.39	0.001045	0.370071	dmd-5 , WBGene00017326
184605_at	1.15	0.001117	0.370071	CELE_C01B10.8 , WBGene00015282
176103_at	1.16	0.001122	0.370071	WBGene00021739 , Y50D4A.1 , Y50D4A.5
184705_at	1.18	0.001286	0.370071	usp-3 , WBGene00013506
187144_at	-1.47	0.001354	0.370071	ulp-4 , WBGene00006739
190363_at	1.19	0.001363	0.370071	lgc-1 , WBGene00020236
187076_at	1.31	0.001409	0.370071	clec-134 , WBGene00021141
185153_s_at	1.24	0.001411	0.370071	CELE_F35E12.10 , WBGene00009434
192020_at	-1.35	0.001435	0.370071	CELE_Y57G11C.6 , WBGene00013304
183010_s_at	-1.84	0.001536	0.370071	CELE_C24B9.3
184056_at	1.32	0.00154	0.370071	F29B9.1 , WBGene00017919
186768_at	-1.31	0.001612	0.370071	gnrr-8 , WBGene00013642
176916_at	-1.36	0.001713	0.370071
189257_at	1.15	0.001727	0.370071
183433_at	1.18	0.00173	0.370071	galt-1 , WBGene00019763
192481_at	-1.6	0.001743	0.370071	lgc-11 , WBGene00000061
189129_at	1.22	0.001743	0.370071	T14B4.1 , WBGene00020498
174692_s_at	1.29	0.001753	0.370071	T24B8.7
185368_at	2.09	0.001776	0.370071	CELE_W10G11.3 , WBGene00021136
180727_at	-2.37	0.001789	0.370071	CELE_F49F1.5 , WBGene00018645
190062_at	-1.15	0.001807	0.370071	F16B4.5 , F16B4.6 , WBGene00017508
177908_at	1.23	0.001838	0.370071	CELE_T06G6.5
188053_at	1.11	0.001888	0.370071	sra-1 , WBGene00005027
183892_at	1.24	0.001918	0.370071	C10A4.6 , WBGene00015667
173706_at	-1.31	0.001927	0.370071	ZK154.6
177984_at	1.39	0.001944	0.370071	CELE_M04B2.2 , WBGene00010846
174652_at	-1.05	0.001948	0.370071	rgl-1
176108_at	-1.39	0.002011	0.370071	nhr-274 , WBGene00021522
191771_s_at	1.18	0.002035	0.370071	fars-1
183814_at	1.3	0.002099	0.370071	srd-74 , WBGene00007701
AFFX-LysX-M_at	1.34	0.002166	0.370071
188623_at	1.41	0.002188	0.370071	F07A11.5 , WBGene00008548
179340_at	1.1	0.002202	0.370071	F28H6.7 , WBGene00009235
189953_at	1.67	0.002381	0.370071	nas-20 , WBGene00003539
180335_at	-1.3	0.002445	0.370071	T19D7.4 , WBGene00020572
186112_at	-1.54	0.002559	0.370071	rabx-5 , WBGene00012644
185539_at	1.2	0.002587	0.370071	fbxb-58 , WBGene00019186
177852_at	1.09	0.002624	0.370071	ZC376.6
187155_at	1.26	0.002662	0.370071	WBGene00021815 , Y53G8AR.8
182817_at	1.11	0.002678	0.370071	D2096.7
173316_s_at	1.27	0.002734	0.370071	WBGene00013394 , Y62H9A.6
173504_at	-1.54	0.002762	0.370071	apl-1
193431_at	-1.29	0.00279	0.370071	C34D10.2 , WBGene00016407
188767_at	1.19	0.002978	0.370071
178946_at	1.34	0.003039	0.370071	F21A3.5 , WBGene00008995
179446_s_at	1.08	0.003062	0.370071	tag-333
180659_at	1.2	0.003158	0.370071	CELE_C13A2.6 , WBGene00015723
184221_at	1.18	0.003201	0.370071	aat-7 , WBGene00000008
193684_at	1.21	0.003245	0.370071	bath-45 , WBGene00009247
178700_at	1.17	0.003255	0.370071	M151.1 , WBGene00019793
191960_at	1.08	0.003264	0.370071	srx-67 , WBGene00005958
192888_s_at	-1.3	0.003379	0.370071	aldo-1 , WBGene00011474
189658_at	-1.39	0.003427	0.370071	spe-12 , WBGene00004966
176989_at	1.24	0.003428	0.370071	WBGene00021877 , Y54G2A.12
185847_at	1.13	0.003429	0.370071
181226_at	1.13	0.003447	0.370071	C39B10.4 , WBGene00008024
181395_at	1.31	0.00346	0.370071	CELE_F29C12.6 , WBGene00009248
179042_at	1.15	0.003465	0.370071	W04A8.6
183102_at	1.34	0.003485	0.370071	CELE_C08A9.3
183512_at	1.55	0.003531	0.370071	F44A2.7 , WBGene00018406
183795_s_at	1.2	0.003533	0.370071	mrpl-28 , WBGene00020796
176994_at	1.07	0.003557	0.370071
182401_at	-1.29	0.003573	0.370071	mbl-1
187514_at	1.06	0.003618	0.370071	F52C9.5 , WBGene00018675
AFFX-PheX-3_at	1.18	0.003621	0.370071
181015_at	1.15	0.003655	0.370071	cdh-10 , WBGene00000402
179812_at	1.39	0.003658	0.370071	sdz-23 , WBGene00019066
191930_at	1.14	0.003714	0.370071	str-88 , WBGene00006147
176814_at	1.12	0.003726	0.370071
186511_at	1.05	0.003727	0.370071	F15G9.3 , WBGene00008867
187138_at	1.41	0.003733	0.370071	elpc-2 , WBGene00013738
183757_at	1.1	0.003748	0.370071	WBGene00022731 , ZK402.5
191286_at	1.16	0.003762	0.370071
177338_at	-1.23	0.003762	0.370071	CD4.1 , WBGene00016988
178939_at	1.26	0.003861	0.370071	F32B4.8 , WBGene00009318
191048_at	1.26	0.003914	0.370071	mrpl-16 , WBGene00011412
186883_s_at	1.3	0.003954	0.370071	WBGene00021315 , Y32H12A.7
191724_at	-1.27	0.003959	0.370071	rsks-1 , WBGene00012929
175412_at	1.45	0.003969	0.370071	ceeh-1 , WBGene00019329
178019_s_at	1.64	0.003971	0.370071	CELE_M04B2.4 , WBGene00010847
181689_at	1.2	0.004054	0.370071	F54F11.1 , WBGene00010069
176833_s_at	1.19	0.004076	0.370071	hda-6
188878_s_at	-1.34	0.004102	0.370071	apl-1
184054_at	1.16	0.004112	0.370071	WBGene00022714 , ZK355.4
189491_at	1.31	0.004162	0.370071	C39B5.6 , WBGene00016524
181753_at	1.36	0.004182	0.370071	clec-19 , WBGene00018105
185857_at	2.31	0.004207	0.370071	spd-3 , WBGene00004954
173571_s_at	-1.34	0.004272	0.370071	oac-50 , WBGene00020864
187584_at	1.19	0.004285	0.370071	F21H12.1 , rgs-3 , WBGene00017683
173826_s_at	2.42	0.00431	0.370071	ceh-36 , WBGene00000457
187526_at	1.19	0.004326	0.370071	mrps-23 , WBGene00014224
177807_at	1.14	0.00433	0.370071	srg-40 , WBGene00005197
176095_at	1.12	0.004342	0.370071	mrps-9 , WBGene00017319
190938_s_at	1.18	0.004354	0.370071	CELE_ZK829.7 , WBGene00014096
187947_at	-1.04	0.004407	0.370071	gon-2
172449_x_at	1.62	0.004413	0.370071	K06B9.4 , WBGene00019441
191980_at	-1.18	0.004428	0.370071	fozi-1 , WBGene00010453
191507_at	1.26	0.004433	0.370071	srh-210
191726_at	-1.11	0.004442	0.370071	Y95B8A.12
177905_at	1.08	0.004464	0.370071
188664_at	-1.27	0.004537	0.370071	tag-97
182791_at	1.67	0.004553	0.370071	WBGene00022576 , ZC250.2
183128_at	1.48	0.004555	0.370071	fbxa-96 , WBGene00010360
180057_at	1.27	0.004571	0.370071
180990_at	1.62	0.004596	0.370071	F14B8.4 , WBGene00017446
190876_at	1.4	0.004598	0.370071	nhr-171 , WBGene00016926
187704_at	1.26	0.004602	0.370071	WBGene00022852 , ZK1127.5
175591_s_at	-1.55	0.004625	0.370071	CELE_C24B9.3
173474_at	-1.35	0.00467	0.370071	abcf-2 , WBGene00012097
179089_at	1.52	0.004675	0.370071	srh-293 , WBGene00005497
173105_at	-1.14	0.004692	0.370071	aff-1 , WBGene00016625
AFFX-r2-Bs-dap-M_at	1.41	0.004712	0.370071
173280_at	1.53	0.004716	0.370071	WBGene00021344 , Y37B11A.2
184885_at	1.36	0.004731	0.370071	CELE_W10G11.2 , WBGene00021135
180951_s_at	1.58	0.004743	0.370071	T24B8.7
185020_at	1.09	0.004767	0.370071	CELE_C33E10.5 , WBGene00016347
180094_at	1.2	0.004778	0.370071	hil-8 , WBGene00001859
181097_at	-1.32	0.004787	0.370071	T21H3.1
AFFX-r2-Bs-dap-5_at	1.47	0.004872	0.370071
182460_at	1.22	0.004872	0.370071
193921_s_at	1.33	0.004935	0.370071	trm-1 , WBGene00006613
183027_at	3.22	0.004935	0.370071	fbxc-34 , WBGene00019921
175404_at	1.15	0.005045	0.370071	Y67D8A.2
187932_at	1.31	0.005119	0.370071	scp-1
189632_at	1.2	0.005132	0.370071	ceh-53 , WBGene00015651
185212_at	-1.22	0.005182	0.370071	jip-1
189746_at	1.46	0.005187	0.370071	klo-2 , WBGene00017103
180538_s_at	1.41	0.005275	0.370071	F43H9.3 , WBGene00018399
185347_at	1.39	0.005282	0.370071
180256_at	1.42	0.005289	0.370071	sdz-24 , WBGene00019495
179313_at	2.28	0.005292	0.370071	gcsh-1 , WBGene00008354
187036_at	1.99	0.005294	0.370071	CELE_F13E9.13 , WBGene00044797
186080_at	1.36	0.005294	0.370071	CELE_F54D10.4 , WBGene00018805
177028_at	1.1	0.005394	0.370071	let-754 , WBGene00002879
187477_s_at	1.52	0.005429	0.370071	CELE_F19F10.11
180807_at	1.07	0.005436	0.370071
176086_at	1.24	0.005501	0.370071	CELE_Y41D4B.4 , WBGene00021512
187020_s_at	1.22	0.005505	0.370071	helq-1
189790_s_at	-1.15	0.00556	0.370071	hum-6 , WBGene00002039
183393_at	1.07	0.005576	0.370071	CELE_Y39B6A.22 , WBGene00012681
183375_at	1.43	0.005604	0.370071	pqn-68
179784_at	1.18	0.00567	0.370071	C50D2.9 , WBGene00016812
181121_at	1.63	0.005674	0.370071	C46F2.1 , WBGene00016714
184868_at	-2.05	0.005733	0.370071	CELE_F12A10.1 , CELE_F12A10.9 , WBGene00017390 , WBGene00077704
191477_at	1.11	0.005787	0.370071	str-170 , WBGene00006214
184420_at	-1.58	0.005804	0.370071	WBGene00012466 , Y17G7B.13
182005_at	1.18	0.005806	0.370071	oac-36 , WBGene00010172
192378_at	1.38	0.005869	0.370071	mppb-1 , WBGene00013880
184894_at	1.2	0.005873	0.370071	F16G10.2 , WBGene00017517
AFFX-PheX-5_at	1.21	0.005878	0.370071
181075_at	1.06	0.005911	0.370071	srx-23 , WBGene00005914
182437_at	1.21	0.005924	0.370071	dgn-3 , WBGene00017221
181272_s_at	1.43	0.005925	0.370071	C18H2.2 , WBGene00015989
175026_at	1.19	0.005947	0.370071
191308_at	1.17	0.006009	0.370071	str-139 , WBGene00006186
193713_s_at	2.18	0.00603	0.370071	tbh-1
192770_at	1.14	0.006052	0.370071	CELE_ZK938.3 , WBGene00014160
185745_at	-1.38	0.006067	0.370071	CELE_Y57G11C.5
180525_at	1.23	0.006104	0.370071	WBGene00022825 , ZK816.1
179538_at	1.12	0.006125	0.370071	CELE_ZK262.9 , WBGene00013954
180348_at	1.06	0.006172	0.370071	B0207.8 , WBGene00015031
193139_at	1.3	0.006191	0.370071	clec-22 , WBGene00009855
178522_at	1.2	0.006233	0.370071	CELE_W09H1.4 , WBGene00012374
178128_at	6.58	0.006235	0.370071	CELE_F01D5.3 , WBGene00008494
179232_at	1.17	0.006261	0.370071	nuaf-3
192433_s_at	1.15	0.006265	0.370071	tsfm-1 , WBGene00010094
185841_s_at	-1.07	0.00627	0.370071	let-607 , WBGene00002783
175506_s_at	-1.08	0.006316	0.370071	unc-46 , WBGene00006782
181705_at	-1.09	0.006318	0.370071	CELE_B0281.6 , WBGene00015113
187313_s_at	1.28	0.006325	0.370071	WBGene00022464 , Y110A7A.19
190116_s_at	1.51	0.006328	0.370071	nkcc-1 , WBGene00012543
180290_at	1.07	0.006337	0.370071	CELE_T26E4.10 , WBGene00012052
182415_s_at	1.29	0.006387	0.370071	F48E3.4 , WBGene00018605
193052_at	1.31	0.006415	0.370071	WBGene00013143 , Y53C12B.1
190515_s_at	-1.08	0.006422	0.370071	ant-1.1
192740_at	2.47	0.006427	0.370071	F09A5.1 , WBGene00008598
193616_at	1.28	0.00644	0.370071	end-3 , WBGene00001311
182715_at	-1.35	0.006446	0.370071	CELE_K03H1.11 , WBGene00010546
185062_at	1.43	0.006474	0.370071
186557_at	1.19	0.006502	0.370071	F15G9.2 , WBGene00008866
194052_at	1.18	0.006531	0.370071	lov-1 , WBGene00003058
AFFX-LysX-3_at	1.15	0.006545	0.370071
185003_s_at	2.01	0.006575	0.370071	oac-31 , WBGene00018707
172104_x_at	-1.16	0.006576	0.370071
173303_s_at	1.33	0.006577	0.370071	cogc-4
187700_at	1.71	0.006597	0.370071	F58H1.8 , WBGene00138720
187104_s_at	1.59	0.006671	0.370071	elpc-2 , WBGene00013738
184995_s_at	1.59	0.006672	0.370071	CELE_C04E6.11 , WBGene00015425
192524_s_at	1.51	0.00673	0.370071	CELE_C01G10.10 , WBGene00007237
193003_at	1.27	0.006745	0.370071	mrpl-12 , WBGene00012361
183389_at	1.24	0.006782	0.370071	CELE_Y39B6A.7 , WBGene00012669
180716_at	1.25	0.006802	0.370071	fbxb-76 , WBGene00010352
193089_at	1.3	0.006813	0.370071	WBGene00014221 , ZK1098.4
176573_s_at	-1.14	0.006934	0.370071	mec-4 , WBGene00003168
182730_at	1.16	0.006949	0.370071	K08D9.5 , WBGene00019526
174139_at	-1.22	0.006974	0.370071	xbp-1
193482_at	1.46	0.006975	0.370071	gpa-4 , WBGene00001666
191497_at	-1.15	0.007006	0.370071	srg-11 , WBGene00005169
188553_at	1.15	0.007103	0.370071	vps-33.1 , WBGene00015130
193502_s_at	-1.76	0.007106	0.370071	alh-8
184242_at	1.27	0.007146	0.370071	fbxa-216 , WBGene00012953
177066_at	1.39	0.007146	0.370071	WBGene00021321 , WBGene00021325 , Y34B4A.5 , Y34B4A.9
177767_at	1.55	0.007183	0.370071	him-5
193232_at	1.28	0.007287	0.370071	WBGene00013984 , ZK512.4
189861_at	3.3	0.007309	0.370071	K10B2.2
180513_at	-1.37	0.007357	0.370071	snt-6
173130_s_at	1.24	0.007362	0.370071	C56C10.10 , WBGene00016966
176228_at	1.14	0.007374	0.370071	WBGene00021619 , Y47D7A.6
190799_at	1.05	0.007386	0.370071	srh-4 , WBGene00005230
182560_at	1.33	0.007387	0.370071	tut-2 , WBGene00009256
192426_at	1.24	0.00739	0.370071	F09E5.3 , WBGene00017283
182180_at	-1.28	0.007396	0.370071	C50D2.6 , WBGene00016809
181018_s_at	1.26	0.007402	0.370071	WBGene00012858 , Y44F5A.1
173717_s_at	1.2	0.007438	0.370071	vha-7
AFFX-r2-Bs-lys-5_at	1.18	0.007517	0.370071
172534_x_at	-1.43	0.007525	0.370071	T13A10.1 , WBGene00020468
190377_s_at	1.53	0.007529	0.370071	dhs-7 , WBGene00000971
187670_at	1.15	0.007532	0.370071	C05D11.8 , WBGene00015485
183166_at	-1.56	0.007556	0.370071	C16A3.6 , WBGene00015811
171733_x_at	1.5	0.007583	0.370071	zip-8
193020_at	1.42	0.007601	0.370071	F26H9.4 , WBGene00009176
175409_at	1.63	0.007631	0.370071	C09H10.10 , WBGene00007504
187790_at	1.17	0.007652	0.370071	C24A3.4 , WBGene00016034
180511_at	1.15	0.007656	0.370071	frpr-7 , WBGene00018191
180279_at	1.29	0.007669	0.370071	M02B7.2 , WBGene00019724
173373_s_at	1.27	0.00768	0.370071	Y48G10A.2
190553_at	1.51	0.00769	0.370071	lipl-7 , WBGene00008510
190411_at	1.39	0.007741	0.370071	mpst-2 , WBGene00010380
AFFX-r2-Bs-lys-M_at	1.3	0.007763	0.370071
180298_s_at	-1.36	0.007794	0.370071	ent-3 , WBGene00010510
172286_x_at	1.22	0.007803	0.370071	W09C3.8 , WBGene00021115
184809_at	1.17	0.00782	0.370071	tbc-4 , WBGene00020770
194161_s_at	-2.03	0.007868	0.370071
178079_at	1.11	0.007873	0.370071	C11E4.7
173062_at	1.1	0.007894	0.370071
187535_s_at	1.76	0.007955	0.370071	tag-51 , WBGene00006430
178013_at	1.3	0.007957	0.370071
172070_x_at	1.43	0.007986	0.370071	K06A9.1
173711_s_at	1.2	0.008002	0.370071	C17G10.6
183694_at	1.32	0.008057	0.370071	ttr-20 , WBGene00018085
189637_at	-1.18	0.008072	0.370071	lin-39 , WBGene00003024
184659_at	1.26	0.008075	0.370071	sdz-32 , WBGene00021717
172831_x_at	-1.04	0.008093	0.370071
175857_at	1.35	0.008134	0.370071	T13G4.5 , WBGene00020492
175105_at	1.06	0.008135	0.370071	F28B4.4 , WBGene00017893
179534_s_at	1.1	0.008196	0.370071	CELE_T23F1.5 , WBGene00011948
187030_at	1.63	0.008202	0.370071	WBGene00021440 , Y39A3CL.1
180082_at	1.09	0.008286	0.370071	fbxa-131 , WBGene00012246
179033_at	1.22	0.008328	0.370071
192619_at	-1.71	0.008479	0.370071	W09D10.4 , WBGene00012362
184105_at	1.2	0.008511	0.370071	clec-242 , WBGene00013471
180551_at	1.34	0.008526	0.370071	F42A9.6
183548_at	-1.43	0.008557	0.370071	C50F7.6 , WBGene00016846
176714_at	1.29	0.00858	0.370071	CELE_R13D7.2 , WBGene00020054
183764_at	-1.45	0.008636	0.370071	lagr-1 , WBGene00006505
177388_at	1.12	0.008636	0.370071	K05C4.3 , WBGene00010580
172475_x_at	-1.68	0.008658	0.370071	col-145 , WBGene00000718
191954_at	1.18	0.008671	0.370071	ZK328.7
177088_at	1.2	0.008686	0.370071	CELE_JC8.7
175340_at	-1.54	0.008693	0.370071	egl-44
189587_s_at	2.23	0.008701	0.370071	CELE_W03F9.4 , WBGene00021002
192196_at	1.19	0.008715	0.370071	nhr-30 , WBGene00016091
177263_s_at	1.16	0.008725	0.370071	clec-261 , WBGene00013834
181021_at	1.42	0.008842	0.370071	F59D6.1 , WBGene00019103
190072_at	1.2	0.008851	0.370071	mnm-2 , WBGene00003380
194094_s_at	-1.28	0.008895	0.370071	ptp-1 , WBGene00004213
172593_x_at	1.73	0.008932	0.370071
178188_at	1.59	0.008964	0.370071	grl-11 , WBGene00001720
179167_at	-1.37	0.008973	0.370071	CELE_M05D6.6 , WBGene00010879
180500_at	1.11	0.00904	0.370071	srb-15 , WBGene00016743
180631_at	1.17	0.00905	0.370071	F28B4.1 , WBGene00017890
188125_at	1.09	0.009086	0.370071	tor-1 , WBGene00006597
190639_s_at	-1.76	0.00917	0.370071	pdcd-2
187275_at	1.24	0.009172	0.370071	secs-1
178356_at	1.69	0.009174	0.370071
180836_at	1.14	0.009187	0.370071	CELE_Y37H2C.4 , WBGene00012575
180337_at	1.12	0.009208	0.370071	WBGene00013198 , Y54E5A.2
179440_at	1.08	0.009218	0.370071
174352_s_at	-1.34	0.009232	0.370071	asp-5 , WBGene00000218
188431_s_at	-1.26	0.009275	0.370071	dct-1
188520_at	1.42	0.009294	0.370071	C11D2.2 , WBGene00015700
176721_at	-1.26	0.009304	0.370071	glb-6 , WBGene00015969
174863_at	-1.33	0.009306	0.370071
173837_s_at	1.66	0.009327	0.370071	CELE_D2023.1
175905_at	1.33	0.009338	0.370071	Y67D8A.2
178044_at	-1.27	0.009362	0.370071	gei-3
182197_at	1.13	0.009364	0.370071	CELE_K09C4.7 , WBGene00019552
179520_at	1.26	0.009467	0.370071	srh-219 , WBGene00005429
187823_at	1.65	0.009539	0.370071	ddl-1 , WBGene00019125
183853_at	1.44	0.009593	0.370071	pqbp-1.2 , WBGene00020295
177564_at	1.35	0.00961	0.370071	CELE_F02E9.9
173524_at	-1.08	0.009622	0.370071	nap-1 , WBGene00017075
172620_x_at	1.08	0.009668	0.370071	sams-3
178269_at	1.07	0.009682	0.370071	srx-53 , WBGene00005944
192643_at	1.45	0.009692	0.370071	C06H2.2 , WBGene00007386
180801_at	1.3	0.009702	0.370071	sru-27 , WBGene00005690
191982_s_at	-1.45	0.009719	0.370071	M03C11.1 , WBGene00010838
188950_s_at	1.74	0.009762	0.370071	sdha-2 , WBGene00016392
175482_at	1.42	0.009792	0.370071	C34E10.10 , WBGene00016411
183698_at	1.47	0.0098	0.370071	mrpl-24 , WBGene00019076
174769_at	-1.27	0.00986	0.370071	F18C5.10 , WBGene00017563
186313_at	1.25	0.009867	0.370071	CELE_Y49E10.18 , WBGene00013037
194124_s_at	1.2	0.009896	0.370071	gcy-29 , WBGene00007314
193915_s_at	1.71	0.009907	0.370071	atad-3 , WBGene00010015
193060_at	1.32	0.009937	0.370071	rnh-1.2 , WBGene00014163
193911_at	1.09	0.009944	0.370071	cnt-1
192622_at	1.24	0.009951	0.370071	F53H4.6 , WBGene00010011
183648_s_at	-1.45	0.009998	0.370071	K08F8.5
190967_at	1.4	0.010019	0.370071	CELE_C53D6.4 , WBGene00008281
176053_s_at	1.8	0.01004	0.370071	clec-160 , WBGene00017322
185090_at	1.2	0.010059	0.370071	Y46D2A.3
193846_at	1.12	0.010088	0.370071	vab-7 , WBGene00006873
185195_at	-1.35	0.010093	0.370071	CELE_Y75B8A.11 , WBGene00013548
179835_at	1.16	0.010098	0.370071	F47B10.4 , WBGene00009815
173032_at	1.78	0.010147	0.370071
175736_at	-1.64	0.010158	0.370071	gsa-1 , WBGene00001745
183557_at	1.14	0.010195	0.370071	C05D9.3 , WBGene00015472
179619_at	1.25	0.010198	0.370071	mrpl-51 , WBGene00011740
189305_at	1.69	0.010206	0.370071	F55G1.5 , WBGene00018901
176790_at	1.49	0.010279	0.370071	F23H11.2 , WBGene00017758
179196_at	1.31	0.010302	0.370071	amx-3
180673_s_at	1.28	0.010372	0.370071	ZK180.3
189156_at	1.26	0.01041	0.370071	str-172 , WBGene00006216
192933_at	1.42	0.010428	0.370071	CELE_ZK1236.1 , WBGene00022862
180622_at	1.26	0.010446	0.370071	lact-1 , WBGene00018523
187238_at	1.2	0.010479	0.370071	CELE_F52B11.2
174052_at	-1.28	0.010499	0.370071	W09D10.4 , WBGene00012362
187741_at	1.42	0.010526	0.370071
194145_x_at	1.29	0.010571	0.370071	avr-14
AFFX-DapX-5_at	1.37	0.010596	0.370071
193211_at	1.39	0.010606	0.370071	fntb-1 , WBGene00006465
183447_s_at	1.2	0.010688	0.370071	F07B7.14 , W09B7.3 , WBGene00017192 , WBGene00021108
186050_s_at	-1.28	0.010726	0.370071	unc-73
184616_at	1.12	0.01073	0.370071	CELE_Y18D10A.4 , WBGene00012477
175704_s_at	1.23	0.010749	0.370071
189498_s_at	1.89	0.010764	0.370071	mls-2 , WBGene00003377
188529_at	-1.22	0.010805	0.370071	CELE_C24H12.4
186704_s_at	1.23	0.010862	0.370071	bag-1 , WBGene00000236
184638_at	1.23	0.010863	0.370071	pstk-1 , WBGene00013041
190593_at	1.25	0.010867	0.370071	lin-38 , WBGene00013006
173145_at	1.13	0.010868	0.370071	CELE_F59C6.16 , WBGene00077764
174307_at	1.18	0.010919	0.370071	ptr-2
192728_at	1.34	0.010936	0.370071	CELE_T26E3.7 , WBGene00012040
175002_at	-1.11	0.010974	0.370071	CELE_F22D6.2 , WBGene00009050
178598_at	-1.19	0.010979	0.370071	CELE_ZK262.3 , WBGene00013950
180706_at	1.28	0.010989	0.370071	K06H6.2 , WBGene00019450
187662_at	-1.74	0.011003	0.370071	F32H5.3
182530_at	1.22	0.011043	0.370071	ubc-22 , WBGene00006717
185403_s_at	1.59	0.011054	0.370071	pqe-1
187791_s_at	1.98	0.011062	0.370071	C24A3.4 , WBGene00016034
183321_at	1.1	0.011083	0.370071	lgc-5 , WBGene00017543
191953_at	1.31	0.011137	0.370071	F44E5.15 , WBGene00206377
187953_at	1.07	0.01114	0.370071	kqt-2 , WBGene00002234
179676_s_at	1.27	0.011168	0.370071	CELE_C47G2.4 , WBGene00008165
178633_at	1.48	0.011188	0.370071	R144.11 , WBGene00020099
193749_at	-1.39	0.01122	0.370071	nhr-8
175317_s_at	1.11	0.01123	0.370071	E02D9.1
178952_at	1.44	0.011237	0.370071
177361_s_at	1.13	0.011294	0.370071	ZK20.4
187865_at	-1.13	0.011299	0.370071	arf-1.2 , WBGene00000182
178390_at	1.33	0.011316	0.370071	C25G4.3
177742_at	1.62	0.011331	0.370071	F37D6.3 , WBGene00009509
187733_s_at	1.19	0.011361	0.370071	C45G9.11 , WBGene00016682
177150_s_at	-1.07	0.011367	0.370071	csp-2 , WBGene00000820
177925_at	1.04	0.011369	0.370071	srw-39 , WBGene00005786
192924_s_at	-2.66	0.01137	0.370071	odc-1 , WBGene00003844
174918_at	-1.16	0.011392	0.370071	clp-1
189487_at	-1.36	0.011416	0.370071	WBGene00022102 , Y69F12A.1
180918_at	1.23	0.01143	0.370071	CELE_F22E5.2 , WBGene00017704
178787_at	1.12	0.011448	0.370071
193507_at	1.14	0.011473	0.370071	nhr-81 , WBGene00003671
185793_at	1.34	0.01148	0.370071	CELE_Y73F8A.26 , WBGene00013531
188348_at	1.43	0.011506	0.370071	nhr-78 , WBGene00003668
182052_at	1.08	0.011531	0.370071	cutl-29 , WBGene00017421
187846_at	1.31	0.011536	0.370071	W03F11.5 , WBGene00021008
173759_at	-1.09	0.011536	0.370071	nud-2 , WBGene00011230
192493_s_at	-1.38	0.011544	0.370071	sams-1 , WBGene00008205
178729_at	1.95	0.011545	0.370071	R06C7.2 , WBGene00011062
171730_x_at	-2.02	0.011576	0.370071	vap-1
173762_s_at	-1.34	0.011596	0.370071	tag-341
188446_at	1.1	0.011612	0.370071	CELE_R09D1.1 , WBGene00011157
189615_at	1.28	0.01163	0.370071	ZK546.2
184013_at	-1.65	0.011642	0.370071	D1005.4 , WBGene00016998
191971_at	-1.09	0.011673	0.370071	nmur-2 , WBGene00019616
183141_at	-1.07	0.011678	0.370071	CELE_W03A5.1 , WBGene00020966
191109_at	-1.78	0.011697	0.370071	ckr-2
184608_s_at	1.29	0.011751	0.370071	WBGene00002080 , xpo-3
178172_at	1.19	0.011768	0.370071	CELE_F28B1.3 , WBGene00009197
191237_at	1.13	0.011772	0.370071	tag-231 , WBGene00044063
182259_at	1.6	0.011774	0.370071	T12F5.2 , WBGene00020467
186611_at	1.29	0.011838	0.370071	WBGene00021564 , Y45G12B.3
180130_at	1.12	0.011943	0.370071	CELE_B0334.10 , WBGene00007148
179192_s_at	1.13	0.011952	0.370071	srh-261 , WBGene00005467
173036_s_at	-1.72	0.011985	0.370071	asp-6 , WBGene00000219
184156_at	1.52	0.011992	0.370071	K12B6.8 , WBGene00019672
192439_s_at	-3.41	0.012038	0.370071	mlp-1
175322_at	-1.36	0.012067	0.370071	fos-1
172406_x_at	1.1	0.012072	0.370071	Y87G2A.12
175935_at	1.1	0.012073	0.370071	fbxa-16 , WBGene00022216
188994_at	1.2	0.012074	0.370071	glh-2 , WBGene00001599
193557_at	1.1	0.012101	0.370071	gcy-34 , WBGene00001554
183386_s_at	1.12	0.012138	0.370071	C52E2.3 , CELE_ZK250.2 , WBGene00016882 , WBGene00022685
177544_at	1.84	0.012149	0.370071	hrg-3 , WBGene00010256
173889_s_at	1.31	0.012158	0.370071	fdps-1 , WBGene00011058
177740_s_at	1.29	0.012211	0.370071	F16D3.4 , WBGene00008887
187153_s_at	-1.4	0.012213	0.370071	clp-4
178461_at	1.31	0.012215	0.370071	hda-11 , WBGene00007953
177970_at	1.52	0.01223	0.370071	F33H2.6 , WBGene00009369
186095_at	-1.08	0.012243	0.370071	sre-3 , WBGene00015568
188834_at	1.32	0.012251	0.370071	str-171 , WBGene00006215
171728_x_at	-2.22	0.012253	0.370071	ncx-2
183823_s_at	1.31	0.012257	0.370071	T08A11.1 , WBGene00011604
191433_s_at	1.25	0.012271	0.370071	skih-2 , WBGene00008502
183680_at	1.19	0.012274	0.370071	T10E9.1 , WBGene00020411
186214_at	-1.85	0.012294	0.370071	Y41G9A.5
174464_at	-1.22	0.0123	0.370071	WBGene00022396 , Y97E10AR.1
189201_s_at	1.47	0.012301	0.370071	csp-1
191701_at	1.34	0.01234	0.370071	srd-20 , WBGene00005098
182056_at	1.18	0.012343	0.370071	F55A3.2 , WBGene00018848
193154_at	1.32	0.012347	0.370071	emb-27 , WBGene00001281
185388_at	-1.14	0.012404	0.370071	WBGene00022889 , ZK1290.7
189896_at	1.33	0.012424	0.370071	attf-3
187064_at	1.17	0.012429	0.370071	R08D7.4
190732_s_at	1.38	0.012436	0.370071	F25H8.1
190395_at	1.11	0.012447	0.370071	del-4 , WBGene00012116
192571_s_at	-1.76	0.012468	0.370071	egl-3
179237_at	-1.09	0.012469	0.370071	K11E4.1 , WBGene00010773
174473_at	-1.34	0.012484	0.370071	ZK470.2
173518_s_at	-2.68	0.0125	0.370071	col-113 , WBGene00000687
177174_at	1.11	0.012519	0.370071	R11.3 , WBGene00011228
179944_at	1.53	0.012555	0.370071	CELE_F53C3.7 , WBGene00018751
177196_s_at	1.32	0.012608	0.370071	mrps-34 , WBGene00010905
191779_s_at	1.33	0.012617	0.370071	R10H10.7 , WBGene00011225
171802_s_at	1.31	0.012635	0.370071	CELE_Y75B8A.24 , WBGene00013557
193365_at	1.13	0.012661	0.370071	F32D8.1 , WBGene00009326
184595_s_at	1.08	0.012728	0.370071	mmab-1 , WBGene00016144
172521_x_at	1.13	0.012742	0.370071	CELE_Y47H9C.12 , WBGene00012955
192488_at	1.25	0.012771	0.370071	nhr-127 , WBGene00003717
181674_at	1.13	0.012836	0.370071	T08H4.2 , WBGene00020367
191925_at	1.32	0.01289	0.370071	gcy-37 , WBGene00001557
186735_s_at	1.15	0.012891	0.370071	fzo-1 , WBGene00001509
175091_at	1.28	0.012941	0.370071	WBGene00022140 , Y71G12A.4
191584_at	1.08	0.012944	0.370071	str-211 , WBGene00006244
188420_at	2.54	0.012962	0.370071	ced-11 , WBGene00000425
182247_s_at	1.34	0.013098	0.370071	CELE_W02A11.1 , WBGene00012192
182862_at	1.18	0.01312	0.370071	str-125 , WBGene00006176
187928_at	-1.11	0.013123	0.370071	pry-1 , WBGene00004202
173634_at	-1.7	0.013245	0.370071	lact-3 , WBGene00010897
182688_at	-1.43	0.013264	0.370071	CELE_Y39A1A.2 , WBGene00012642
180647_at	1.07	0.013312	0.370071	F53B1.6 , WBGene00018738
186896_at	1.25	0.013318	0.370071	CELE_W10G11.17 , WBGene00021147
173391_s_at	-1.12	0.013361	0.370071	gas-1 , WBGene00001520
182574_at	1.23	0.013372	0.370071	CELE_Y54E5B.2 , WBGene00013204
192721_at	-1.41	0.013406	0.370071	F25B3.4 , WBGene00009101
174411_s_at	1.24	0.013425	0.370071	T01H3.2 , WBGene00011348
191441_s_at	1.29	0.013498	0.370071	mecr-1 , WBGene00012375
175225_at	-1.36	0.013506	0.370071	WBGene00021852 , Y54F10AM.8
184485_at	1.11	0.013545	0.370071	F15E11.3 , WBGene00017492
177691_at	1.14	0.013563	0.370071	srg-47 , WBGene00005204
173950_at	-1.24	0.013601	0.370071	CELE_Y106G6H.5 , WBGene00013718
193636_s_at	-1.73	0.013627	0.370071	ccch-1
179821_at	1.11	0.01364	0.370071	srt-34 , WBGene00018826
174798_at	1.24	0.013687	0.370071	elpc-1 , WBGene00022463
190359_at	2.58	0.01375	0.370071	acs-7 , WBGene00007228
179780_s_at	1.71	0.013766	0.370071	CELE_EGAP9.3 , WBGene00017151
179754_at	1.09	0.013788	0.370071	T04G9.6 , WBGene00020217
192465_at	-3.89	0.013819	0.370071	scl-14 , WBGene00008625
186246_at	1.38	0.013833	0.370071	fbxb-118 , WBGene00021054
189545_s_at	-2.15	0.013844	0.370071	col-139 , WBGene00000712
182651_at	1.1	0.013846	0.370071	C50E3.2 , WBGene00016814
173875_at	-1.2	0.013848	0.370071	iff-2 , WBGene00002065
182349_s_at	2.22	0.013862	0.370071	ceh-51 , WBGene00013583
190336_at	1.63	0.013869	0.370071	E02H1.2 , WBGene00008456
174627_at	-1.21	0.013897	0.370071	F47A4.5 , WBGene00009801
AFFX-DapX-3_at	1.15	0.013909	0.370071
185375_at	1.46	0.013912	0.370071	D1007.10
187382_at	1.15	0.013916	0.370071	F55C10.4 , WBGene00010108
186795_at	1.52	0.013956	0.370071
192028_at	1.12	0.013958	0.370071	aps-1 , WBGene00000159
192382_s_at	1.45	0.013962	0.370071	mpst-1 , WBGene00008409
182940_s_at	1.65	0.013992	0.370071	CELE_K01D12.6 , WBGene00010465
192722_s_at	-1.64	0.013996	0.370071	CELE_ZK354.9 , F25B3.4 , WBGene00009101 , WBGene00022710
177862_at	1.21	0.014025	0.370071	ceh-75 , WBGene00008242
193629_at	1.11	0.014064	0.370071	strl-1
187720_s_at	1.07	0.014077	0.370071	rrc-1
189755_at	-1.21	0.014099	0.370071	W01A11.1 , WBGene00020909
184792_at	1.18	0.014111	0.370071	T26C11.3 , WBGene00020829
190736_s_at	-1.17	0.014113	0.370071	ivd-1 , WBGene00015326
181296_at	1.12	0.014206	0.370071	K04F1.7 , WBGene00019386
178317_at	1.12	0.014228	0.370071	CELE_F28B1.2 , WBGene00009196
186634_at	1.19	0.014291	0.370071	WBGene00021936 , Y55F3BL.2
179084_at	1.05	0.01431	0.370071	F22B3.10 , WBGene00045122
177585_at	-1.33	0.014317	0.370071	F58A3.3 , WBGene00010223
190448_at	-1.23	0.014358	0.370071	tsp-20 , WBGene00006646
193631_at	1.13	0.014454	0.370071	CELE_R09D1.13 , WBGene00011169
180554_at	1.2	0.014461	0.370071	CELE_D1065.3 , WBGene00017035
182223_at	1.4	0.0145	0.370071	acl-11 , WBGene00017888
186315_at	1.25	0.014501	0.370071	mrpl-20 , WBGene00012992
187591_at	2.77	0.014502	0.370071	zip-8
178076_at	-1.15	0.014542	0.370071	C14B1.3 , WBGene00007574
184803_s_at	1.3	0.014545	0.370071	F35G12.12 , WBGene00009445
181025_at	1.2	0.014549	0.370071	E04A4.3 , WBGene00017118
185805_at	1.19	0.01456	0.370071	CELE_T02B11.3
184262_at	1.19	0.014579	0.370071
181098_at	1.37	0.014683	0.370071	acp-1 , WBGene00022770
185612_at	1.28	0.014684	0.370071	T05B4.13 , WBGene00020244
192190_at	-2.21	0.014701	0.370071	hacd-1 , WBGene00019978
174614_at	-1.29	0.014716	0.370071
189401_s_at	1.81	0.014719	0.370071	WBGene00013874 , ZC376.2
178536_at	1.25	0.014741	0.370071	W04A8.2 , WBGene00012237
173463_s_at	-1.35	0.014742	0.370071	slo-2
189808_at	-1.13	0.014773	0.370071	mgl-3
182765_at	-1.35	0.014789	0.370071	WBGene00022842 , ZK994.6
181691_at	1.21	0.014798	0.370071	CELE_C25H3.4 , WBGene00016113
186379_at	1.79	0.014812	0.370071	C16C8.13 , WBGene00015851
178457_at	1.39	0.014813	0.370071	F11C3.1 , WBGene00008695
176356_s_at	1.79	0.014816	0.370071	mppa-1 , WBGene00022159
172382_x_at	1.11	0.014819	0.370071	CELE_F07G6.5 , WBGene00017224
193130_at	1.74	0.014829	0.370071	clec-97 , WBGene00013931
184225_at	1.36	0.014831	0.370071	F53G12.4 , WBGene00018772
182074_at	1.23	0.014882	0.370071	ndx-2 , WBGene00003579
172595_x_at	-1.24	0.01492	0.370071	nspb-2 , WBGene00018162 , WBGene00018169
173989_s_at	-2.03	0.014967	0.370071	asp-6 , WBGene00000219
174015_at	-1.34	0.014972	0.370071	mfn-1 , WBGene00012204
193480_at	1.54	0.015005	0.370071	F58B3.7 , WBGene00010233
171920_x_at	1.07	0.015066	0.370071
181600_at	1.07	0.015094	0.370071	F56C3.5 , WBGene00018942
184822_at	1.54	0.01513	0.370071	WBGene00021500 , Y40C7B.4
190096_at	-1.38	0.015136	0.370071	asp-5 , WBGene00000218
182740_at	1.12	0.01514	0.370071	pxn-1 , WBGene00004256
180126_s_at	1.1	0.015141	0.370071	srh-203 , WBGene00005414
175070_at	1.86	0.015143	0.370071	WBGene00013433 , Y66D12A.7
183443_s_at	1.37	0.015152	0.370071	C26B2.7 , WBGene00016129
184270_s_at	1.15	0.015171	0.370071	F54D12.7 , WBGene00018820
186266_at	-1.49	0.015173	0.370071	F02E11.7
183784_at	1.53	0.015192	0.370071	ulp-5 , WBGene00006740
179419_at	1.48	0.01522	0.370071	F56A8.4 , WBGene00010140
186410_at	-1.28	0.015222	0.370071	CELE_C07D10.1 , WBGene00015566
172419_x_at	1.17	0.015246	0.370071
178582_at	1.36	0.015251	0.370071	C47F8.7 , WBGene00008163
177949_at	-1.44	0.015276	0.370071	mdt-28
177299_at	1.26	0.015293	0.370071	srt-44 , WBGene00010950
178047_at	1.1	0.015304	0.370071	F49C5.7 , WBGene00009869
186988_at	1.29	0.01531	0.370071	mdt-10 , WBGene00007014
179633_at	1.41	0.015365	0.370071	sre-44 , WBGene00012329
178282_at	-1.28	0.015379	0.370071
194183_x_at	-1.19	0.015384	0.370071	pqn-53
191072_at	1.19	0.015432	0.370071	F17E5.2 , WBGene00008924
188954_s_at	1.34	0.015475	0.370071	C11G6.2 , CELE_Y116F11A.1 , WBGene00007523 , WBGene00013816
190192_s_at	1.76	0.015511	0.370071	dab-1
186869_at	1.17	0.015514	0.370071	CELE_C05B5.1 , WBGene00007319
181459_at	1.44	0.015572	0.370071	CELE_F49H6.13 , WBGene00009914
187799_at	1.17	0.015674	0.370071	T14B4.3 , WBGene00020500
192570_s_at	1.33	0.015701	0.370071	him-14 , WBGene00001872
185432_at	1.49	0.015715	0.370071	WBGene00021756 , Y50D7A.8
174708_at	-1.16	0.015721	0.370071
191146_at	1.12	0.015819	0.370071
184978_at	1.18	0.01583	0.370071	map-2 , WBGene00003130
174862_at	-1.65	0.015891	0.370071
192288_at	-1.21	0.015906	0.370071	CELE_K03A1.4
185282_s_at	1.22	0.015918	0.370071	F56A11.5 , WBGene00018925
174538_at	1.71	0.015938	0.370071	CELE_Y39G10AR.21 , WBGene00021476
178064_at	-1.29	0.015954	0.370071	T23D8.3 , WBGene00011944
173586_s_at	1.29	0.015969	0.370071	W02B12.10 , WBGene00012205
193155_s_at	-1.38	0.015972	0.370071	F46C5.6 , WBGene00009781
187764_at	1.57	0.015984	0.370071	mrps-25 , WBGene00021920
181275_at	1.3	0.016001	0.370071	mam-8 , WBGene00020743
172645_x_at	1.15	0.016038	0.370071	glb-9 , WBGene00016184
173798_at	-1.5	0.016043	0.370071	nep-21 , WBGene00011794
176279_at	1.68	0.016059	0.370071	Y71H2AM.6
184972_at	1.28	0.01609	0.370071	mltn-2 , WBGene00013126
176959_at	1.16	0.01609	0.370071	hpo-13
193531_at	-1.2	0.016112	0.370071	gpa-6 , WBGene00001668
176389_s_at	1.36	0.01613	0.370071	CELE_Y73B3A.21 , ppgn-1 , WBGene00021425 , WBGene00022222
177287_at	1.22	0.016138	0.370071	CELE_Y71G10AL.1
184455_at	1.17	0.016171	0.370071	arrd-16 , WBGene00013043
174709_at	1.51	0.016177	0.370071
188266_at	1.49	0.016187	0.370071	ced-13 , WBGene00000427
172054_at	1.07	0.016188	0.370071
190947_s_at	1.11	0.016254	0.370071	cnt-2
188919_at	1.12	0.016261	0.370071	str-4 , WBGene00006072
188862_s_at	-1.16	0.016298	0.370071	abch-1 , WBGene00016973
186083_at	1.85	0.016308	0.370071	CELE_K08F11.1 , WBGene00019541
177408_at	1.19	0.016321	0.370071
173665_at	1.18	0.01635	0.370071	dlc-1 , WBGene00001005
181920_at	1.16	0.016382	0.370071	CELE_F58E1.4 , WBGene00019036
181254_at	-1.26	0.016389	0.370071	K07F5.14 , K07F5.15 , K07F5.16 , WBGene00010638 , WBGene00010639 , WBGene00010640
190829_s_at	1.51	0.016421	0.370071	CELE_C01G10.7 , WBGene00007234
187856_s_at	1.09	0.016444	0.370071	ace-4 , WBGene00000038
191858_s_at	1.99	0.016492	0.370071	WBGene00022737 , ZK418.8
177159_at	1.35	0.016512	0.370071	WBGene00021555 , Y45G5AM.2
189451_s_at	-1.89	0.016518	0.370071	M01A8.2
177322_at	1.17	0.01652	0.370071	clec-93 , WBGene00013929
173505_s_at	-1.45	0.016528	0.370071	apl-1
180315_at	1.22	0.016642	0.370071	CELE_F44G3.10 , WBGene00009710
189769_at	-3.95	0.016649	0.370071	ZC21.3
188450_at	1.71	0.016754	0.370071	tbx-7 , WBGene00006544
179014_at	1.23	0.016797	0.370071	C49A1.5 , WBGene00008187
180900_at	1.11	0.016806	0.370071	math-31 , WBGene00018663
192636_at	-2.69	0.016895	0.370071	F37H8.3
178927_at	1.81	0.016906	0.370071	CELE_K08D8.5 , WBGene00010659
186544_s_at	1.18	0.016918	0.370071	C35D10.10 , WBGene00016446
172215_x_at	1.18	0.016944	0.370071	CELE_Y7A5A.5 , WBGene00012411
192255_at	-1.08	0.016967	0.370071	CELE_F14D7.6
186696_at	1.13	0.017002	0.370071	WBGene00014014 , ZK632.5
184435_at	1.17	0.017005	0.370071	CELE_Y71A12B.8 , WBGene00013505
173500_at	-1.22	0.017033	0.370071	lst-2 , WBGene00003084
189029_s_at	1.29	0.017075	0.370071	phb-2 , WBGene00004015
173138_s_at	-2.46	0.017089	0.370071	C53B7.3
188659_at	-1.47	0.0171	0.370071	col-109 , WBGene00000683
171753_x_at	-1.14	0.017131	0.370071	pek-1 , WBGene00003970
188602_at	1.18	0.017133	0.370071	cdc-48.3 , WBGene00010562
186149_at	1.55	0.01717	0.370071	prx-3
AFFX-r2-Bs-thr-3_s_at	1.17	0.017204	0.370071
188480_at	-2.28	0.017216	0.370071	tni-4 , WBGene00006586
186811_s_at	1.43	0.01723	0.370071	CELE_ZK550.6 , WBGene00014000
177156_at	-27.18	0.017243	0.370071	cnc-6 , WBGene00000560
192421_s_at	-1.24	0.01728	0.370071	aldo-2
178290_at	-1.08	0.017299	0.370071	grl-3 , WBGene00001712
191378_at	1.25	0.017304	0.370071	T12G3.4 , WBGene00011739
192464_at	1.31	0.017323	0.370071	WBGene00013966 , ztf-9
171970_x_at	-13.06	0.017337	0.370071	H39E23.3 , WBGene00044201
193489_s_at	1.12	0.017352	0.370071	F54B3.1
173387_at	-1.27	0.017362	0.370071	mab-5 , WBGene00003102
182914_at	1.14	0.017371	0.370071	CELE_F13E9.10 , WBGene00008759
185628_at	-2.08	0.017372	0.370071	F21D12.3 , WBGene00017663
191945_at	1.16	0.01742	0.370071	W02B12.11 , WBGene00012206
180440_at	1.12	0.017437	0.370071	srv-6 , WBGene00005717
188616_s_at	1.64	0.017439	0.370071	mut-14 , WBGene00003507
192270_at	1.11	0.017466	0.370071	nhr-76 , WBGene00015497
172901_x_at	-1.5	0.017467	0.370071	hsp-16.48 , hsp-16.49 , WBGene00002019 , WBGene00002020
186500_s_at	1.21	0.017476	0.370071	gly-3 , WBGene00001628
181458_at	1.51	0.017489	0.370071	gld-3
177479_at	1.1	0.017491	0.370071	R03G8.1 , WBGene00010996
191989_at	1.22	0.017492	0.370071	CELE_F20D1.9 , WBGene00008979
183381_at	-2.59	0.017494	0.370071	C50F7.5 , WBGene00016845
193878_s_at	-1.33	0.017495	0.370071	apm-1 , WBGene00000150
186773_s_at	-1.48	0.017537	0.370071	cab-1 , WBGene00000277
180854_at	1.08	0.01756	0.370071	R12E2.6 , WBGene00020032
183210_at	-1.33	0.017593	0.370071	K03E6.7 , WBGene00019365
176178_at	1.19	0.017699	0.370071
173257_s_at	-6.61	0.0177	0.370071	CELE_Y53F4B.45
190643_at	-1.22	0.017734	0.370071	hpo-11 , WBGene00010427
187618_at	1.54	0.017757	0.370071	gsy-1 , WBGene00001793
185396_at	1.3	0.017779	0.370071	CELE_Y57G11C.1130 , CELE_Y57G11C.8 , WBGene00013306 , WBGene00194649
175593_at	-1.04	0.017784	0.370071	sgca-1
192130_at	1.1	0.017824	0.370071	WBGene00014111 , ZK856.10
183815_at	-1.6	0.017847	0.370071	ttr-37 , WBGene00017667
194091_s_at	1.47	0.01785	0.370071	cua-1
184287_at	1.47	0.017856	0.370071	WBGene00013376 , Y62E10A.6
190661_s_at	-1.18	0.017868	0.370071	C07A9.5 , C50C3.2 , WBGene00007401 , WBGene00016800
187510_at	-1.33	0.017892	0.370071	tmbi-4 , WBGene00006479
182984_at	-1.2	0.017931	0.370071	F07C3.2 , WBGene00017193
186796_at	1.39	0.017942	0.370071	CELE_ZK892.6 , WBGene00014130
183519_at	1.63	0.017962	0.370071	CELE_F25B4.4 , WBGene00017767
184565_at	1.17	0.017979	0.370071	C18A11.4 , WBGene00015950
176173_at	-1.06	0.018002	0.370071	WBGene00022469 , Y119C1B.3
179041_at	1.27	0.018023	0.370071	npp-23
172750_x_at	-1.14	0.018037	0.370071
176713_s_at	1.15	0.018051	0.370071	tag-232
171900_s_at	-1.58	0.018051	0.370071	B0511.6 , WBGene00015232
174011_at	1.43	0.018056	0.370071	fkh-2
176958_at	1.29	0.018065	0.370071	WBGene00021700 , Y48G9A.6
189490_at	1.2	0.018104	0.370071	WBGene00022840 , ZK994.1
176705_at	1.06	0.018107	0.370071	C36B7.4 , WBGene00016467
192915_at	-1.21	0.018113	0.370071	twk-13
174912_at	-1.2	0.018115	0.370071	T04F8.6 , WBGene00011444
190567_at	1.2	0.018148	0.370071	K08H2.5 , WBGene00010692
190585_at	-30.39	0.01815	0.370071	WBGene00014173 , ZK970.7
175881_at	1.36	0.018173	0.370071	F12E12.3 , WBGene00017404
181848_at	1.48	0.018189	0.370071	symk-1 , WBGene00017797
175796_s_at	-1.25	0.018216	0.370071	ZK484.1
177506_at	1.24	0.018272	0.370071	clec-110 , WBGene00008909
187673_at	1.2	0.018296	0.370071	msh-5 , WBGene00003421
193491_at	1.55	0.018297	0.370071	rad-54 , WBGene00004298
174372_s_at	-1.95	0.01833	0.370071	WBGene00022413 , Y102A11A.3
194109_s_at	-1.36	0.018379	0.370071	plc-2 , WBGene00004037
174630_at	-1.39	0.018381	0.370071
188708_at	-1.41	0.018399	0.370071	his-1 , his-10 , his-14 , his-18 , his-26 , his-28 , his-31 , his-37 , his-38 , his-46 , his-5 , his-50 , his-56 , his-60 , his-64 , his-67 , WBGene00001875 , WBGene00001879 , WBGene00001884 , WBGene00001888 , WBGene00001892 , WBGene00001900 , WBGene00001902 , WBGene00001905 , WBGene00001911 , WBGene00001912 , WBGene00001920 , WBGene00001924 , WBGene00001930 , WBGene00001934 , WBGene00001938 , WB…
178340_at	1.94	0.018401	0.370071	K08H2.3 , WBGene00010690
184144_at	1.86	0.018403	0.370071	R193.2 , WBGene00020128
187321_s_at	1.79	0.018417	0.370071	elpc-1 , WBGene00022463
173974_s_at	-1.57	0.018435	0.370071	pqn-89
178723_at	-2.03	0.018453	0.370071	CELE_F54D5.3 , WBGene00010049
194054_s_at	2.58	0.018463	0.370071	F08A8.3 , F08A8.4 , WBGene00008566 , WBGene00008567
182795_at	1.5	0.018465	0.370071	CELE_K08H10.9 , WBGene00010699
182054_at	1.16	0.018508	0.370071	srx-77 , WBGene00005968
178351_at	1.07	0.018514	0.370071	M151.2 , WBGene00019794
186352_at	-1.43	0.018515	0.370071	oig-8 , WBGene00020582
181875_at	1.06	0.018534	0.370071	lgc-38 , WBGene00017389
192688_at	-1.85	0.018544	0.370071	nhr-213 , WBGene00011520
184370_at	-3.34	0.018548	0.370071	Y39D8A.1
189528_s_at	1.59	0.0186	0.370071	T09B4.8 , WBGene00020382
192659_at	-2.17	0.018612	0.370071	hsp-12.2 , WBGene00002011
179986_at	1.67	0.018629	0.370071	hpo-40 , WBGene00014113
184432_at	1.34	0.018634	0.370071	CELE_Y59A8B.12 , WBGene00013349
175902_at	1.23	0.018634	0.370071	CELE_Y73B3A.20 , WBGene00022221
176525_s_at	1.16	0.018654	0.370071	WBGene00021595 , Y46E12BL.2
173115_s_at	1.28	0.018693	0.370071	gss-1 , WBGene00010941
186013_at	1.54	0.018724	0.370071	WBGene00013599 , Y87G2A.11
174978_at	-2.12	0.018752	0.370071
173979_at	1.15	0.018767	0.370071	mig-22
176882_at	4.54	0.018792	0.370071	CELE_Y43B11AL.1 , WBGene00021542
183404_at	-1.06	0.018802	0.370071	CELE_F11A5.13 , WBGene00008679
179429_at	1.71	0.018811	0.370071	sdz-16 , WBGene00009297
187983_at	1.14	0.01883	0.370071	F09E8.2
179154_at	-1.47	0.018862	0.370071	T28D6.7 , WBGene00012127
190338_at	-1.31	0.018865	0.370071	WBGene00011661 , ztf-27
189623_at	1.46	0.018874	0.370071	B0491.7 , WBGene00007194
188214_at	2.06	0.018902	0.370071
185269_at	1.59	0.018902	0.370071	F55A12.2
184617_at	-1.16	0.018929	0.370071	F20D6.10 , WBGene00017639
187303_at	1.14	0.018935	0.370071	C03B1.4 , WBGene00015375
178986_s_at	-1.21	0.018954	0.370071	H24G06.1
180155_at	1.54	0.018978	0.370071	CELE_C32B5.6 , WBGene00016299
193944_at	1.23	0.018988	0.370071	emo-1 , WBGene00001303
192836_at	1.21	0.018999	0.370071	CELE_Y6D1A.2 , WBGene00012396
177596_s_at	1.36	0.01901	0.370071	F15D3.4 , WBGene00008854
181108_at	1.08	0.019016	0.370071	dpf-4 , WBGene00001057
173660_at	-1.47	0.019024	0.370071	R90.1 , WBGene00011283
179051_s_at	3.19	0.019095	0.370071	CELE_ZK228.3 , WBGene00013946
185360_at	1.57	0.01911	0.370071	F54D11.3 , WBGene00018813
191302_at	1.08	0.019117	0.370071	cle-1 , WBGene00000527
177654_at	-1.16	0.019138	0.370071	CELE_T06E4.5 , WBGene00011533
180065_s_at	1.23	0.01916	0.370071	WBGene00013393 , Y62H9A.5
184463_at	1.17	0.01919	0.370071	ndx-7 , WBGene00003584
185317_at	1.2	0.019253	0.370071	CELE_C24H12.1 , WBGene00016071
192581_s_at	-1.43	0.019257	0.370071	pck-1
190074_s_at	1.3	0.019265	0.370071	C01F1.1 , WBGene00015296
191296_at	-1.65	0.01927	0.370071	ttr-9 , WBGene00007888
189818_at	-1.82	0.019292	0.370071	K08F8.1
180025_at	1.46	0.019321	0.370071	T02G5.3 , WBGene00020163
177651_at	1.1	0.01933	0.370071	ocam-1 , WBGene00011363
183564_at	1.19	0.019339	0.370071	ets-8 , WBGene00016798
180970_at	1.07	0.019349	0.370071	sre-48 , WBGene00012724
192844_at	1.07	0.019353	0.370071	osm-6 , WBGene00003886
185882_s_at	1.37	0.019371	0.370071	WBGene00022126 , Y71F9B.2
189878_at	-1.08	0.01939	0.370071	kin-19 , WBGene00002202
180492_s_at	-1.31	0.019451	0.370071	WBGene00012811 , Y43F8A.5
175432_at	-1.44	0.019531	0.370071	Y95B8A.6
179814_at	-1.05	0.019544	0.370071	srtx-1 , WBGene00015214
176604_at	-1.29	0.019556	0.370071	srv-1 , WBGene00005712
188912_s_at	-1.18	0.019561	0.370071	cdc-42 , WBGene00000390
182932_at	1.52	0.019561	0.370071	T26A5.6 , WBGene00020822
186241_s_at	1.62	0.01958	0.370071	F49C12.14 , WBGene00009883
183618_at	-1.27	0.019607	0.370071	C24B5.1 , WBGene00016044
191080_s_at	1.17	0.019633	0.370071	ced-5 , WBGene00000419
194175_x_at	-1.8	0.019639	0.370071
190911_at	1.14	0.019653	0.370071	CELE_F25B4.7 , WBGene00017770
185202_s_at	1.11	0.019657	0.370071	C46F11.5
184305_at	1.23	0.019678	0.370071	C41D11.4 , WBGene00016563
193545_s_at	1.4	0.019694	0.370071	mig-17 , WBGene00003248
190735_at	1.34	0.019695	0.370071	F39H11.1 , WBGene00009565
193072_s_at	1.28	0.019719	0.370071	msh-2 , WBGene00003418
175941_at	1.37	0.019767	0.370071	WBGene00021747 , Y50D4C.2
190971_at	1.15	0.019799	0.370071	gst-18 , WBGene00001766
193369_at	1.08	0.019847	0.370071	tlf-1
180244_at	1.31	0.019868	0.370071	W10D9.2 , WBGene00021130
179903_at	-1.96	0.01989	0.370071	CELE_ZK354.7 , WBGene00022708
176729_at	1.61	0.019922	0.370071	CELE_Y111B2A.1 , WBGene00013727
187675_s_at	1.44	0.019941	0.370071	cogc-2 , WBGene00000585
190880_at	1.22	0.019974	0.370071	twk-30 , WBGene00006682
187710_at	1.33	0.019996	0.370071	C17E7.13 , WBGene00015906
173754_at	1.52	0.020005	0.370071	mls-2 , WBGene00003377
191016_s_at	1.2	0.02001	0.370071	gars-1
190996_at	-2.88	0.020033	0.370071	ttr-21 , WBGene00008628
186027_at	1.33	0.020033	0.370071	cec-9 , WBGene00016236
184969_at	1.21	0.020041	0.370071	CELE_Y116A8C.9 , WBGene00013789
174387_at	-1.39	0.020056	0.370071	K03E6.7 , WBGene00019365
181999_s_at	1.29	0.020074	0.370071	syn-16 , WBGene00022534
180447_at	-2.27	0.020079	0.370071	F54C9.11 , WBGene00010045
190140_at	1.46	0.020081	0.370071	M01A10.1 , WBGene00019692
180484_at	1.09	0.020081	0.370071	WBGene00013397 , Y62H9A.9
177861_at	-1.33	0.020106	0.370071	tag-141 , WBGene00006487
181322_at	1.93	0.020126	0.370071	clec-45 , WBGene00017199
177754_at	1.51	0.020168	0.370071	R160.3 , WBGene00020120
186419_at	2.5	0.020173	0.370071
175540_at	-1.24	0.020194	0.370071	C04A11.1 , WBGene00007285
173511_at	-1.45	0.020194	0.370071	lpin-1 , WBGene00010425
180007_at	1.45	0.020209	0.370071	fbxa-200 , WBGene00020304
192595_at	1.13	0.020212	0.370071	CELE_F35E12.12
182634_at	1.38	0.020223	0.370071	F56C9.11 , WBGene00018954
179003_at	1.17	0.02033	0.370071	CELE_F46A8.8 , WBGene00009751
190188_s_at	1.9	0.020342	0.370071	fbf-1 , fbf-2 , WBGene00001401 , WBGene00001402
180557_at	-1.17	0.020346	0.370071	F47G3.1 , WBGene00018576
191187_at	1.42	0.020371	0.370071	nhr-163 , WBGene00016368
186861_s_at	-1.28	0.020372	0.370071	snn-1
191617_at	-1.53	0.020389	0.370071	CELE_T13H5.1 , T13H5.1 , WBGene00011755
194239_x_at	1.58	0.020396	0.370071	vit-4 , vit-5 , WBGene00006928
180493_at	-1.2	0.020408	0.370071	C26B9.6 , WBGene00016135
191944_at	1.38	0.020425	0.370071	K01C8.7
174948_at	1.57	0.020522	0.370071
173232_s_at	-1.74	0.020528	0.370071	lmp-2 , WBGene00015471
179376_at	1.24	0.020537	0.370071	K09C8.2 , WBGene00010715
190728_s_at	-1.29	0.02058	0.370071	alh-4
173341_at	2.03	0.020586	0.370071	haf-6 , WBGene00001816
175262_at	-4.23	0.020613	0.370071	fipr-2
187766_at	1.23	0.020619	0.370071	odr-2
177811_at	1.3	0.020619	0.370071	srh-170 , WBGene00005386
192186_at	-1.77	0.020634	0.370071	fat-2 , WBGene00001394
190026_s_at	-1.26	0.020641	0.370071	klo-1 , WBGene00016848
172510_x_at	1.22	0.020649	0.370071
194137_at	1.14	0.02065	0.370071	ced-3
172354_x_at	-1.06	0.020672	0.370071	tag-76 , WBGene00006449
174588_at	-1.64	0.020674	0.370071
184587_s_at	1.72	0.020688	0.370071	spl-1 , WBGene00004981
186177_s_at	-1.3	0.020695	0.370071	W06F12.2
183782_at	1.46	0.020698	0.370071	WBGene00014205 , ZK1058.5
190305_at	1.23	0.020708	0.370071	F43C1.1 , WBGene00009647
177527_at	1.33	0.020735	0.370071	K05C4.4 , WBGene00010581
183429_at	1.09	0.020738	0.370071	F02D10.3 , WBGene00008524
172439_x_at	-14.28	0.020743	0.370071	cnc-1 , WBGene00000555
175425_at	-1.83	0.020746	0.370071	aat-5
192995_at	1.52	0.020757	0.370071	sucg-1 , WBGene00016844
176807_at	1.35	0.020819	0.370071	C55B7.11 , WBGene00016947
188429_at	1.23	0.02085	0.370071	dom-3 , WBGene00001050
179992_at	1.17	0.020859	0.370071	WBGene00014217 , ZK1086.3
176019_at	1.33	0.020892	0.370071	WBGene00021508 , Y41D4A.6
193284_at	-1.08	0.020941	0.370071	CELE_T08G3.7 , WBGene00011619
186390_at	-2.23	0.020958	0.370071	CELE_Y47H10A.5 , WBGene00012961
193958_at	-3.69	0.020962	0.370071	cpr-4 , WBGene00000784
184176_at	-2.4	0.020994	0.370071	tnt-4
172030_x_at	-1.08	0.02102	0.370071	csp-3 , WBGene00000821
193202_at	1.2	0.021026	0.370071	srd-4 , WBGene00005082
180112_at	1.91	0.021034	0.370071	C10E2.4 , WBGene00015674
190769_at	1.26	0.021044	0.370071	hpo-31 , WBGene00010089
179216_at	1.42	0.021046	0.370071	fbxb-79 , WBGene00011127
179070_at	1.16	0.021063	0.370071	T27A8.5 , WBGene00012077
191355_at	1.77	0.021077	0.370071	str-225 , WBGene00006256
174357_s_at	-1.18	0.021115	0.370071	T23F11.1 , WBGene00011953
174094_at	-1.45	0.021134	0.370071	sca-1
183354_at	1.05	0.021152	0.370071	CELE_F46B3.15 , WBGene00009766
176961_at	-1.23	0.021171	0.370071	eat-18 , lev-10 , WBGene00001147 , WBGene00002977
190903_at	-1.16	0.021209	0.370071	spe-8 , WBGene00004962
187243_at	1.29	0.021216	0.370071	pgl-2 , WBGene00003993
192944_at	-1.25	0.021271	0.370071	gst-8 , WBGene00001756
177117_at	1.37	0.021288	0.370071	fog-1
192987_at	1.21	0.021336	0.370071	clh-3
184568_at	1.2	0.021377	0.370071	Y48G10A.2
187378_at	1.2	0.02149	0.370071	C09F5.3 , WBGene00015649
175152_s_at	1.14	0.021495	0.370071	misc-1 , WBGene00015186
174457_at	-1.22	0.021495	0.370071
182712_at	-3.05	0.021502	0.370071	phat-3 , WBGene00016782
188815_at	1.22	0.02153	0.370071	tag-144
192910_s_at	-1.17	0.021574	0.370071	F01G4.6
182912_at	1.3	0.021645	0.370071	lpd-2 , WBGene00003059
173616_at	-1.87	0.021668	0.370071	mlk-1
188516_at	-1.07	0.021688	0.370071
187801_at	1.35	0.021689	0.370071	mrpl-15 , WBGene00022373
173748_at	-2.38	0.021695	0.370071	M01A8.2
190712_at	1.11	0.02173	0.370071	alh-2 , WBGene00000108
191309_at	1.08	0.021779	0.370071	srh-49 , WBGene00005272
186061_at	1.26	0.021807	0.370071	nac-2 , WBGene00003518
185025_at	1.12	0.021817	0.370071	srt-56 , WBGene00022266
194259_x_at	1.32	0.021822	0.370071	K06A9.1
175856_at	1.51	0.021824	0.370071	T13G4.4 , WBGene00020491
177232_at	-1.14	0.021845	0.370071	clec-75
189747_at	1.1	0.021873	0.370071	CELE_F14E5.1 , WBGene00008799
174716_at	1.31	0.021889	0.370071	B0222.10 , WBGene00015058
173389_at	1.19	0.02191	0.370071	rnp-6
172600_x_at	-1.54	0.021931	0.370071	fbxa-57 , WBGene00016224
190722_at	1.08	0.021938	0.370071	ugt-38 , WBGene00017333
175922_at	1.36	0.021949	0.370071	CELE_Y73B3A.21 , WBGene00022056 , WBGene00022222 , Y67D2.6
188647_at	1.36	0.02197	0.370071	svh-1 , WBGene00006620
188139_at	1.35	0.021975	0.370071	C49H3.4
193740_at	-1.84	0.021976	0.370071	ncs-2 , WBGene00003564
173370_at	-1.13	0.022002	0.370071	F58E10.3
192928_at	1.36	0.022036	0.370071	unc-39 , WBGene00006775
193097_s_at	-1.47	0.022038	0.370071	rpl-25.1 , WBGene00004438
188901_at	-1.26	0.022042	0.370071	asic-1 , WBGene00022815
190279_s_at	1.34	0.022063	0.370071	K02E10.1 , WBGene00019317
186280_s_at	1.55	0.022094	0.370071	F33G12.3 , WBGene00018015
176022_at	1.25	0.022111	0.370071	npp-15 , WBGene00003801
179741_at	2.79	0.022116	0.370071	T11F8.2 , WBGene00020434
188079_s_at	1.33	0.022121	0.370071	him-14 , msh-4 , WBGene00001872 , WBGene00003420
179931_s_at	1.28	0.022143	0.370071	C18E3.9
181975_at	1.1	0.022159	0.370071	fbxb-39 , WBGene00019702
174655_at	-1.94	0.022174	0.370071	catp-7
177467_at	1.48	0.022211	0.370071	WBGene00022508 , ZC53.1
191846_s_at	1.69	0.022236	0.370071	sqv-4 , WBGene00005022
193509_s_at	1.25	0.022282	0.370071	gly-7 , WBGene00001632
176245_at	1.26	0.022287	0.370071	fbxa-15 , WBGene00022327
187743_at	1.29	0.022295	0.370071	ife-5 , WBGene00002063
171817_x_at	1.48	0.02231	0.370071	WBGene00021427 , Y38F2AR.9
187333_at	1.12	0.02241	0.370071	W02B3.3 , WBGene00020923
176687_at	-15.86	0.02241	0.370071	C45B2.3 , WBGene00016660
178848_at	1.31	0.022418	0.370071	str-245 , WBGene00006272
179027_at	1.58	0.022439	0.370071	W02D9.4 , WBGene00012210
182909_at	1.43	0.022464	0.370071	F58B6.1 , WBGene00019029
184448_at	-2.05	0.022494	0.370071	F41G3.10 , F41G3.20 , WBGene00018303 , WBGene00044315
AFFX-CreX-3_at	1.07	0.022506	0.370071
172194_x_at	-1.32	0.022516	0.370071	CELE_ZK262.4 , WBGene00013951
179434_at	1.32	0.022524	0.370071	E01B7.2 , WBGene00008442
178270_s_at	1.07	0.022549	0.370071	srx-53 , WBGene00005944
179736_at	1.61	0.02255	0.370071	F19C7.3 , WBGene00017593
177789_at	1.21	0.02255	0.370071
192262_at	-1.57	0.022556	0.370071	pck-2
175969_at	1.17	0.022556	0.370071	F41G4.7 , WBGene00018310
173537_at	-1.82	0.022571	0.370071	B0361.9 , WBGene00015163
190866_at	1.14	0.022598	0.370071	mop-25.2 , WBGene00013140
172358_x_at	-1.19	0.0226	0.370071	WBGene00012799 , Y43F4A.4
180583_at	1.17	0.022601	0.370071	mat-3 , WBGene00003134
179618_s_at	1.11	0.022614	0.370071
171829_x_at	1.45	0.022625	0.370071	fbp-1 , WBGene00001404
177254_at	-3.19	0.022646	0.370071	pqn-94 , WBGene00004173
179581_at	1.07	0.022653	0.370071	C17G1.1 , WBGene00007648
193870_s_at	1.37	0.022687	0.370071	hda-2 , WBGene00001835
192362_at	-1.28	0.022705	0.370071	kin-29 , WBGene00002210
177611_at	1.09	0.02271	0.370071	srh-165 , WBGene00005381
176454_s_at	1.45	0.022719	0.370071	F52C12.2 , F52C12.6 , WBGene00018679 , WBGene00138717
185240_at	1.29	0.022734	0.370071	H05C05.1
184901_at	1.23	0.022743	0.370071	CELE_T24E12.2 , WBGene00020772
175795_at	-1.18	0.022744	0.370071	ZK484.1
188433_at	1.22	0.022755	0.370071	cutl-13 , WBGene00021025
190028_at	-1.22	0.022813	0.370071	nhr-225 , WBGene00020849
183941_s_at	-1.72	0.022819	0.370071	F56D3.1 , WBGene00018969
177342_at	1.23	0.022849	0.370071	WBGene00021361 , Y37E11AL.5
185453_at	1.64	0.022862	0.370071	H14A12.5 , WBGene00019197
194122_at	-1.51	0.022865	0.370071	nhr-97
175151_at	1.43	0.022865	0.370071	CELE_F53C11.1 , WBGene00009971
174374_s_at	-1.42	0.02288	0.370071	F47G3.1 , WBGene00018576
188636_at	1.16	0.022923	0.370071	R05D3.12
185361_at	-1.36	0.022942	0.370071	C17G10.7 , WBGene00015919
173438_at	-1.54	0.022945	0.370071	cab-1 , WBGene00000277
189284_at	-1.23	0.022964	0.370071	egas-1 , WBGene00013486
184311_s_at	-1.28	0.022967	0.370071	F55C12.4 , WBGene00018871
184433_at	-1.32	0.022998	0.370071	K04F10.1 , WBGene00019394
175356_s_at	-1.81	0.023003	0.370071	F56A11.6 , WBGene00018926
193230_at	-1.45	0.023018	0.370071	egl-44
175579_at	1.41	0.023083	0.370071	exos-2 , WBGene00022232
174542_at	-1.6	0.023089	0.370071	C33A11.1 , WBGene00007877
171775_x_at	-1.86	0.023115	0.370071	WBGene00014006 , ZK596.1
172185_x_at	4.32	0.023129	0.370071
181534_s_at	1.85	0.023131	0.370071	clec-45 , clec-46 , WBGene00017199 , WBGene00017202
184517_at	1.04	0.023134	0.370071	CELE_Y51H4A.21 , WBGene00013115
185446_at	-1.32	0.023142	0.370071	CELE_ZK1240.3 , WBGene00022868
175270_at	-2.56	0.023159	0.370071	nhr-101
189361_s_at	1.22	0.023222	0.370071	T26C5.3
194115_s_at	1.27	0.02326	0.370071	CELE_Y75B8A.24 , WBGene00013557
179571_at	1.76	0.023275	0.370071	CELE_C27D8.4 , WBGene00007780
181930_at	-1.38	0.023295	0.370071	WBGene00022713 , ZK355.3
175832_s_at	1.23	0.023316	0.370071	ego-1 , WBGene00001214
181673_at	1.17	0.023448	0.370071	F56D2.8 , WBGene00018968
185273_at	1.33	0.023459	0.370071	E02C12.8
184802_at	1.2	0.023464	0.370071	F35G12.12 , WBGene00009445
177231_at	1.81	0.023481	0.370071	WBGene00022237 , Y73B6BL.14
178153_at	1.12	0.023488	0.370071	CELE_F43D2.3 , WBGene00009652
194147_x_at	1.16	0.023506	0.370071	kin-1
188116_at	-30.84	0.023552	0.370071	ora-1 , WBGene00003879
190972_at	1.4	0.02357	0.370071	CELE_D2023.4 , WBGene00008408
174961_s_at	1.22	0.023594	0.370071	scp-1
180044_at	1.06	0.023605	0.370071	fbxa-73 , WBGene00020640
184298_at	1.24	0.023608	0.370071	CELE_Y59A8B.19 , WBGene00013351
178542_at	1.08	0.023639	0.370071	srg-44 , WBGene00005201
193635_s_at	1.31	0.023669	0.370071	acl-2 , WBGene00011543
187923_s_at	-1.41	0.023683	0.370071	WBGene00012731 , Y39G8C.2
176013_s_at	1.24	0.023686	0.370071	ppgn-1 , WBGene00021425 , WBGene00021615 , WBGene00022429 , Y108F1.1 , Y47C4A.1
174908_at	-1.17	0.023692	0.370071	ell-1
173569_at	1.17	0.023697	0.370071	B0041.5 , WBGene00015009
191682_at	1.42	0.023733	0.370071	F14B4.1 , WBGene00008779
187309_at	-1.81	0.023734	0.370071	WBGene00014229 , ZK1128.3
171901_x_at	-1.4	0.023764	0.370071	haf-4 , WBGene00001814
176471_at	-2.28	0.023776	0.370071	WBGene00021625 , Y47D7A.13
176754_at	1.27	0.02379	0.370071	mdt-18 , WBGene00007018
185563_at	1.08	0.023807	0.370071	C56E10.3
192237_s_at	-1.18	0.023838	0.370071	ace-4 , WBGene00000038
181855_at	1.3	0.023849	0.370071	F58A6.1 , WBGene00019022
193387_at	1.21	0.023854	0.370071	CELE_ZK1307.7
172352_at	-1.92	0.023888	0.370071	CELE_C33A12.4 , WBGene00007883
177104_at	-2.22	0.023918	0.370071	clec-70 , WBGene00021581
191551_at	1.06	0.023938	0.370071	srh-231 , WBGene00005439
185118_at	1.06	0.023973	0.370071	F18A12.7 , WBGene00017556
175634_at	-1.84	0.023974	0.370071	rgs-2
182046_at	1.45	0.023984	0.370071	CELE_K07A1.10 , WBGene00010616
177166_at	1.11	0.023987	0.370071	WBGene00022255 , Y73B6BL.36
189807_at	-2.34	0.024012	0.370071	aqp-7 , WBGene00000175
175159_at	1.23	0.024062	0.370071	Y54G2A.2
186448_at	-1.18	0.024073	0.370071	C23F12.4 , WBGene00016009
183991_at	-2.02	0.024144	0.370071	cutl-14 , WBGene00015231
186975_at	1.5	0.024171	0.370071	rmd-1 , WBGene00011501
193324_at	-1.37	0.024182	0.370071	lim-9
177918_at	1.19	0.024206	0.370071	K02B9.3
174877_at	1.49	0.024215	0.370071	such-1 , WBGene00013443
178786_s_at	1.61	0.024267	0.370071	D1081.7
190158_at	2.97	0.02427	0.370071	clec-232 , WBGene00009487
193722_at	1.36	0.024308	0.370071	evl-20 , WBGene00001358
177876_at	2.12	0.02431	0.370071	F44G4.3 , WBGene00009713
192074_at	-1.59	0.024311	0.370071	CELE_Y51B9A.6
183000_at	2.21	0.024312	0.370071	set-31 , WBGene00007615
174417_s_at	-1.79	0.024337	0.370071	pqn-25 , WBGene00004114
186734_s_at	-1.26	0.024338	0.370071	gln-3
189132_at	1.32	0.02434	0.370071	E02D9.1
180138_at	-1.2	0.024372	0.370071	CELE_F36G9.13 , WBGene00009489
190734_at	1.32	0.024393	0.370071	dars-2 , WBGene00001095
188155_at	1.1	0.0244	0.370071	try-4 , WBGene00006622
193235_at	-1.19	0.024401	0.370071	acr-12 , WBGene00000051
193196_at	1.06	0.024426	0.370071	srd-21 , WBGene00005099
192830_s_at	1.57	0.024428	0.370071	T01C3.3 , WBGene00011320
189131_at	1.24	0.024463	0.370071	R05D3.3 , WBGene00019878
175752_s_at	1.19	0.024474	0.370071	odr-4
182954_s_at	-1.7	0.024487	0.370071	T07A9.9
172388_x_at	-2.73	0.024502	0.370071	nlp-27 , WBGene00003765
184482_at	1.11	0.024504	0.370071	K04F10.2 , WBGene00019395
183954_at	1.64	0.024506	0.370071	madf-8 , WBGene00008118
189960_at	1.74	0.024512	0.370071	pho-10 , WBGene00007328
186334_at	-1.08	0.024545	0.370071	sre-19 , WBGene00012708
192865_s_at	-1.51	0.024552	0.370071	F40E3.5 , WBGene00018232
173086_s_at	-1.85	0.024553	0.370071
187412_at	-3.48	0.024558	0.370071	C18H9.6 , WBGene00016004
191325_at	1.11	0.024572	0.370071	srh-268 , WBGene00005474
179732_s_at	1.35	0.024573	0.370071	WBGene00014112 , ZK856.11
172378_x_at	1.36	0.024573	0.370071	CELE_C32H11.7
192837_s_at	1.47	0.024589	0.370071	CELE_Y6D1A.2 , WBGene00012396
186433_at	1.08	0.024624	0.370071	CELE_F33H12.1 , WBGene00018019
180561_at	-2.98	0.024625	0.370071	W04B5.2 , WBGene00021019
187239_at	1.29	0.024639	0.370071	F44E2.8 , WBGene00018421
171762_x_at	1.51	0.024658	0.370071	CELE_Y39B6A.16 , WBGene00012678
175940_s_at	1.23	0.024659	0.370071	CELE_Y105E8A.20
175006_at	-1.76	0.024687	0.370071	eff-1
188971_s_at	-1.43	0.024696	0.370071	sca-1
187370_at	1.21	0.024699	0.370071	C04E7.1 , WBGene00015428
185779_at	1.91	0.024712	0.370071	CELE_T05B11.4 , WBGene00020247
190862_at	1.68	0.024733	0.370071	retr-1
174887_at	1.2	0.02474	0.370071
173183_s_at	1.21	0.024745	0.370071	fars-1
188611_s_at	1.91	0.024785	0.370071	fbf-2 , WBGene00001402
186726_at	-1.62	0.024797	0.370071	nspe-1 , WBGene00012591
193421_at	1.25	0.024801	0.370071	M153.1
190596_s_at	1.36	0.024837	0.370071	ZK930.1
187603_s_at	1.28	0.024879	0.370071	WBGene00022599 , ZC395.10
184020_at	1.53	0.024906	0.370071	C16C8.5 , WBGene00015843
175160_at	1.82	0.024909	0.370071	R04F11.5 , WBGene00011017
174579_s_at	-1.5	0.024929	0.370071	H24G06.1
184239_at	1.13	0.024936	0.370071	F27C1.11 , WBGene00017858
173825_at	-1.32	0.024972	0.370071	T21B6.3 , WBGene00011880
182129_at	1.29	0.024976	0.370071	ins-39 , WBGene00017668
172119_at	1.1	0.024987	0.370071	unc-68
183768_at	-1.17	0.024993	0.370071	F20A1.4 , WBGene00017616
180604_at	1.31	0.025002	0.370071	WBGene00022523 , ZC132.4
182462_at	1.27	0.025004	0.370071	T05E7.3 , WBGene00020259
175081_s_at	1.08	0.025012	0.370071	CELE_F08D12.7
181516_at	1.21	0.025018	0.370071	C05D2.8 , WBGene00015469
184219_at	1.36	0.025021	0.370071	C07F11.2 , WBGene00015570
182776_at	1.13	0.025054	0.370071	CELE_Y45F3A.8 , WBGene00012863
191501_at	-1.1	0.025096	0.370071	rpl-5 , WBGene00004416
176522_at	-1.09	0.025099	0.370071	spsb-1
178056_at	1.48	0.025106	0.370071	F25H8.2 , WBGene00009132
180661_at	-1.19	0.02512	0.370071	CELE_W04E12.4 , WBGene00012249
177709_at	1.11	0.025123	0.370071	F57C7.4 , WBGene00010200
174041_at	-1.32	0.025129	0.370071	ace-1 , WBGene00000035
185520_s_at	1.32	0.025155	0.370071	vti-1 , WBGene00013302
174341_at	1.35	0.025182	0.370071	bath-33 , WBGene00015595
175722_s_at	-1.18	0.025192	0.370071	sax-1
185696_at	3.19	0.02522	0.370071	nhr-280 , WBGene00016227
172915_x_at	1.27	0.025245	0.370071
188953_s_at	-1.26	0.025275	0.370071	atgp-2
186786_s_at	1.17	0.025309	0.370071	WBGene00022882 , ZK1248.13
186355_at	1.27	0.025318	0.370071	C16C8.20 , C16C8.21 , WBGene00195070 , WBGene00195071
185189_at	-2.39	0.025351	0.370071	CELE_F21F8.11 , WBGene00017681
176398_at	1.21	0.025353	0.370071	WBGene00022150 , Y71G12B.10
189053_s_at	1.4	0.025358	0.370071	dnj-3 , WBGene00001021
184911_at	1.04	0.025364	0.370071	clec-118 , clec-144 , WBGene00012086 , WBGene00021032
184174_at	-5	0.025393	0.370071	CELE_ZC204.12 , WBGene00022562
185391_at	1.42	0.025409	0.370071	sft-1 , WBGene00004787
190650_at	1.12	0.025418	0.370071	drap-1
182163_s_at	1.34	0.025456	0.370071	F44E7.5
183517_at	1.05	0.025458	0.370071	F58F9.6 , WBGene00019059
176692_s_at	-8.24	0.025458	0.370071	C45B2.8 , WBGene00016662
193957_s_at	1.26	0.025464	0.370071	fkh-2
183207_at	1.51	0.025479	0.370071	aagr-1 , WBGene00017071
181232_at	1.17	0.025496	0.370071	T08B2.3 , WBGene00020344
190628_at	-3.24	0.025519	0.370071	F32A5.4
179968_at	-1.75	0.025557	0.370071	W10C8.4
190220_at	-1.23	0.025563	0.370071	nhr-173 , WBGene00016975
186198_at	1.83	0.025577	0.370071	EEED8.13 , WBGene00017141
187547_at	1.08	0.025591	0.370071	C18H9.2 , C18H9.3 , WBGene00016001 , WBGene00016002
192641_s_at	2.6	0.025611	0.370071	nhr-244 , nhr-74 , WBGene00003664 , WBGene00014186
190759_at	-1.59	0.025621	0.370071	C25A8.5 , WBGene00016085
178184_at	1.06	0.025623	0.370071	srh-261 , WBGene00005467
185416_at	1.46	0.025646	0.370071	F35D11.4 , WBGene00018045
186685_at	1.67	0.025647	0.370071	WBGene00021932 , Y55F3AR.1
173649_at	-1.68	0.025652	0.370071	nep-11
189047_at	-1.61	0.025695	0.370071	cytb-5.2 , WBGene00020931
186391_s_at	1.77	0.0257	0.370071	CELE_C23G10.7
185856_s_at	1.7	0.025702	0.370071	T10B11.8
192448_at	1.13	0.025723	0.370071	klf-2 , WBGene00009998
186948_at	1.06	0.025729	0.370071	CELE_Y116A8C.11 , WBGene00013791
172130_at	1.25	0.025734	0.370071
173113_at	-1.11	0.025743	0.370071	cmd-1 , WBGene00000552
189955_at	1.52	0.025836	0.370071	T02G5.4 , WBGene00020164
189854_s_at	1.55	0.025847	0.370071	F37C4.6 , WBGene00018146
185230_s_at	1.32	0.025851	0.370071	CELE_Y75B8A.14 , WBGene00013550
177881_at	2.24	0.025863	0.370071	CELE_F35E2.8 , WBGene00009415
172412_x_at	1.27	0.025888	0.370071
190935_at	1.7	0.025892	0.370071	srv-2 , WBGene00005713
183062_at	-3.2	0.025894	0.370071	F16B4.4 , WBGene00017506
190108_at	1.25	0.025932	0.370071	C48B6.2 , WBGene00016740
178369_at	-1.58	0.025948	0.370071	C07B5.4
180122_at	1.19	0.025953	0.370071	cpr-6
172749_x_at	1.14	0.025999	0.370071
189553_s_at	1.33	0.026031	0.370071	CELE_F13E9.1 , WBGene00008750
185555_s_at	-1.38	0.02609	0.370071	clp-3 , WBGene00000544
187594_at	1.5	0.026095	0.370071	cnd-1 , WBGene00000561
180186_s_at	1.12	0.026115	0.370071	str-8 , str-9 , WBGene00006076 , WBGene00006077
190894_at	1.33	0.026117	0.370071	lin-23 , WBGene00003009
190381_at	1.12	0.026123	0.370071	asfl-1 , WBGene00007277
173880_s_at	-2.79	0.02613	0.370071	myo-1 , WBGene00002348
188691_s_at	1.85	0.026145	0.370071	F49E12.1 , WBGene00009897
186322_s_at	1.26	0.026156	0.370071	CELE_Y51A2D.7
174438_at	-1.08	0.026159	0.370071	lgg-2
172856_x_at	1.64	0.026159	0.370071	egg-4 , egg-5 , WBGene00020035 , WBGene00020652
173832_at	1.13	0.02618	0.370071	mut-7 , WBGene00003504
188959_at	1.91	0.026206	0.370071	try-1 , WBGene00006619
188239_s_at	-1.13	0.026216	0.370071	mab-21 , WBGene00003112
184330_at	1.68	0.026257	0.370071	vps-33.2 , WBGene00016960
187129_at	1.66	0.026259	0.370071	T09B9.5 , WBGene00011646
174615_at	-1.38	0.026263	0.370071	sma-9
176408_s_at	1.38	0.026273	0.370071	WBGene00022124 , Y71F9AR.3
191790_at	1.51	0.026298	0.370071	gadr-1 , WBGene00010240
188781_at	-1.27	0.026328	0.370071	fkh-9
172813_x_at	1.2	0.026329	0.370071	dnj-2 , WBGene00001020
173459_s_at	-1.11	0.026351	0.370071	abts-1
184098_s_at	-3.57	0.026364	0.370071	WBGene00013515 , Y73F4A.2
173799_at	-2.14	0.026367	0.370071	tps-1
193296_at	-1.15	0.026374	0.370071	nxf-1
192242_at	4.28	0.026376	0.370071	F32H2.6 , WBGene00009343
174092_at	-1.99	0.026392	0.370071	C16D9.9 , WBGene00015864
183571_at	1.19	0.026403	0.370071	mrpl-2 , WBGene00018932
180628_at	-2.53	0.026411	0.370071	C53B7.3
191581_at	-10.92	0.026414	0.370071	best-1 , WBGene00007203
172806_x_at	-3.87	0.026441	0.370071	CELE_B0238.13 , WBGene00015077
181619_at	1.25	0.026442	0.370071	CELE_Y47H9C.9 , WBGene00012952
185486_at	1.77	0.026453	0.370071
181200_at	1.96	0.026461	0.370071	T09B4.2 , WBGene00020376
177394_at	1.23	0.026477	0.370071	mrpl-35 , WBGene00010812
185644_at	1.22	0.026485	0.370071	CELE_Y53F4B.18 , WBGene00013164
188089_at	1.69	0.0265	0.370071	ptd-2 , WBGene00004211
176590_at	1.81	0.026509	0.370071	WBGene00022394 , Y97E10AL.3
191700_s_at	-1.21	0.026517	0.370071	tpa-1
189275_at	1.11	0.026538	0.370071	clec-162 , WBGene00007399
188891_at	1.84	0.026543	0.370071	dhs-3
172386_x_at	-3.32	0.026549	0.370071	nlp-30 , WBGene00003768
184191_at	-4.23	0.026601	0.370071	cnc-4 , WBGene00000558
193335_at	1.19	0.026604	0.370071	fbxa-199 , WBGene00005931
183132_at	-1.29	0.026622	0.370071	T07D1.3 , WBGene00020302
176761_at	2.62	0.026672	0.370071	C52A10.3 , WBGene00016864
182114_at	1.21	0.026699	0.370071	T27A3.6 , WBGene00020842
191426_at	1.08	0.026703	0.370071	str-114 , WBGene00006165
176310_s_at	1.24	0.026715	0.370071	C44B7.2
194179_x_at	-1.24	0.026721	0.370071
184022_s_at	-1.33	0.026722	0.370071	C48E7.6 , WBGene00016751
192822_s_at	1.81	0.026734	0.370071	sams-5
176543_at	1.18	0.026767	0.370071	cdh-12 , WBGene00022103
179879_at	1.88	0.026771	0.370071	CELE_Y51H4A.5 , WBGene00013101
186075_at	1.4	0.026788	0.370071	F52C12.3 , WBGene00018680
189910_s_at	1.39	0.026804	0.370071	eor-1 , WBGene00001324
179897_s_at	1.33	0.026812	0.370071	dpf-7
174329_s_at	1.4	0.026853	0.370071	mat-3 , WBGene00003134
174193_at	-1.13	0.0269	0.370071	F46H5.2
187446_s_at	-1.34	0.026909	0.370071	F15G9.1
187141_at	-1.41	0.026928	0.370071	byn-1 , WBGene00000276
190406_s_at	1.35	0.026938	0.370071
178114_at	1.36	0.026981	0.370071	F55F3.4 , WBGene00010118
189938_s_at	1.31	0.026984	0.370071	CELE_C12D8.1
178001_at	1.17	0.026985	0.370071	F17B5.6 , WBGene00044058
187212_at	1.46	0.02699	0.370071	C48B4.11 , WBGene00008174
178676_at	1.05	0.026996	0.370071	srw-10 , WBGene00005757
181290_at	1.58	0.027022	0.370071	F22F7.2 , WBGene00017720
173419_at	1.14	0.027044	0.370071
191599_at	1.13	0.027062	0.370071	T25D1.3 , WBGene00020795
177509_at	1.1	0.027064	0.370071	srh-277
180530_at	1.92	0.027067	0.370071	R03E9.2 , WBGene00019843
179261_at	1.15	0.027088	0.370071	srh-178 , WBGene00005393
187604_s_at	1.15	0.027093	0.370071	rpb-8 , WBGene00017830
180785_at	1.36	0.027097	0.370071	CELE_F02H6.2 , CELE_K01G12.3 , WBGene00008535 , WBGene00010483
193700_s_at	1.23	0.027143	0.370071	pxf-1
189373_at	-1.11	0.027145	0.370071	hecw-1 , WBGene00009738
190321_at	1.89	0.027174	0.370071	C46E10.8 , WBGene00016712
178756_at	1.16	0.027214	0.370071	T01G5.6 , WBGene00011341
180489_at	-1.95	0.027221	0.370071	brp-1
188024_s_at	1.36	0.027251	0.370071	syp-2 , WBGene00006376
182957_at	1.09	0.027261	0.370071	lin-38 , WBGene00013006
190187_at	1.55	0.027284	0.370071	fbf-1 , WBGene00001401
182618_at	1.09	0.027332	0.370071	F48B9.1 , WBGene00018587
179574_at	1.1	0.027355	0.370071	T04F8.7
188798_at	1.08	0.027377	0.370071	str-43 , WBGene00006108
174752_at	1.42	0.027419	0.370071	WBGene00021440 , Y39A3CL.1
173678_s_at	1.19	0.027438	0.370071	F25G6.8 , WBGene00017799
193450_at	1.42	0.027488	0.370071	snf-7 , WBGene00004906
179315_at	1.39	0.027509	0.370071	CELE_C50F4.4 , WBGene00008232
190393_at	1.14	0.027525	0.370071	lgc-24 , WBGene00045385
175734_s_at	-1.82	0.027549	0.370071	lev-11
191178_s_at	1.12	0.027573	0.370071	ire-1
191145_at	1.16	0.027578	0.370071	aptf-1 , WBGene00019424
172181_x_at	1.39	0.027589	0.370071	CELE_Y48G1BL.4 , WBGene00021663
183372_at	1.58	0.027614	0.370071	CELE_Y39B6A.16 , WBGene00012678
191997_s_at	1.69	0.027634	0.370071	W04A8.1
173756_at	-1.45	0.027643	0.370071	T27E4.7 , WBGene00020865
188896_at	1.29	0.027646	0.370071	gro-1 , WBGene00001740
175772_s_at	-1.33	0.027652	0.370071	ser-4 , WBGene00004779
178221_at	1.29	0.027674	0.370071	rde-2
192379_at	1.15	0.02768	0.370071	nhr-198 , WBGene00010603
178934_at	-2.09	0.027682	0.370071	nlp-8 , WBGene00003746
177547_at	1.19	0.027705	0.370071	WBGene00014120 , ZK858.7
185223_at	1.23	0.027706	0.370071	K02F3.12
184215_at	1.1	0.027721	0.370071	best-21 , WBGene00013520
189450_at	1.35	0.027722	0.370071	mnp-1 , WBGene00007139
173643_at	-1.2	0.027785	0.370071	sms-3 , WBGene00004894
181130_s_at	-10.59	0.027788	0.370071	T16A9.5 , WBGene00011795 , WBGene00013473 , Y69E1A.1
184902_at	3.53	0.027837	0.370071	fbxc-24 , WBGene00019927
187396_at	1.31	0.027852	0.370071	sra-35 , WBGene00005061
186056_s_at	1.28	0.027865	0.370071	WBGene00022192 , Y71H2B.2
193129_at	1.27	0.027904	0.370071	dpm-1 , WBGene00022044
182994_s_at	1.2	0.02791	0.370071	F49E8.7
191496_s_at	-1.7	0.027939	0.370071	abcf-2 , WBGene00012097
AFFX-r2-Bs-phe-3_at	1.17	0.02795	0.370071
187752_at	1.65	0.027992	0.370071	pgl-3
186709_at	1.87	0.028041	0.370071	CELE_Y111B2A.21 , WBGene00013741
179948_at	1.41	0.028052	0.370071	C23H3.5 , WBGene00016021
181738_at	1.15	0.028087	0.370071	T13C5.10 , WBGene00206360
190986_at	1.27	0.028093	0.370071	R05D7.4 , WBGene00011029
172736_x_at	-1.77	0.02813	0.370071	col-167 , WBGene00000740 , WBGene00000741 , WBGene00000742
176004_at	-2.53	0.028142	0.370071	nhr-202 , WBGene00019742
187641_at	1.17	0.028151	0.370071	clec-141 , WBGene00017139
193293_at	-1.5	0.028171	0.370071	cpr-1 , WBGene00000781
183513_at	-1.38	0.028183	0.370071	F47G6.3 , WBGene00018580
182845_s_at	1.35	0.028194	0.370071	ebp-1 , ebp-3 , WBGene00007062 , WBGene00013344
185242_at	-1.38	0.028223	0.370071
175114_s_at	-2.02	0.028257	0.370071	F08F3.4 , WBGene00017262
183213_at	1.39	0.028281	0.370071	F21F3.4 , WBGene00017674
179203_at	-4.33	0.028282	0.370071	F32G8.3 , WBGene00009339
181491_at	1.11	0.028306	0.370071	CELE_F44D12.9
188148_at	1.09	0.028311	0.370071	abu-10
185183_s_at	-2.12	0.028311	0.370071	T22B11.4
190231_at	1.33	0.028314	0.370071	T01H8.2 , WBGene00011353
173848_s_at	1.28	0.028335	0.370071	C56C10.10 , WBGene00016966
185536_at	1.65	0.02834	0.370071	F26D10.11 , WBGene00009155
186528_s_at	-4.72	0.028366	0.370071	hpo-26 , WBGene00018492
179353_at	-2.57	0.028367	0.370071	CELE_ZK550.5 , WBGene00013999
183031_at	-1.07	0.028375	0.370071	fbxa-152 , WBGene00007166
187217_at	1.51	0.028376	0.370071	mdt-9
191650_at	1.09	0.028438	0.370071	T04F3.5 , WBGene00077538
192517_at	1.17	0.028441	0.370071	CELE_Y37A1B.17
186977_at	-1.27	0.028453	0.370071	arrd-15
176201_at	1.18	0.028484	0.370071	CELE_Y48G1BM.8 , WBGene00021673
185518_at	1.46	0.028496	0.370071	R12C12.6
187013_at	-2.01	0.028498	0.370071	WBGene00022307 , Y77E11A.2
186273_at	-20.24	0.0285	0.370071	R07C12.1 , WBGene00019931
188077_at	1.31	0.028543	0.370071	CELE_T02C12.2 , WBGene00011367
180596_at	1.07	0.028544	0.370071
193794_s_at	1.33	0.028553	0.370071	aspm-1 , WBGene00008107
186289_at	-1.34	0.028553	0.370071	F55G1.15 , WBGene00018907
184084_at	1.13	0.028564	0.370071	CELE_C17A2.2 , WBGene00015870
174834_at	1.1	0.028571	0.370071	gcn-2
189916_at	1.26	0.028577	0.370071	him-6 , WBGene00001865
184399_at	1.51	0.028579	0.370071	CELE_Y26D4A.21 , WBGene00077684
185531_at	1.5	0.028611	0.370071	CELE_Y53F4B.20 , WBGene00013166
191927_at	1.79	0.028613	0.370071	R07B7.10 , WBGene00011094
185395_at	1.19	0.028709	0.370071	C17G10.1 , WBGene00015915
173545_at	-1.06	0.028727	0.370071	CELE_M03D4.6 , WBGene00019752
182725_at	1.21	0.028728	0.370071	srbc-61 , WBGene00008574
176913_at	1.17	0.028761	0.370071	apc-2 , WBGene00000143
193857_s_at	1.23	0.028763	0.370071	msh-5 , WBGene00003421
190160_at	1.5	0.028776	0.370071	CELE_B0250.8 , rpl-2 , WBGene00004413
184541_s_at	-2.08	0.02878	0.370071	ssu-2 , WBGene00013455
186031_at	1.14	0.0288	0.370071	R01B10.4 , WBGene00019806
174960_at	-4.23	0.0288	0.370071	col-97 , WBGene00000672
177259_at	1.2	0.02881	0.370071	M4.1 , WBGene00019766
188866_at	1.08	0.028815	0.370071	str-103 , WBGene00006158
193451_at	1.48	0.028864	0.370071	asna-2 , WBGene00018577
189899_at	1.15	0.028913	0.370071	nas-14 , WBGene00003533
181364_s_at	1.4	0.028925	0.370071	bath-27 , F14D2.15 , WBGene00017450 , WBGene00023427
172038_x_at	-1.51	0.028938	0.370071	cha-1 , unc-17 , WBGene00000481 , WBGene00006756
183719_at	1.25	0.028943	0.370071	fbxc-31 , WBGene00019925
179120_s_at	-1.47	0.028951	0.370071	F49E2.2
177950_s_at	-1.63	0.02897	0.370071	mdt-28
183655_at	-2.58	0.028978	0.370071	CELE_F01G10.6 , WBGene00008509
184471_at	2	0.029013	0.370071	F46F11.10 , WBGene00018513
175230_at	-1.49	0.029044	0.370071
176801_s_at	-2.7	0.02905	0.370071	WBGene00021787 , Y51H7C.9
182274_at	-1.22	0.029072	0.370071	K08D9.4 , WBGene00019525
191269_at	-1.22	0.029103	0.370071	elo-1 , WBGene00001239
176874_at	1.66	0.029115	0.370071	kin-32
180001_s_at	1.24	0.029179	0.370071	C27F2.1 , WBGene00016165
176635_s_at	1.58	0.029201	0.370071	CELE_R119.1 , WBGene00020087
186784_at	1.15	0.029217	0.370071	nhr-235 , WBGene00012597
177751_at	1.13	0.029303	0.370071
178217_at	1.68	0.029325	0.370071	sra-14 , WBGene00005040
194059_at	1.39	0.029346	0.370071	F08A8.2 , WBGene00008565
174042_at	-1.05	0.029388	0.370071	cap-2 , WBGene00000293
190872_at	-1.95	0.02943	0.370071	nhr-178 , WBGene00017510
182614_at	-1.43	0.029438	0.370071	tig-2 , WBGene00006570
173100_s_at	1.16	0.02945	0.370071	fib-1 , WBGene00001423
188281_s_at	-1.47	0.029457	0.370071	col-81 , WBGene00000657
184778_at	1.16	0.029467	0.370071	CELE_Y9C9A.17 , WBGene00021184
183642_s_at	1.23	0.029467	0.370071	B0336.7
189355_at	1.03	0.029472	0.370071	gnrr-3 , WBGene00013871
189644_at	-1.13	0.02951	0.370071	C03B1.5 , WBGene00015376
187468_at	-1.15	0.029515	0.370071	cdka-1
181373_at	1.41	0.029516	0.370071	CELE_F52C6.2 , WBGene00018659
183347_at	1.1	0.029588	0.370071	srab-1 , WBGene00015446
182066_s_at	-1.21	0.029619	0.370071	pqn-47 , WBGene00004134
183145_at	1.12	0.029625	0.370071	srh-31 , WBGene00005254
175299_at	1.62	0.029632	0.370071	F10B5.8 , WBGene00008642
183470_at	-1.81	0.029641	0.370071	asp-1 , WBGene00000214
192974_at	1.31	0.029678	0.370071	lbp-5 , WBGene00002257
185308_at	2.63	0.029685	0.370071	C40A11.2 , WBGene00016545
173490_s_at	-2.19	0.029695	0.370071	F09F7.7
191240_at	1.54	0.029717	0.370071	F28C6.8 , WBGene00009207
187851_at	-1.67	0.029722	0.370071	srsx-34
171999_x_at	-1.5	0.029732	0.370071	clh-1
192949_at	1.29	0.029746	0.370071	CELE_C34B4.5 , WBGene00007910
183976_at	1.15	0.029773	0.370071	ntl-3 , WBGene00003826
178838_at	1.2	0.029778	0.370071	CELE_F16H6.4 , WBGene00008894
176092_at	1.16	0.029781	0.370071
172614_x_at	1.21	0.029804	0.370071	CELE_C36A4.4 , WBGene00007965 , WBGene00019439
180259_at	1.21	0.029864	0.370071	srx-92
175083_s_at	-2.04	0.029877	0.370071	F26F12.3
190595_at	1.11	0.029896	0.370071
193896_s_at	-1.18	0.02993	0.370071
192666_s_at	-1.74	0.029934	0.370071	inos-1 , WBGene00012148
173911_s_at	1.78	0.029942	0.370071	F58F9.7 , WBGene00019060
172114_at	1.07	0.029955	0.370071
175915_at	1.12	0.029964	0.370071	F41B4.2
180504_at	1.35	0.029982	0.370071	dyf-1
174104_at	1.16	0.030011	0.370071	WBGene00022177 , Y71H2AM.12
184594_at	-1.07	0.030029	0.370071	sre-42 , WBGene00013276
189628_at	-1.75	0.030032	0.370071	cah-4
178724_s_at	-1.76	0.030081	0.370071	CELE_F54D5.3 , WBGene00010049
191034_s_at	-2.21	0.030094	0.370071	sbt-1 , WBGene00011392
180949_at	1.35	0.030103	0.370071	WBGene00012798 , Y43F4A.3
191021_at	-1.47	0.030127	0.370071	npr-3 , WBGene00007006
178675_at	1.26	0.030169	0.370071	F47G9.6 , WBGene00009833
186703_at	1.15	0.03017	0.370071	F16G10.14 , WBGene00017528
176119_at	1.13	0.03017	0.370071	vps-20 , WBGene00022027
180779_s_at	1.53	0.030184	0.370071	WBGene00013100 , zip-7
189432_at	1.13	0.030202	0.370071	str-206 , WBGene00006239
183491_at	-1.81	0.030223	0.370071	CELE_Y32F6A.4 , WBGene00012529
179698_at	-1.65	0.030225	0.370071	F47B7.7
182552_at	1.41	0.030259	0.370071	ttr-35 , WBGene00017688
172101_x_at	-1.52	0.03026	0.370071	ptl-1
184780_s_at	1.69	0.030273	0.370071	fbxa-206 , WBGene00013610
178291_at	1.88	0.030281	0.370071	C14B1.7
191536_at	1.11	0.030292	0.370071	str-85 , WBGene00006144
188213_at	1.12	0.030328	0.370071	ptr-19
173496_s_at	-1.72	0.030338	0.370071	T23G7.3 , WBGene00011966
172998_s_at	1.22	0.030349	0.370071	CELE_K07A1.6 , WBGene00010613
187463_at	1.19	0.030372	0.370071	C08B11.8 , WBGene00007435
183895_at	-6.71	0.030394	0.370071	nlp-25 , WBGene00003763
185640_s_at	-1.96	0.030422	0.370071	tag-343
175592_s_at	1.3	0.030435	0.370071	jmjd-5 , WBGene00007387
187606_at	1.42	0.030441	0.370071	nas-28 , WBGene00003546
193993_s_at	-1.66	0.030453	0.370071	pab-2
188099_s_at	-1.3	0.030457	0.370071	tmd-2
183090_s_at	-5.76	0.030457	0.370071	WBGene00022814 , ZK742.4
177309_at	1.32	0.030462	0.370071	smgl-2 , WBGene00021365
171944_x_at	1.09	0.030468	0.370071	unc-62
191995_at	1.2	0.030477	0.370071	F08B1.3 , gcy-12 , WBGene00001538 , WBGene00017234
187379_at	1.47	0.030488	0.370071	C45G9.2 , WBGene00016674
179514_at	1.22	0.030496	0.370071	T16G1.3 , WBGene00011797
185826_at	-3.32	0.030501	0.370071	T03F1.11 , WBGene00020192
180863_at	1.24	0.030526	0.370071	W10D9.1 , WBGene00021129
172837_x_at	1.16	0.030526	0.370071
173882_s_at	-1.71	0.030543	0.370071	pab-2
176963_at	1.18	0.030547	0.370071	rig-4 , WBGene00004371
182389_at	1.1	0.030555	0.370071	srbc-77 , WBGene00011506
181760_s_at	-4.7	0.030571	0.370071	CELE_F32A11.3 , WBGene00009308
189271_s_at	-1.59	0.030586	0.370071	nrx-1
188172_at	-1.14	0.030607	0.370071	F46G10.4 , WBGene00009798
178586_at	-1.09	0.030625	0.370071	srr-1 , WBGene00005652
193628_at	-1.09	0.030651	0.370071	cdtl-7
180626_at	1.31	0.030677	0.370071	F02E8.4 , WBGene00017177
193195_at	1.14	0.030678	0.370071	pph-4.1 , WBGene00004085
177211_at	1.13	0.030712	0.370071	Y45G12B.2
175267_at	-2.65	0.030718	0.370071	C15H9.11 , WBGene00015805
172048_x_at	1.33	0.030746	0.370071	clh-5 , WBGene00000532
175272_at	-1.77	0.030753	0.370071	F45D3.2 , WBGene00009722
192707_at	2.58	0.030763	0.370071	hnd-1 , WBGene00001981
187896_s_at	1.33	0.030813	0.370071	lin-61
181332_at	1.29	0.030819	0.370071	F55G1.6 , WBGene00018902
182638_at	1.1	0.030848	0.370071	WBGene00022734 , ZK418.5
191161_at	1.1	0.030853	0.370071	CELE_C32F10.8
179388_at	1.19	0.030914	0.370071	srh-112 , WBGene00005331
185083_at	2.88	0.030936	0.370071	C25A11.10
183169_s_at	1.16	0.030966	0.370071	F07B7.8 , K06C4.1 , WBGene00017189 , WBGene00019442
176998_at	1.32	0.030975	0.370071	WBGene00021884 , Y54G2A.19
188832_at	1.18	0.030989	0.370071	str-233 , WBGene00006264
191040_at	1.43	0.031015	0.370071	ggtb-1
183937_s_at	-1.16	0.031023	0.370071	T21C12.3 , WBGene00011899
191349_at	-1.24	0.03104	0.370071	idha-1 , WBGene00009664
180639_at	-2.11	0.031056	0.370071	K10C9.7 , WBGene00019626
175683_s_at	-1.8	0.03107	0.370071	unc-14 , WBGene00006753
175192_at	-1.34	0.031084	0.370071	dmsr-7 , WBGene00016428
193910_at	1.1	0.031088	0.370071
184508_s_at	-1.63	0.031109	0.370071	CELE_W09G12.7 , WBGene00021121
175499_s_at	1.41	0.031153	0.370071	inx-21 , WBGene00002143
191814_at	1.49	0.031159	0.370071	C30B5.4 , WBGene00016245
173024_s_at	1.19	0.031169	0.370071	cpsf-1 , WBGene00022301
179615_at	1.08	0.031209	0.370071	str-45 , WBGene00006110
178175_at	3.01	0.031222	0.370071	fbxb-116 , WBGene00012066
188679_s_at	1.2	0.031224	0.370071	vha-18 , WBGene00018698
179767_s_at	1.37	0.031239	0.370071	hpo-5 , WBGene00011776
186597_at	2.27	0.031258	0.370071	F19C6.5 , WBGene00008954
189730_at	1.21	0.031262	0.370071	WBGene00013018 , Y48G10A.1
173642_at	-1.63	0.031263	0.370071	WBGene00021260 , Y22D7AR.6
172270_x_at	-1.39	0.031274	0.370071	CELE_R102.5
192308_s_at	-2.11	0.031286	0.370071	T07F12.4 , WBGene00020324
186182_s_at	1.42	0.031288	0.370071	hrg-1 , WBGene00019830
174826_at	-1.73	0.031308	0.370071	casy-1
178814_at	1.23	0.03131	0.370071	F32B4.5
175726_s_at	-1.72	0.031323	0.370071	nhr-3 , WBGene00003602
185398_at	-5.83	0.03139	0.370071	pqn-31
185185_at	-8.17	0.031392	0.370071	CELE_F59E11.7
176001_at	1.33	0.031399	0.370071	E01A2.5 , WBGene00017087
172229_x_at	-9.92	0.031415	0.370071	T16A9.5 , WBGene00011795
183908_at	-1.36	0.031428	0.370071	F09F7.5
174483_at	1.07	0.031438	0.370071
172844_x_at	-4	0.031463	0.370071	fipr-21 , WBGene00009621
188338_at	1.15	0.031467	0.370071	btf-1 , WBGene00000274
191641_s_at	-1.46	0.031482	0.370071	acs-19
191270_at	1.08	0.031489	0.370071	C56G3.2 , WBGene00016985
178070_at	1.46	0.031525	0.370071	C14B1.2 , WBGene00007573
176437_at	-3.27	0.031558	0.370071	C30F12.3 , WBGene00016262
190514_at	2.15	0.031564	0.370071	R10E4.11
187905_at	1.5	0.031575	0.370071	nud-1 , WBGene00003829
178148_at	1.17	0.031576	0.370071
192536_at	1.37	0.031599	0.370071	ptc-1 , WBGene00004208
187927_at	-1.2	0.03161	0.370071	egl-47
186789_s_at	1.25	0.031623	0.370071	F36G3.2 , WBGene00009483
187940_s_at	1.15	0.031634	0.370071	iglr-2
176120_s_at	1.51	0.031644	0.370071	poml-2 , WBGene00017089
172297_x_at	-8.73	0.031656	0.370071	T23F11.2 , WBGene00011954
181614_at	1.22	0.031691	0.370071
183186_at	1.04	0.031703	0.370071	mec-1
186836_at	-1.22	0.031712	0.370071	CELE_Y52B11A.10 , WBGene00013129
191524_at	-1.39	0.031742	0.370071	nkb-3 , WBGene00010117
178288_at	1.6	0.03177	0.370071	sdz-31 , WBGene00011704
178307_at	-1.33	0.031791	0.370071	CELE_C08B6.3 , WBGene00007424
192471_at	1.2	0.031808	0.370071	set-32 , WBGene00008062
190037_s_at	-1.25	0.031823	0.370071	got-1.2 , WBGene00020146
188549_at	1.29	0.03184	0.370071	C16A3.1
178991_s_at	1.29	0.031848	0.370071	F21G4.6 , WBGene00009027
176706_at	1.18	0.031869	0.370071	srx-60 , WBGene00005951
183514_s_at	-1.09	0.031883	0.370071	F47G6.3 , WBGene00018580
188656_at	-1.46	0.031894	0.370071	nep-8 , WBGene00017553
191061_at	1.27	0.031912	0.370071	gnrr-7 , WBGene00008737
184031_at	-10.28	0.031919	0.370071	CELE_F36A4.2 , WBGene00018081
176834_at	1.31	0.031923	0.370071	lbp-9
176286_at	1.17	0.031938	0.370071	CELE_Y69A2AR.12 , WBGene00022083
182501_at	1.32	0.031961	0.370071	C46A5.5
180588_at	1.08	0.031963	0.370071	dct-14 , WBGene00012616
175308_at	-1.22	0.032022	0.370071	gon-2
174694_at	1.08	0.032024	0.370071
177955_at	1.19	0.032045	0.370071	T24C2.3 , WBGene00011982
193460_at	1.28	0.032048	0.370071	CELE_Y32B12A.1 , WBGene00012516
189347_at	1.23	0.032057	0.370071	ears-2 , WBGene00001338
180270_at	1.77	0.032068	0.370071	T11F8.1 , WBGene00020433
172445_x_at	1.19	0.032092	0.370071	F20B6.7 , WBGene00017631
184601_at	1.53	0.032093	0.370071	dnj-26 , WBGene00001044
190495_at	1.27	0.032104	0.370071	CELE_D2023.6 , WBGene00008410
173354_s_at	-1.61	0.03211	0.370071	dlk-1 , WBGene00001008
180098_s_at	-1.53	0.032123	0.370071	F49E2.5
193605_at	1.31	0.032129	0.370071	F16A11.2 , WBGene00008877
192540_at	-1.17	0.032149	0.370071	C16A3.5 , WBGene00015810
188630_at	-2.19	0.032163	0.370071	cal-2 , WBGene00000286
187959_s_at	-1.15	0.03217	0.370071	inx-1
186643_at	1.22	0.032172	0.370071	him-19 , WBGene00022390
188217_at	-3.92	0.032189	0.370071	ptr-22 , WBGene00004236
183333_at	1.89	0.03222	0.370071	klp-10
179892_at	-6.79	0.032224	0.370071	K06A5.2 , WBGene00019430
190798_at	-1.37	0.032227	0.370071	nhr-206 , WBGene00011097
173427_at	-1.36	0.03223	0.370071	soc-2
180269_at	-1.26	0.032259	0.370071	C35B1.5 , WBGene00016435
173491_s_at	1.55	0.032262	0.370071	faah-3 , WBGene00019068
190499_s_at	-7.99	0.032309	0.370071	clec-5 , WBGene00016450
182200_at	-5.12	0.032323	0.370071	C05C12.5 , WBGene00007337
174401_at	-1.1	0.032354	0.370071	ags-3
190401_s_at	1.22	0.032359	0.370071	tufm-2 , WBGene00007001
192117_at	-1.78	0.032383	0.370071	DH11.5
178313_at	1.39	0.032386	0.370071	CELE_T02G6.11 , WBGene00086562
182854_at	-1.08	0.032394	0.370071	hpo-8 , WBGene00020517
192907_at	1.75	0.032412	0.370071	F52H3.2 , WBGene00009944
187971_at	1.58	0.032424	0.370071	C09G4.4 , mes-6 , WBGene00003224 , WBGene00044001
179701_s_at	1.69	0.032454	0.370071	cpg-4 , WBGene00015677
187814_s_at	-1.18	0.032467	0.370071	C37H5.13
193107_s_at	1.28	0.032473	0.370071	sel-10
174563_at	-2.06	0.032479	0.370071	C30E1.9
192506_s_at	1.39	0.032482	0.370071	clh-5 , WBGene00000532
185379_at	1.06	0.032492	0.370071
181107_at	1.12	0.032568	0.370071	srw-68
190058_at	-1.48	0.032572	0.370071	CELE_W01B6.6 , WBGene00012173
189526_at	1.1	0.032606	0.370071	stdh-4 , WBGene00006435
175528_at	1.24	0.032642	0.370071
174173_at	-2.77	0.032645	0.370071	C53C9.2 , WBGene00016898
192040_s_at	-2.26	0.032646	0.370071	myo-2 , WBGene00003514
191486_at	1.28	0.032671	0.370071	F55A11.4
176325_at	-1.13	0.032703	0.370071
187563_at	1.07	0.032724	0.370071	ZK328.7
190758_at	1.53	0.032754	0.370071	nhx-1 , WBGene00003729
180853_at	-1.48	0.032764	0.370071	K02F2.5 , WBGene00019324
180789_s_at	1.15	0.032813	0.370071	F38E9.4 , WBGene00018186 , WBGene00022239 , Y73B6BL.16
188141_at	-1.4	0.032826	0.370071	glb-15 , WBGene00009387
185107_at	1.17	0.032828	0.370071	F47C12.6 , WBGene00018549
180197_at	1.45	0.032878	0.370071	CELE_F07E5.12
190586_at	-1.78	0.032898	0.370071	nas-33 , WBGene00003551
191462_at	1.1	0.032915	0.370071	F41C3.5 , WBGene00018271
181305_s_at	-2.02	0.032938	0.370071	pmt-1
172232_x_at	-2.28	0.032962	0.370071	nspa-9 , WBGene00043187
186958_s_at	1.31	0.032967	0.370071	sep-1 , WBGene00004775
191423_s_at	1.36	0.032974	0.370071	R11A8.5 , WBGene00011239
192492_at	-1.32	0.033002	0.370071	sams-1 , WBGene00008205
180185_at	1.1	0.033025	0.370071	str-9 , WBGene00006077
175264_at	-1.43	0.033027	0.370071	C05D10.4
187806_s_at	-1.22	0.033042	0.370071	K07E3.4
183783_at	1.39	0.033072	0.370071	WBGene00022682 , ZK185.2
187471_at	1.63	0.033098	0.370071	mdt-9
190080_at	2.03	0.03311	0.370071	F26C11.1 , WBGene00009146
190772_s_at	1.14	0.033131	0.370071	C14B9.8 , WBGene00015754
191116_at	1.29	0.033194	0.370071	CELE_Y18D10A.9 , WBGene00012479
182037_at	1.55	0.033194	0.370071	fbxa-46
177589_at	-1.12	0.033204	0.370071	CELE_T27C5.12 , WBGene00044059
176191_at	1.82	0.033229	0.370071	cosa-1 , WBGene00022172
184623_at	-3.48	0.033237	0.370071	K01A2.10 , WBGene00019284
174046_s_at	1.72	0.033249	0.370071	CELE_B0334.15 , CELE_B0334.5 , WBGene00007145 , WBGene00195248
180842_s_at	1.16	0.033269	0.370071	ethe-1 , WBGene00007886
191848_at	1.13	0.033278	0.370071	dld-1
191118_at	1.23	0.033281	0.370071	srh-36 , WBGene00005259
182126_at	1.46	0.033282	0.370071	M01D7.1 , WBGene00019706
186482_s_at	1.85	0.033319	0.370071	kca-1 , WBGene00015698
191268_at	1.2	0.033321	0.370071	str-224 , WBGene00006255
192224_s_at	1.63	0.033328	0.370071	cpf-1 , WBGene00000773
192690_s_at	1.06	0.03333	0.370071	F53B6.5 , T27A8.3 , WBGene00009960 , WBGene00012075
180116_at	-2.19	0.033331	0.370071	nlp-3 , WBGene00003741
182019_at	-1.11	0.033361	0.370071	W03D2.9 , WBGene00020983
188411_at	1.06	0.033369	0.370071	tli-1 , WBGene00006578
191859_at	1.24	0.033388	0.370071	CELE_D1046.3 , WBGene00008364
175786_at	-1.37	0.033407	0.370071	cki-1 , WBGene00000516
183269_s_at	1.71	0.033438	0.370071	ugt-64 , WBGene00015577
175771_at	-1.51	0.033472	0.370071	nob-1
180254_s_at	1.35	0.033478	0.370071	F32D8.5
172986_s_at	-2.43	0.033515	0.370071	WBGene00013859 , ZC247.1
191152_at	1.04	0.033517	0.370071	str-67 , WBGene00006129
182619_at	1.33	0.033532	0.370071	R03G5.3 , WBGene00019845
188735_at	1.32	0.033554	0.370071	CELE_Y116F11A.1 , WBGene00013816
184628_at	1.11	0.033554	0.370071	F59E12.8 , WBGene00019123
178650_at	-1.55	0.033614	0.370071	CELE_C44H9.5 , WBGene00008100
182087_at	-1.28	0.033625	0.370071	C17F3.1 , WBGene00015907
189144_at	-1.28	0.033637	0.370071	WBGene00021151 , Y4C6A.1
193832_at	1.25	0.033638	0.370071	rnf-121 , WBGene00007626
178394_at	1.07	0.033647	0.370071	str-61 , WBGene00006125
188903_s_at	1.45	0.033648	0.370071	WBGene00022836 , ZK973.11
191330_at	1.39	0.033657	0.370071	srj-49 , WBGene00005628
175823_s_at	-1.76	0.033701	0.370071	daf-16
189209_at	-1.59	0.033704	0.370071	B0218.5 , WBGene00015049
178993_at	1.41	0.033706	0.370071	K02D3.1 , WBGene00010504
182575_at	1.3	0.033734	0.370071	CELE_C36C5.5 , WBGene00016474
187826_at	1.19	0.03374	0.370071	mop-25.1
176836_s_at	1.15	0.03374	0.370071	nol-6 , WBGene00021789
187376_at	1.4	0.03377	0.370071	mett-10
179708_s_at	1.33	0.033774	0.370071	F25G6.9 , WBGene00017800
182946_at	1.63	0.033781	0.370071	fbxa-145 , WBGene00018595
193836_s_at	-1.14	0.033793	0.370071	clec-50 , WBGene00012253
180613_at	1.28	0.033801	0.370071	F55G1.1 , WBGene00018899
192309_at	1.39	0.033826	0.370071	acr-20
187304_s_at	-1.29	0.033849	0.370071	tag-253
181347_at	-1.12	0.033849	0.370071	F56B6.6 , WBGene00018937
186655_at	-6.36	0.033858	0.370071	CELE_T28A11.16 , WBGene00020878
189369_at	-1.2	0.033897	0.370071	T01D3.1 , WBGene00011326
185645_s_at	-1.21	0.033905	0.370071	nstp-2
176488_at	1.85	0.033912	0.370071	CELE_Y39G10AR.21 , WBGene00021476
194007_at	1.45	0.03392	0.370071	CELE_Y54G11A.3 , WBGene00013214
185976_at	1.28	0.033932	0.370071	F09E10.5 , WBGene00017295
186536_at	1.36	0.033969	0.370071	egrh-2 , WBGene00043705
190815_s_at	-1.97	0.033974	0.370071	K10C2.1 , WBGene00019617
182811_at	1.49	0.033974	0.370071	sdz-36 , WBGene00014242
189849_at	3.82	0.033988	0.370071	CELE_Y40H7A.10 , WBGene00012747
179675_at	1.21	0.034003	0.370071	W03H9.1 , WBGene00012227
186376_at	1.54	0.034021	0.370071	CELE_Y39A1A.20 , WBGene00012657
182633_at	-1.19	0.034048	0.370071	glb-2 , WBGene00015536
185243_at	-2.19	0.034063	0.370071	hpo-28
174445_at	-1.04	0.034079	0.370071	WBGene00021678 , Y48G1C.5
172627_x_at	-2.42	0.034096	0.370071	CELE_Y105C5A.12 , CELE_Y105C5A.13 , WBGene00013636
190556_s_at	-1.18	0.034099	0.370071
175110_at	1.74	0.034099	0.370071	C27F2.9 , WBGene00043156
185211_at	-1.73	0.034112	0.370071	scrm-5 , WBGene00019531
173301_s_at	-1.92	0.034132	0.370071	icl-1
177311_at	1.57	0.034133	0.370071	CD4.8 , WBGene00016993 , WBGene00022729 , WBGene00022731 , ZK402.2 , ZK402.5
184512_at	1.14	0.034134	0.370071	CELE_Y49E10.21
187532_s_at	1.55	0.034138	0.370071	mtx-1 , WBGene00009559
174666_at	1.35	0.034168	0.370071	ani-2 , WBGene00019608
182269_at	-1.59	0.03418	0.370071	T28B11.1 , WBGene00012117
191667_at	1.35	0.034188	0.370071	Y48A6B.9
183780_at	-1.35	0.034199	0.370071	CELE_F01G10.5 , WBGene00008508
171916_s_at	-2.11	0.034238	0.370071
178213_at	1.11	0.034248	0.370071	ceh-57 , WBGene00007416
175763_at	-1.18	0.034258	0.370071	clh-2
174546_at	-1.16	0.034322	0.370071	npr-16
187701_at	1.14	0.034356	0.370071	spp-11 , WBGene00004996
190244_s_at	-2.27	0.03436	0.370071	egl-21 , WBGene00001189
187005_at	1.36	0.034377	0.370071	C41C4.1 , WBGene00008050
175659_at	-1.66	0.034402	0.370071	daf-14
193221_s_at	1.3	0.034409	0.370071	ocrl-1
186225_at	1.09	0.034412	0.370071	CELE_F09D12.2 , WBGene00017281
176309_at	1.27	0.034414	0.370071	CELE_Y105E8A.23
176680_at	-13.39	0.034421	0.370071	C45B2.2 , WBGene00016659
176830_s_at	1.47	0.034443	0.370071	nhr-86 , WBGene00003676
184451_at	1.54	0.034459	0.370071	WBGene00021965 , Y57G7A.1
182275_at	1.12	0.034471	0.370071
174510_at	-1.54	0.034496	0.370071
192133_s_at	3.26	0.034497	0.370071	rig-5
190574_at	1.34	0.034517	0.370071	sptf-1
187226_at	1.05	0.034526	0.370071	flp-23 , WBGene00017693
193444_at	1.13	0.03455	0.370071	srsx-38 , WBGene00012054
188226_s_at	-2.98	0.03455	0.370071	ssq-3 , ssq-4 , WBGene00006052 , WBGene00006053
191458_s_at	1.18	0.03457	0.370071	glp-1 , WBGene00001609
192107_s_at	-1.15	0.034583	0.370071	pyc-1
189516_at	1.11	0.034605	0.370071	B0205.6 , WBGene00015021
176422_at	-1.21	0.034628	0.370071	C30F12.1 , WBGene00016260
185479_at	1.08	0.03466	0.370071
187224_at	-2.04	0.034685	0.370071	F02A9.1 , WBGene00008513
174801_at	1.13	0.034712	0.370071	daf-1
175275_s_at	1.07	0.034731	0.370071	imp-3 , WBGene00016378
180956_at	-2.19	0.034745	0.370071	CELE_Y37H2C.1 , WBGene00012573
190308_at	1.13	0.034763	0.370071	F46B6.6
183364_at	1.6	0.034775	0.370071	CELE_Y39B6A.13 , WBGene00012675
176859_at	1.61	0.034789	0.370071	WBGene00022773 , ZK616.3
173565_s_at	1.55	0.034839	0.370071	hpo-9 , WBGene00015463
AFFX-ThrX-M_at	1.3	0.034862	0.370071
187838_s_at	1.19	0.034867	0.370071
191451_at	1.3	0.0349	0.370071	WBGene00021826 , Y54E10A.3
189972_at	-1.57	0.034941	0.370071	gba-1
188825_s_at	2.71	0.034947	0.370071
185081_at	1.52	0.034983	0.370071	clec-210 , WBGene00022261
185044_at	-1.2	0.034991	0.370071	C05E11.6 , WBGene00015495
189213_at	1.19	0.034998	0.370071	C56G2.5 , WBGene00016980
178061_at	1.16	0.035024	0.370071	CELE_F25D1.4 , WBGene00009109
188414_at	1.11	0.035031	0.370071	chp-1 , WBGene00000502
191117_at	1.29	0.035047	0.370071	ceh-5 , WBGene00000430
188963_at	1.91	0.035083	0.370071	his-1 , his-10 , his-14 , his-18 , his-26 , his-28 , his-31 , his-37 , his-38 , his-46 , his-5 , his-50 , his-56 , his-60 , his-64 , his-67 , WBGene00001875 , WBGene00001879 , WBGene00001884 , WBGene00001888 , WBGene00001892 , WBGene00001900 , WBGene00001902 , WBGene00001905 , WBGene00001911 , WBGene00001912 , WBGene00001920 , WBGene00001924 , WBGene00001930 , WBGene00001934 , WBGene00001938 , WB…
174674_at	-1.52	0.035088	0.370071
184067_at	1.28	0.035148	0.370071
174063_at	1.18	0.035152	0.370071	H12I13.5 , WBGene00019193
176076_s_at	1.29	0.035193	0.370071	ugtp-1 , WBGene00022721
177160_at	-13.04	0.035267	0.370071	WBGene00021398 , Y38C1AA.7
188922_at	1.29	0.035295	0.370071	CELE_M117.3 , WBGene00010919
175102_at	1.61	0.035295	0.370071	CELE_C04H5.7
192913_at	1.36	0.035319	0.370071	Y43E12A.3
177132_s_at	1.2	0.035322	0.370071	B0273.3 , CELE_Y48G1BL.1 , CELE_Y48G1BM.1 , WBGene00015098 , WBGene00021662 , WBGene00021667
190904_s_at	-1.21	0.035335	0.370071	C06G1.5 , WBGene00015548
174966_at	-2.31	0.035359	0.370071	acs-17 , WBGene00016716
180580_at	1.41	0.035362	0.370071	C35E7.8 , WBGene00016460
189436_at	-1.12	0.035377	0.370071	asg-2 , WBGene00000210
188063_s_at	-1.82	0.035377	0.370071	lact-3 , WBGene00010897
193539_at	1.78	0.03539	0.370071	gna-1 , WBGene00001646
188276_s_at	-3.44	0.035408	0.370071	col-161 , col-162 , WBGene00000734 , WBGene00000735
185148_s_at	1.17	0.035409	0.370071	CELE_Y53F4B.17 , WBGene00013162 , WBGene00013163
185970_at	1.33	0.035415	0.370071	WBGene00022845 , ZK1055.4
182025_at	-1.3	0.035421	0.370071	unc-96
181329_s_at	-1.22	0.035429	0.370071	dao-5
176740_at	1.23	0.035429	0.370071	CELE_M04F3.2 , WBGene00019768
172792_x_at	1.63	0.035452	0.370071	cyp-31A2 , WBGene00010354
193800_at	-1.37	0.035454	0.370071	clec-48 , WBGene00007565
193225_s_at	1.13	0.035483	0.370071	cpn-1 , WBGene00000777
184692_at	1.57	0.035494	0.370071	C42C1.12 , WBGene00016590
193047_at	-1.98	0.035507	0.370071	CELE_F40F9.3 , WBGene00009581
179639_at	1.21	0.035531	0.370071	K08E3.2 , WBGene00010662
186750_at	2.1	0.035537	0.370071	C48B4.9 , WBGene00008172
177994_at	1.71	0.035567	0.370071	F10B5.8 , WBGene00008642
189173_s_at	1.14	0.035571	0.370071	F28C6.4
173163_s_at	-4.07	0.035571	0.370071	mnk-1
193133_s_at	-1.96	0.035579	0.370071	tep-1
192612_at	1.33	0.035592	0.370071	ces-1 , WBGene00000468
183380_at	1.03	0.035632	0.370071	F10E7.3 , WBGene00017345
184930_at	1.23	0.035662	0.370071	dnj-9 , WBGene00001027
190713_at	-14.55	0.035678	0.370071	fip-1 , WBGene00017695
194222_x_at	1.46	0.035679	0.370071	WBGene00021427 , Y38F2AR.9
181172_s_at	-1.87	0.035685	0.370071	tbc-7
175349_at	1.48	0.035705	0.370071	C26E6.12 , WBGene00016145
192318_at	1.15	0.035708	0.370071	R03G8.4 , WBGene00010999
177262_s_at	1.07	0.035727	0.370071	rpl-1
179928_s_at	-2.01	0.035745	0.370071	CELE_T27C4.1 , WBGene00020854
181652_at	1.24	0.035756	0.370071	C26H9A.2 , WBGene00007752
185364_at	1.19	0.035807	0.370071	CELE_R13D11.1 , WBGene00020056
186720_at	-3.71	0.035817	0.370071	CELE_T28A11.19 , WBGene00020881
192868_at	-1.07	0.035819	0.370071	rack-1 , WBGene00010556
192553_at	1.29	0.035837	0.370071	lsl-1 , WBGene00009937
177083_at	1.1	0.035842	0.370071
172127_x_at	-1.18	0.035857	0.370071	ptl-1
177614_at	1.25	0.03586	0.370071	ent-7
185190_at	-1.32	0.035869	0.370071	F33D11.2 , WBGene00018001
179806_at	-1.62	0.035877	0.370071	CELE_W05H9.1 , WBGene00021048
183802_at	-2.2	0.035884	0.370071	T05E7.4 , WBGene00020260
183040_at	-1.41	0.035889	0.370071	CELE_Y69H2.10
183663_s_at	-1.26	0.035891	0.370071	CELE_Y41C4A.8 , WBGene00012755
183809_at	1.53	0.035893	0.370071	C03H5.5 , WBGene00015407
172795_x_at	1.28	0.03591	0.370071	C06A5.5 , WBGene00015503 , WBGene00022304 , Y76G2A.1
180587_at	-1.57	0.035924	0.370071	F41E6.7 , WBGene00018288
178422_at	1.04	0.035948	0.370071	C07B5.6 , WBGene00007410
190295_at	-1.31	0.036012	0.370071	tsp-7 , WBGene00006633
179525_at	2.76	0.036017	0.370071	hrg-4
182551_s_at	-1.14	0.036027	0.370071	phat-6 , WBGene00011683
185969_s_at	-3.11	0.036043	0.370071	CELE_C32F10.4 , WBGene00016332
178112_at	1.74	0.036043	0.370071	rrf-3 , WBGene00004510
192227_s_at	1.22	0.036099	0.370071	etr-1
173757_s_at	-1.5	0.036121	0.370071	T27E4.7 , WBGene00020865
185130_at	-1.09	0.036144	0.370071	K11D12.8 , WBGene00019648
186460_s_at	1.5	0.036149	0.370071	cey-3 , WBGene00000474
174377_at	-1.71	0.036158	0.370071	CELE_M02F4.3 , WBGene00019737
188747_at	-2.97	0.036164	0.370071	col-48 , WBGene00000625
191434_at	-1.49	0.036174	0.370071	ugt-54 , WBGene00012013
183139_at	1.49	0.0362	0.370071	tag-281 , WBGene00044323
182553_at	-2.1	0.036204	0.370071	C54D10.3 , WBGene00008298
187638_at	1.19	0.036217	0.370071	CELE_ZK1236.9 , WBGene00044588
181992_s_at	-1.54	0.036224	0.370071	daf-16
191657_s_at	1.14	0.036254	0.370071	eat-20
186707_at	1.35	0.036278	0.370071	WBGene00022882 , ZK1248.13
187115_at	1.07	0.036288	0.370071	WBGene00012598 , Y38E10A.20
185304_s_at	-1.44	0.036322	0.370071	dmd-6
176016_at	-1.59	0.03633	0.370071	nhr-203 , WBGene00019743
176395_at	1.11	0.036368	0.370071	WBGene00022156 , Y71G12B.18
189060_at	1.14	0.036369	0.370071	tag-329 , WBGene00008231
193760_s_at	1.36	0.03637	0.370071	skr-20 , WBGene00004826
185853_at	1.17	0.036393	0.370071	CELE_F36F12.4 , WBGene00018095
188396_at	1.18	0.036398	0.370071	cutl-3 , WBGene00008978
176642_at	1.35	0.036401	0.370071	F58H1.5 , WBGene00010288
189917_at	-1.73	0.036431	0.370071	nas-25 , WBGene00003544
184026_at	-1.29	0.036432	0.370071	pes-22
178802_at	1.19	0.036455	0.370071	CELE_C40H5.2
177567_s_at	1.21	0.036478	0.370071	D2030.3 , WBGene00008413
175049_s_at	-2.25	0.036527	0.370071	deg-3 , WBGene00000951
183014_at	-2.6	0.036537	0.370071	CELE_F59A7.2 , WBGene00019090
188969_at	1.86	0.036543	0.370071	C15A11.4 , WBGene00007598
191564_s_at	1.6	0.036568	0.370071	egg-3 , WBGene00009701
191692_at	1.4	0.036573	0.370071	gcy-9 , WBGene00001536
193884_at	1.57	0.036587	0.370071	tag-189 , WBGene00007045
173302_at	1.23	0.036612	0.370071	rod-1 , WBGene00018900
175546_at	-1.42	0.036618	0.370071	R06C1.6 , WBGene00011060
188914_at	1.12	0.036623	0.370071	CELE_ZK829.1 , WBGene00014093
175770_s_at	-2.27	0.036642	0.370071	flp-11
191764_at	-1.22	0.036689	0.370071	C33H5.16 , WBGene00016382
174469_at	-1.15	0.036702	0.370071	alh-4
188268_at	1.43	0.036705	0.370071	skr-17 , WBGene00004823
172697_x_at	-1.32	0.03671	0.370071	gpd-3 , WBGene00001685
174712_at	-1.42	0.036719	0.370071	eps-8
181910_at	1.25	0.036762	0.370071	WBGene00014198 , ZK1053.3
188793_at	-1.52	0.036774	0.370071	R08F11.7 , WBGene00019970
184539_at	-3.27	0.036813	0.370071	math-18 , WBGene00016544
185825_s_at	1.11	0.036822	0.370071	T15B7.15 , WBGene00020527
178937_at	1.13	0.036824	0.370071	srd-45 , WBGene00005123
184793_at	1.17	0.036826	0.370071	srw-136 , WBGene00005883
186834_at	1.18	0.036853	0.370071	VW02B12L.2 , WBGene00012155
180572_at	1.2	0.036887	0.370071	clec-235 , WBGene00009474
186956_s_at	1.66	0.036916	0.370071	CELE_Y113G7B.16 , WBGene00013765
187773_at	1.38	0.036917	0.370071	let-49
191716_at	-1.18	0.036919	0.370071	T19C3.4 , WBGene00020562
180895_at	1.12	0.036937	0.370071	dos-2 , WBGene00019640
187745_at	1.29	0.036954	0.370071	ran-2
193017_at	1.33	0.036957	0.370071	CELE_Y75B8A.10 , WBGene00013547
187702_s_at	1.3	0.037017	0.370071	sqv-2 , WBGene00005020
194081_at	1.41	0.037054	0.370071	duo-1 , WBGene00001110
180820_at	1.07	0.037065	0.370071	K05C4.10 , WBGene00010586
192578_at	3.42	0.037069	0.370071	fat-7 , WBGene00001399
175347_s_at	-1.58	0.037093	0.370071	haf-4 , WBGene00001814
176566_at	1.1	0.037134	0.370071
187560_at	1.49	0.037137	0.370071	CELE_T16H12.2 , WBGene00011812
192188_s_at	-1.27	0.03716	0.370071	K09B11.5
176536_at	1.2	0.037188	0.370071
180540_at	-15.02	0.037191	0.370071	CELE_C42D4.3 , WBGene00016596
182520_s_at	-9.39	0.037193	0.370071	CELE_R09E10.6 , WBGene00011176
172252_x_at	-1.22	0.037197	0.370071	CELE_H25K10.4 , WBGene00010413
188820_s_at	1.16	0.037222	0.370071	H24K24.3 , WBGene00021747 , Y50D4C.2
184986_at	-2.08	0.037228	0.370071	T20D4.15 , WBGene00020620
187350_at	-1.86	0.037237	0.370071	rbf-1
190081_at	-1.24	0.037266	0.370071	lgc-39 , WBGene00017314
185668_s_at	-1.43	0.037268	0.370071	C29H12.6 , WBGene00016237
190762_at	-1.29	0.037275	0.370071	alh-4
187699_at	1.42	0.037296	0.370071	T20B12.1 , WBGene00020600
180351_at	1.16	0.037314	0.370071	clec-120 , WBGene00017917
187713_at	1.26	0.037326	0.370071	CELE_T23B5.3 , T23B5.3 , WBGene00011940
182442_at	2.18	0.037328	0.370071	C31E10.1 , WBGene00007842
181174_at	1.45	0.037329	0.370071	mnat-1 , WBGene00018769
181216_s_at	-1.81	0.037359	0.370071	WBGene00013181 , Y53H1B.2
186889_at	1.54	0.037362	0.370071	CELE_Y18D10A.16 , WBGene00012483
179727_at	-4.61	0.037375	0.370071	WBGene00012783 , Y43C5A.3
173434_at	-1.54	0.037384	0.370071	ras-1
193332_at	-1.88	0.037398	0.370071	CELE_Y18D10A.8 , WBGene00012478
183473_at	-1.75	0.037399	0.370071	D2096.9 , WBGene00017076
176110_at	1.15	0.037401	0.370071
185193_at	-1.63	0.037416	0.370071	CELE_Y50E8A.12
175190_at	-1.8	0.037416	0.370071	CELE_R13D11.10 , WBGene00020063
187290_at	1.14	0.037421	0.370071	F07F6.2 , WBGene00017216
190284_s_at	-1.1	0.037424	0.370071	unc-108 , WBGene00006833
184092_at	-1.57	0.037438	0.370071	M03F8.6 , WBGene00019765
188135_s_at	2.31	0.037442	0.370071	xol-1
173006_s_at	-1.55	0.037454	0.370071	F42C5.9 , WBGene00018349
183507_at	1.11	0.037456	0.370071	unc-10
176055_at	3.5	0.03746	0.370071	dsl-3 , WBGene00001105
173901_s_at	1.13	0.037471	0.370071	iars-2
184961_s_at	1.41	0.037479	0.370071	hlh-25 , hlh-27 , WBGene00001964 , WBGene00001966
189663_at	1.58	0.037483	0.370071	cyp-31A5
193065_at	1.16	0.037505	0.370071	vps-35 , WBGene00006933
176552_at	2.51	0.03752	0.370071	oac-55 , WBGene00021479
184740_at	-15.95	0.037547	0.370071	C33F10.1 , WBGene00016351
181283_at	1.09	0.037617	0.370071	F53A9.3 , WBGene00018726
180051_at	1.04	0.037651	0.370071	K09F5.1 , WBGene00019582
173797_at	1.14	0.037668	0.370071	CELE_ZK829.7 , WBGene00014096
185201_s_at	-2.32	0.037709	0.370071	nep-23 , WBGene00013785
191921_s_at	-1.44	0.03771	0.370071	ugt-58 , WBGene00009450
193618_at	2.09	0.037766	0.370071	end-1 , WBGene00001310
188653_at	-1.33	0.037766	0.370071	gmeb-3 , WBGene00008092
178069_s_at	-2.53	0.037768	0.370071	WBGene00013859 , ZC247.1
184879_at	-1.28	0.037786	0.370071	T14G11.1 , WBGene00020510
181765_at	1.75	0.037792	0.370071	pst-2
191943_at	-8.8	0.037816	0.370071	C14C10.1 , WBGene00007584
190496_s_at	-1.17	0.037816	0.370071	pod-2
185715_s_at	1.75	0.037827	0.370071	fbxb-72 , WBGene00019243
179710_s_at	1.2	0.03785	0.370071	grl-9 , WBGene00001718
181754_at	1.13	0.037875	0.370071	C30G4.5 , WBGene00016270
193646_s_at	1.38	0.037901	0.370071	gla-3
174270_s_at	1.72	0.037919	0.370071	nfyc-1 , WBGene00017742
190830_at	-2.81	0.037922	0.370071	ttr-23 , WBGene00011894
192587_at	1.52	0.037926	0.370071	tdc-1
173336_s_at	1.28	0.037949	0.370071	CELE_R09B3.2 , WBGene00011155
191360_at	1.42	0.037959	0.370071	calm-1 , WBGene00009260
193231_s_at	-2.79	0.037991	0.370071	B0564.6 , B0564.9 , WBGene00007208
173858_at	-1.69	0.038004	0.370071	dep-1
172339_s_at	1.28	0.038004	0.370071	stip-1
174672_at	-1.18	0.03801	0.370071	dsh-1
178392_s_at	2.13	0.038023	0.370071
179568_at	3.47	0.038032	0.370071	fbxb-67 , WBGene00009862
176059_at	1.69	0.038036	0.370071
193607_at	1.14	0.03804	0.370071	oxi-1 , WBGene00003898
187062_at	1.61	0.038072	0.370071	F45G2.9 , WBGene00009735
184478_at	1.12	0.038079	0.370071	clec-111 , WBGene00013502
179678_at	-2.1	0.038128	0.370071	W01D2.3 , WBGene00012180
183551_at	1.3	0.038138	0.370071	btb-1 , WBGene00001963
177711_at	1.16	0.038146	0.370071
173466_s_at	-2.02	0.038149	0.370071	flp-9 , WBGene00001452
174875_at	-1.17	0.038154	0.370071
194142_x_at	-1.83	0.03822	0.370071	icl-1
180560_s_at	1.07	0.038226	0.370071	vps-36 , WBGene00008919
193649_s_at	-1.53	0.038231	0.370071	pah-1 , WBGene00000240
181764_at	-1.56	0.038243	0.370071	CELE_Y51B9A.7 , WBGene00013089
191205_s_at	-1.87	0.03831	0.370071	nhr-107 , WBGene00003697
182559_at	-2.28	0.038317	0.370071	CELE_C01G10.6 , WBGene00007233
182468_s_at	-1.76	0.038379	0.370071	K05F1.6
185283_at	1.24	0.038421	0.370071	C40A11.3 , WBGene00016546
173895_at	1.44	0.038436	0.370071	trap-2 , WBGene00020216
189765_at	1.63	0.038453	0.370071	cash-1 , WBGene00010631
189757_s_at	1.61	0.038457	0.370071	gss-1 , WBGene00010941
189262_at	-1.25	0.038459	0.370071	haf-4 , WBGene00001814
172606_x_at	-2.96	0.038475	0.370071	WBGene00021996 , Y59E9AL.6
181008_at	-11.36	0.038478	0.370071	C15C6.2
177594_at	1.08	0.03849	0.370071	F49C5.5 , WBGene00009868
190851_at	-1.79	0.038498	0.370071	alh-1
183997_at	1.07	0.038512	0.370071	ceh-84 , WBGene00016557
188298_at	1.06	0.038537	0.370071	str-136 , WBGene00006184
184528_at	1.09	0.038545	0.370071
188869_at	1.15	0.03857	0.370071	png-1 , WBGene00010160
174990_at	-1.26	0.038574	0.370071	ubr-1 , WBGene00016326
190364_s_at	-1.3	0.038594	0.370071	frm-1
186715_at	-1.88	0.038597	0.370071	F46C5.2 , WBGene00009779
173197_at	-1.24	0.038603	0.370071	kin-1
177185_s_at	1.09	0.038628	0.370071	csp-2 , WBGene00000820
181898_at	1.97	0.03864	0.370071	F40G9.18 , WBGene00189954
172485_x_at	1.11	0.038661	0.370071
175824_s_at	-1.52	0.038717	0.370071	unc-43
185162_at	2.3	0.038723	0.370071	CELE_Y105C5B.9 , WBGene00013650
192315_at	-1.12	0.038762	0.370071	ceh-19
175921_at	1.27	0.038771	0.370071	CELE_Y73B3A.12 , WBGene00022214
188006_s_at	1.33	0.038777	0.370071	toc-1
180865_at	3.71	0.038805	0.370071	fbxc-14 , WBGene00016298
184720_at	1.17	0.03882	0.370071	WBGene00022851 , ZK1127.4
193573_at	1.17	0.03886	0.370071	CELE_F26D2.15 , WBGene00009153
182623_at	1.1	0.038875	0.370071	R07E4.1
192286_s_at	1.3	0.038893	0.370071	sec-31 , WBGene00011338
178893_at	-1.65	0.03894	0.370071	mboa-4 , WBGene00007446
183756_at	1.06	0.038944	0.370071	math-17
189998_at	1.08	0.038958	0.370071	clec-116 , WBGene00010576
185927_s_at	1.83	0.038976	0.370071
183309_at	1.59	0.038979	0.370071	K03H6.2 , WBGene00019368
173817_at	-6.57	0.039007	0.370071	pgp-14 , WBGene00004008
184039_at	1.07	0.039058	0.370071	C29F5.5 , WBGene00016213
176388_at	1.21	0.039069	0.370071	ppgn-1 , WBGene00021425
173103_s_at	1.22	0.039082	0.370071	K07B1.4
194097_s_at	-1.07	0.039091	0.370071	mec-3
177662_at	-1.68	0.03911	0.370071	WBGene00013899 , ZC443.4
181472_at	1.56	0.039112	0.370071	T02H6.8 , WBGene00020178
190978_at	-3.15	0.039138	0.370071	sodh-1 , WBGene00010790
188489_s_at	1.45	0.039141	0.370071	mut-14 , WBGene00003507 , WBGene00022587 , ZC317.1
193485_at	1.37	0.039175	0.370071	smu-1 , WBGene00004895
172744_at	-2.38	0.039186	0.370071	mtl-1 , WBGene00003473
176542_at	1.28	0.039193	0.370071	WBGene00022282 , Y74C10AR.2
173137_s_at	1.36	0.039196	0.370071	par-5 , WBGene00003920
175728_s_at	1.61	0.03921	0.370071	mig-13
174586_at	1.1	0.039215	0.370071	tag-144
172933_x_at	-6.65	0.039215	0.370071	gsp-3 , WBGene00021113
190533_s_at	1.51	0.039219	0.370071	aars-1
179093_at	-1.85	0.039219	0.370071	T16G1.4 , WBGene00011798
193849_at	-3.12	0.03922	0.370071	F13D11.4 , WBGene00017429
186000_at	1.56	0.039221	0.370071	ndx-8 , WBGene00003585
175401_at	1.64	0.039238	0.370071
189245_at	-1.56	0.039245	0.370071	F47F2.1
186176_at	1.13	0.039255	0.370071	srv-21 , WBGene00005732
179316_at	-1.87	0.039257	0.370071	F58H1.6 , WBGene00010289
180860_at	1.53	0.03927	0.370071	E02H9.9 , WBGene00017106
180930_s_at	1.28	0.039271	0.370071	F25E2.2
180400_at	1.14	0.039272	0.370071	prkl-1
180443_at	1.24	0.039285	0.370071	F08B6.1 , WBGene00017239
191821_at	1.13	0.039289	0.370071	srj-20 , WBGene00005608
176734_at	1.27	0.039298	0.370071	F35H12.5
190473_at	-2.61	0.039307	0.370071	ttr-27 , WBGene00011284
173954_at	-1.41	0.039308	0.370071	plc-1
180735_at	1.26	0.039324	0.370071	T22D1.5 , WBGene00020684
192843_at	1.14	0.039326	0.370071	coq-1 , WBGene00000761
187795_at	-1.65	0.039375	0.370071	casy-1
193977_s_at	1.75	0.039382	0.370071	mig-13
174522_at	-2.55	0.03939	0.370071	CELE_F56D6.13 , WBGene00044475
181564_at	-1.16	0.039392	0.370071	syx-16
186426_at	-1.2	0.039393	0.370071	CELE_Y39A3A.3 , WBGene00021434
182250_at	1.45	0.039396	0.370071	D1007.5
180531_at	1.1	0.039401	0.370071	srg-27 , srg-29 , WBGene00005184 , WBGene00005186
172013_x_at	-1.27	0.039425	0.370071	byn-1 , WBGene00000276
184520_at	1.55	0.039436	0.370071	M01E11.3 , WBGene00019712
191036_at	1.19	0.039448	0.370071	lips-3 , WBGene00008655
179893_s_at	-10.66	0.039448	0.370071	K06A5.2 , WBGene00019430
178984_at	1.36	0.039457	0.370071	str-73 , WBGene00006134
174620_at	-1.79	0.03947	0.370071	tag-241 , WBGene00044079
190245_at	1.56	0.039483	0.370071	C46E10.9 , WBGene00016713
189316_at	2.16	0.039483	0.370071	ckc-1
176856_at	1.41	0.039495	0.370071	T27F7.4 , WBGene00194986
175979_at	-1.35	0.039503	0.370071	nhr-98 , WBGene00003688
174319_at	1.16	0.039504	0.370071	perm-5 , WBGene00016955
189834_at	1.46	0.03955	0.370071	M01E5.2 , WBGene00010805
182814_at	1.82	0.03955	0.370071	prg-2 , WBGene00004179
172165_x_at	-1.15	0.039585	0.370071	CELE_F21D9.3 , WBGene00009017
188264_at	1.3	0.039587	0.370071	figl-1 , WBGene00017981
182227_s_at	-1.25	0.039592	0.370071	vab-8
178362_at	-1.05	0.039597	0.370071	srd-36 , WBGene00005114
188473_s_at	-2.08	0.039601	0.370071	col-97 , WBGene00000672
181260_at	1.11	0.039605	0.370071	C14B1.7
182034_at	1.11	0.039612	0.370071	ferl-1 , WBGene00020262
173431_at	-2	0.039639	0.370071	egl-3
181952_at	1.04	0.039646	0.370071
176808_at	1.12	0.039678	0.370071	F14H12.17 , F14H12.8 , WBGene00017475
182018_at	1.51	0.039681	0.370071	K07H8.1 , WBGene00019503
189927_at	-1.4	0.039697	0.370071	E04F6.4 , WBGene00017124
183421_at	-1.71	0.039706	0.370071	CELE_F25E5.5 , WBGene00017786
188682_at	1.11	0.039719	0.370071	CELE_F12A10.6
180176_at	1.22	0.039732	0.370071	CELE_K07E8.1 , WBGene00019494
179778_at	-1.67	0.039732	0.370071	F27D9.2 , WBGene00017861
171764_x_at	-1.52	0.039742	0.370071	clh-1
189504_at	1.1	0.039766	0.370071	CELE_C44H9.2
180152_at	1.04	0.03977	0.370071	srw-119 , WBGene00005866
177142_at	1.06	0.039794	0.370071
180999_at	-1.53	0.039795	0.370071	T20B5.2 , WBGene00020595
184543_s_at	-1.99	0.039816	0.370071	WBGene00021968 , Y57G7A.5
189976_at	-1.72	0.039829	0.370071	svop-1 , WBGene00014021
175707_s_at	-1.36	0.039857	0.370071	sem-4 , WBGene00004773
173240_s_at	1.32	0.039863	0.370071	K08D12.3
184383_at	1.09	0.039909	0.370071	C12D12.4 , WBGene00015715
189503_at	1.37	0.039918	0.370071	ckb-1 , WBGene00000511
180635_at	-1.73	0.039919	0.370071	F36D4.1 , WBGene00018087
187039_at	1.21	0.039929	0.370071	htp-1 , WBGene00002032
180636_at	1.26	0.039931	0.370071	T22B2.5 , WBGene00020669
175134_at	-1.39	0.039938	0.370071	cutl-29 , WBGene00017421
179477_at	-1.45	0.03995	0.370071	M04C3.1
192341_s_at	-1.99	0.039954	0.370071	myo-1 , WBGene00002348
192573_at	1.14	0.039962	0.370071	cky-1
181546_at	-1.2	0.039993	0.370071	C44E4.1 , C44E4.2 , C44E4.7 , WBGene00016651 , WBGene00016656
[truncated: 703 more rows]

## Sheet: n2 rapamycin vs. n2 control
Transcript Cluster ID	Fold Change (linear) (n2 Rapa vs. n2 control)	FDR p-value (n2 Rapa vs. n2 control)	Gene Symbol
184917_at	2.65	0.017419	T20D4.17 , WBGene00020622
179933_at	4.05	0.024162	CELE_F39E9.1 , WBGene00018194 , WBGene00021590 , WBGene00195076 , Y46D2A.2 , Y46D2A.5
185474_at	2.49	0.037362	CELE_T05B11.1 , WBGene00020245
183911_at	1.39	0.040603	T19A5.3
174023_at	1.82	0.040603	nhr-11
183514_s_at	2.13	0.040603	F47G6.3 , WBGene00018580
173105_at	5.54	0.040603	aff-1 , WBGene00016625
190363_at	-1.36	0.040603	lgc-1 , WBGene00020236
179000_at	2.17	0.040603	C49G9.1 , WBGene00008216
176808_at	1.46	0.040603	F14H12.17 , F14H12.8 , WBGene00017475
183010_s_at	-2.95	0.055259	CELE_C24B9.3
178076_at	1.85	0.058125	C14B1.3 , WBGene00007574
189334_at	2.75	0.058125	cyp-33C3 , WBGene00018262
186134_at	2.33	0.06242	WBGene00013400 , Y62H9A.12
189790_s_at	2.46	0.06242	hum-6 , WBGene00002039
185145_at	4.02	0.06242	WBGene00021590 , WBGene00195076 , Y46D2A.2 , Y46D2A.5
190974_at	1.5	0.06242	tsp-13 , WBGene00006639
191466_at	2.49	0.06242	ugt-33 , WBGene00007946
178006_at	3.22	0.06242	CELE_F25D1.3 , WBGene00009108
188862_s_at	2.45	0.06242	abch-1 , WBGene00016973
185911_at	-1.74	0.06242	F56C9.10
182556_at	-1.27	0.06242	F41C6.4
190050_at	4.75	0.06242	nhr-155 , WBGene00015758
181888_at	6.7	0.06242	T05C1.3 , WBGene00020250
183363_at	1.72	0.06242	CELE_ZC513.1 , WBGene00022626
178680_at	2.39	0.06242	M04C9.4 , WBGene00010859
AFFX-r2-P1-cre-5_at	1.25	0.06242
191941_at	-1.36	0.06242	srx-68 , WBGene00005959
181617_at	1.59	0.06242	fbxa-201 , WBGene00020342
187516_at	-1.94	0.06242	K06H7.2 , WBGene00019456
174251_s_at	2.14	0.06242	WBGene00021870 , Y54G2A.4
184555_at	5.84	0.06242	T20D4.12 , WBGene00020618
183324_at	3.7	0.06242	K10D11.5 , WBGene00010749
182515_at	1.57	0.063636	F13B9.2 , WBGene00017420
172189_at	2.74	0.063636	CELE_F46A8.7 , WBGene00009750
192388_at	2.2	0.064262	K08C7.1 , WBGene00010646
174803_at	1.61	0.064262	rig-1
182218_s_at	1.23	0.064262	W07E6.2 , WBGene00021074
189176_at	-3.44	0.064262	cyp-25A1 , WBGene00007963
172944_s_at	1.41	0.064262	CELE_F53A3.1 , WBGene00018720
187559_at	-1.32	0.064262	D1044.5 , WBGene00017030
176206_at	1.43	0.064262
193985_at	1.94	0.064262	hlh-8 , WBGene00001953
192568_at	6.71	0.064262	WBGene00006981 , zig-4
185153_s_at	2.26	0.064262	CELE_F35E12.10 , WBGene00009434
181069_at	4.78	0.064262	T03G6.1 , WBGene00020194
192548_s_at	9.93	0.064262	nhr-264 , nhr-267 , WBGene00008778 , WBGene00010410
182288_at	1.46	0.064262	F18E9.7 , WBGene00017573
186656_at	2.73	0.064262	lips-16 , WBGene00012588
173468_at	-1.52	0.064262	aka-1
185168_s_at	2.42	0.064262	CELE_Y116A8A.4 , CELE_Y116A8A.6 , WBGene00013775 , WBGene00013776
184617_at	1.34	0.064262	F20D6.10 , WBGene00017639
181480_at	3.74	0.064262	C15F1.2 , WBGene00015795
192566_s_at	1.59	0.064262	elp-1
181744_at	1.55	0.064262	M03F4.6 , WBGene00019759
190186_s_at	1.83	0.065274	tre-2 , WBGene00006608
185576_at	3.87	0.067598	K02E10.4
190007_at	5.82	0.067975	mpst-7 , WBGene00011307
183172_s_at	1.08	0.072303	eif-3.K , WBGene00001233
180986_s_at	-1.17	0.072303	C18H7.13 , WBGene00194818
187694_s_at	1.91	0.072303	sbds-1 , WBGene00021063
181428_at	7.41	0.072303	F13B6.1 , WBGene00017416
186995_at	4.73	0.072303	lpr-1 , WBGene00002393
183624_at	2.43	0.072303	dod-22
180170_at	1.34	0.072303	T10B5.2 , WBGene00020388
189983_at	6.2	0.072303	CELE_B0365.9 , clec-225 , WBGene00219208
194239_x_at	-2.88	0.072303	vit-4 , vit-5 , WBGene00006928
180889_at	2.24	0.072303	T17H7.1 , WBGene00020550
179782_s_at	1.67	0.072303	W01F3.1
AFFX-CreX-5_at	1.25	0.072559
177631_at	1.93	0.072559	WBGene00014008 , ZK596.3
185253_at	1.76	0.072559	C37C3.10 , WBGene00016502
184045_at	1.35	0.072559	insc-1 , WBGene00018392
189637_at	1.36	0.072559	lin-39 , WBGene00003024
177131_s_at	-45.07	0.072559	F15E11.13 , WBGene00017499 , WBGene00021236 , Y19D10B.7
189589_s_at	-1.35	0.072559	rad-26 , WBGene00007761
183149_at	1.41	0.072559	bus-1 , WBGene00044617
184242_at	1.52	0.073399	fbxa-216 , WBGene00012953
192194_s_at	-1.99	0.073399	asm-3
188037_at	3.43	0.073399	WBGene00006952 , wrt-6
179090_at	1.62	0.073399	F25B3.5
187351_at	1.37	0.073399	WBGene00022443 , Y110A2AL.6
180960_at	3.32	0.073399	C13C12.2 , WBGene00007552
176959_at	-1.3	0.073521	hpo-13
186492_s_at	-36.85	0.073521	F15E11.1 , F15E11.14 , WBGene00017490 , WBGene00017500
179868_at	2.7	0.073521	Y81G3A.4
181015_at	1.37	0.073521	cdh-10 , WBGene00000402
174641_at	2.52	0.074218	F08B12.1 , WBGene00008571
182733_at	3.51	0.075933	oac-6 , WBGene00007833
189487_at	1.95	0.076526	WBGene00022102 , Y69F12A.1
173622_s_at	-1.3	0.076526	CELE_F10G7.10
174580_at	1.64	0.076526	pkg-2
180138_at	1.59	0.076526	CELE_F36G9.13 , WBGene00009489
194151_x_at	-2.94	0.076526	mtl-2 , WBGene00003474
178711_at	1.59	0.07714	T22G5.1 , WBGene00011929
194150_x_at	-3.67	0.07714	mtl-2 , WBGene00003474
193245_s_at	-1.7	0.077684	nhr-22 , WBGene00003621
175316_s_at	-1.4	0.077684	tag-304 , WBGene00018757
187723_at	1.48	0.077684	fbxa-224 , WBGene00022890
172134_x_at	-2.95	0.077684	vit-4 , WBGene00006928
181722_s_at	1.84	0.077684	T01D1.4 , WBGene00020149
177095_at	-1.31	0.077684	Y55F3BR.8
179861_at	3.97	0.077684	WBGene00012939 , Y47D3B.1
181316_at	2.09	0.077684	F54B11.4 , WBGene00010027
176637_s_at	1.59	0.077684	CELE_C06H5.6 , WBGene00007394
190317_at	5.31	0.077684	F10B5.3 , WBGene00008640
184743_at	-1.2	0.077684	CELE_C14A11.2 , WBGene00015748
193966_s_at	1.82	0.077684	T25B9.5 , WBGene00012011 , WBGene00013475 , Y69E1A.3
188487_s_at	-4.56	0.077684	mtl-2 , WBGene00003474
182490_at	1.67	0.077684	WBGene00022747 , ZK470.6
178101_at	2.05	0.077684	slcf-1 , WBGene00010340
173391_s_at	-1.34	0.077684	gas-1 , WBGene00001520
175591_s_at	-2.77	0.077684	CELE_C24B9.3
190916_at	3.61	0.077684	CELE_C23G10.6 , WBGene00016013
184786_at	1.74	0.077684	fbxa-218
179583_at	-1.09	0.077684	str-89 , WBGene00006148
186519_at	-31.4	0.077684	F15E11.12 , WBGene00017498
193464_s_at	3.59	0.077684	phy-2 , WBGene00004025
187871_s_at	1.14	0.077684	CELE_R102.4
193225_s_at	1.33	0.077684	cpn-1 , WBGene00000777
181262_s_at	-1.19	0.077684	jbts-14 , WBGene00018727
174389_s_at	2.39	0.077684	K02E10.4
173253_s_at	1.09	0.077684	rpl-22
185231_at	1.29	0.077684	oac-29 , WBGene00018295
191800_at	3.87	0.077684	ugt-57 , WBGene00017154
175817_at	1.94	0.077684	gly-12
173717_s_at	-1.35	0.077684	vha-7
AFFX-CreX-3_at	1.23	0.077684
183379_at	1.71	0.077684	CELE_K01D12.9 , WBGene00010468
188746_at	1.28	0.077684	sru-22 , WBGene00005685
193712_s_at	11.94	0.077684	C14F11.6 , WBGene00015781
190303_s_at	4.1	0.077684	gly-8 , WBGene00001633
182751_at	1.39	0.077684	C16D9.5 , WBGene00015860
183433_at	1.36	0.077684	galt-1 , WBGene00019763
192511_s_at	3.04	0.077684	nhr-113 , nhr-259 , WBGene00003703 , WBGene00007770
178563_at	-2.22	0.077684	T16G1.6 , WBGene00011800
189603_at	1.31	0.077684	C47E12.3 , WBGene00008148
186506_s_at	2.77	0.077684	C48B4.12
172768_x_at	5.58	0.077684	cyp-33C5 , WBGene00018261
183826_at	1.84	0.077684	CELE_F01G10.9 , WBGene00008511
191519_at	1.16	0.077684
180704_at	3.84	0.077684	F56C3.9 , WBGene00018946
191831_s_at	1.41	0.077684	pyp-1
188015_at	1.43	0.077684	peb-1
172030_x_at	1.26	0.077684	csp-3 , WBGene00000821
181717_at	-2.67	0.077684	WBGene00013207 , Y54G9A.4
177028_at	1.18	0.077684	let-754 , WBGene00002879
177961_at	-3.58	0.077684	CELE_F54F7.2 , WBGene00010064
181889_at	1.59	0.077684	asd-2
178336_at	1.74	0.077684	M05B5.3 , WBGene00010871
172133_x_at	-2.85	0.077684	vit-4 , vit-5 , WBGene00006928
181885_at	1.88	0.078258	F08B12.1 , WBGene00008571
186759_at	1.7	0.078902	F13G3.3
180954_at	7.21	0.079206	cdh-10 , WBGene00000402
180710_at	-1.16	0.079206	srsx-14 , WBGene00016543
185627_at	2.46	0.079206	CELE_C24D10.1 , WBGene00016053
186250_s_at	5.01	0.079356	C32D5.12 , WBGene00016319
182856_at	1.19	0.079356	grl-27 , WBGene00001736
191652_at	2.19	0.081574	cth-1 , WBGene00009048
194086_at	6.49	0.081574	mlt-11
177338_at	1.52	0.083543	CD4.1 , WBGene00016988
184662_at	2.7	0.083543	CELE_Y46G5A.29 , WBGene00012917
189948_at	1.83	0.083543	nhr-131 , WBGene00003721
178031_at	1.5	0.083543	C27H2.2
193713_s_at	-3.53	0.083543	tbh-1
176539_at	1.63	0.083543	WBGene00022417 , Y102A11A.7
187662_at	-3.44	0.085931	F32H5.3
175904_s_at	-1.9	0.085931	fbxa-152 , fbxa-222 , WBGene00007166 , WBGene00045295
191037_at	1.24	0.085931	twk-34 , WBGene00006686
179613_at	1.94	0.085931	CELE_C50F4.8 , WBGene00008233
180978_at	3.08	0.086187	M03F4.6 , WBGene00019759
183209_at	1.56	0.086397	F08F3.9
188106_at	-6.67	0.086486	fil-1 , WBGene00011321
194057_at	1.38	0.088181	acox-1
177325_at	5.72	0.088352	R57.2 , WBGene00020083
193005_s_at	-1.47	0.088352	usp-48 , WBGene00009267
189559_s_at	1.16	0.088352	mbf-1 , WBGene00003148
192769_at	1.14	0.088352	CELE_F02E9.3 , WBGene00008529
186781_at	3.19	0.088352	F35F10.13 , WBGene00018062
188527_s_at	3.1	0.088352	acn-1
176200_at	1.52	0.088352	CELE_Y69A2AR.8 , CELE_Y69A2AR.9 , WBGene00022079 , WBGene00022080
174716_at	2.42	0.088352	B0222.10 , WBGene00015058
180055_at	5.19	0.088352	cuti-1 , WBGene00022591
176474_at	6.84	0.088352	WBGene00021850 , Y54F10AM.6
193656_s_at	4.33	0.088352	fkb-5
191764_at	1.68	0.088352	C33H5.16 , WBGene00016382
178471_at	-1.06	0.088352	srw-82 , WBGene00005829
188448_at	2.49	0.088352	cpn-2 , WBGene00000778
186390_at	2.2	0.088352	CELE_Y47H10A.5 , WBGene00012961
192634_at	1.78	0.08976	nhr-11
185837_at	2.7	0.090466	F21C10.4 , WBGene00017654
175383_at	2.31	0.090521	K01B6.3 , WBGene00010454
191020_at	1.79	0.090627	cdf-2 , WBGene00011821
194187_x_at	7.69	0.090627	mlt-11
189122_s_at	-1.59	0.090787	mtk-1
176616_s_at	1.84	0.090787	mig-10
178044_at	1.45	0.090787	gei-3
193173_at	1.41	0.090787	kin-1
171733_x_at	-2.71	0.090787	zip-8
173316_s_at	-1.56	0.090787	WBGene00013394 , Y62H9A.6
188271_at	-1.2	0.090787	let-363
179511_at	2.28	0.090787	CELE_F20G2.5 , WBGene00008988
183944_at	6.44	0.090787	C16C8.9 , WBGene00015847
177106_at	2.17	0.090787	CELE_Y61A9LA.7 , WBGene00022018
190994_at	1.5	0.090787	prk-1
181713_s_at	4.94	0.090811	M03F4.6 , WBGene00019759
177531_at	-1.55	0.090811	C05E7.3 , WBGene00007345
172716_x_at	1.27	0.091872	nspc-10 , nspc-12 , nspc-13 , nspc-14 , nspc-15 , nspc-9 , WBGene00009634 , WBGene00009637 , WBGene00009638 , WBGene00009639 , WBGene00009640 , WBGene00023493
177650_at	4.08	0.092765	lpr-3 , WBGene00012261
187329_at	1.64	0.093072	T19C3.2 , WBGene00020560
172696_x_at	-2.68	0.093124	vit-5 , WBGene00006929
188375_at	1.37	0.093903	col-153 , WBGene00000726
190213_s_at	2.52	0.093903	C16C8.2 , WBGene00015841
174314_at	2.07	0.094638	unc-6 , WBGene00006746
192440_at	-1.39	0.094801	cng-4 , WBGene00016026
188461_s_at	2.02	0.094909	col-111 , WBGene00000685
177724_at	7.35	0.094909	lpr-6
185671_s_at	-2.36	0.095029	CELE_Y16E11A.2 , CELE_Y53F4B.26 , CELE_Y53F4B.7 , CELE_ZK250.9 , F59H6.5 , WBGene00013154 , WBGene00013172 , WBGene00019136 , WBGene00021194 , WBGene00022692
190692_at	1.55	0.095029	W07A12.4 , WBGene00012322
182854_at	-1.26	0.095029	hpo-8 , WBGene00020517
186974_s_at	6.65	0.095029	col-71 , WBGene00000647
192132_at	-2.02	0.095029	CELE_F38B7.3 , WBGene00009534
185429_at	1.42	0.095029	C25E10.7 , WBGene00016096
171727_x_at	1.76	0.095029	cyp-23A1 , WBGene00015135
187697_at	2.54	0.095029	C28C12.3 , WBGene00016179
178302_at	-1.77	0.095029	F58B4.5 , WBGene00010238
175025_at	3.96	0.09576	dpy-10
183720_at	1.49	0.096078	C42C1.3 , WBGene00016581
192258_s_at	2.58	0.096078	K02G10.5 , WBGene00019346
181027_at	1.93	0.096078	lact-8
182071_at	1.46	0.096078	K12D12.4
182575_at	2.69	0.096078	CELE_C36C5.5 , WBGene00016474
172769_x_at	7.76	0.096078	cyp-33C4 , WBGene00018413
188192_at	3.44	0.096078	ptr-15 , WBGene00004229
191681_at	1.31	0.096843	sox-2
189845_at	1.97	0.097188	T19B10.3 , WBGene00011832
179295_s_at	-1.74	0.097188	sfxn-1.5 , WBGene00011440
187162_s_at	2.27	0.097188	WBGene00021389 , Y38A10A.2
188710_s_at	1.45	0.097188	cmd-1 , WBGene00000552
178649_s_at	-1.14	0.097188	CELE_F41D3.11 , CELE_F41D3.7 , WBGene00009612 , WBGene00009616
178244_at	2.19	0.097188	CELE_F01D5.6 , WBGene00008496
174936_s_at	1.66	0.09734	C17D12.5 , WBGene00007639
172277_x_at	-1.95	0.09734	CELE_Y44A6D.1 , WBGene00012852
191222_at	-1.21	0.09734	srd-61 , srd-75 , WBGene00005138 , WBGene00044099
190302_at	2.92	0.09734	gly-8 , WBGene00001633
182083_at	-1.61	0.09734	WBGene00012988 , ztf-22
179843_s_at	2.65	0.097494	WBGene00050904 , Y70C5A.3
179805_s_at	-2.18	0.09779	T04G9.7 , WBGene00020218
191577_at	-1.11	0.098136	str-86 , WBGene00006145
189846_at	1.28	0.098136	glr-4
189521_s_at	1.39	0.098136	T06A4.3
181482_at	-1.19	0.098136	CELE_K02E7.4 , WBGene00019309
182329_at	-1.25	0.098136	T15B7.6 , T15B7.7 , T15B7.8 , WBGene00020518 , WBGene00020519 , WBGene00020520
178598_at	1.41	0.098136	CELE_ZK262.3 , WBGene00013950
180818_at	2.35	0.099131	2014-06-01
177799_at	1.22	0.099131	CELE_Y7A5A.2 , WBGene00012408
183081_at	1.75	0.099131	CELE_F46F5.7 , WBGene00018498
184166_at	2	0.099131	F43C9.1 , WBGene00018375
177995_at	1.17	0.099131	CELE_T06E4.7 , WBGene00011534
192481_at	1.88	0.099131	lgc-11 , WBGene00000061
176262_at	6.7	0.099131	WBGene00021976 , Y58A7A.2
185173_at	1.66	0.099131	F41E6.12 , WBGene00018293
184787_at	8.42	0.099131	F46G11.2 , WBGene00018515
186882_at	2.26	0.099131	K01B6.3 , WBGene00010454
192154_s_at	1.72	0.099131	lgc-44 , WBGene00009790
182775_s_at	1.91	0.099766	C16B8.4 , WBGene00015824
193940_s_at	-1.53	0.099766	pek-1 , WBGene00003970
186522_s_at	1.79	0.099766	C17B7.10 , CELE_T28A11.20 , WBGene00015884 , WBGene00020882
191113_s_at	-1.13	0.100134	srd-30 , srd-31 , WBGene00005108 , WBGene00005109
184852_at	1.44	0.100134	CELE_Y116A8A.6 , WBGene00013776
172786_x_at	2.07	0.100134	F57H12.5 , WBGene00019020
186488_at	1.66	0.100134	T15H9.4 , WBGene00011789
174464_at	-1.35	0.100134	WBGene00022396 , Y97E10AR.1
180135_at	2.73	0.100134	F49C12.3 , WBGene00009873
173211_at	-1.28	0.100134	CELE_C10C6.6 , WBGene00007514
174455_s_at	-1.58	0.100134	mtk-1
173998_s_at	1.65	0.100134	F49E2.1
189913_at	-2.1	0.100134	CELE_K09C4.1
175500_at	-1.35	0.100134	CELE_T10C6.5
179430_s_at	4.86	0.100134	CELE_C49C3.9 , WBGene00008199
182180_at	1.3	0.100134	C50D2.6 , WBGene00016809
185801_at	1.16	0.100134	CELE_C04E12.6 , WBGene00015436
190744_at	-2.59	0.100134	ugt-63 , WBGene00015449
190177_at	7.62	0.100134	cdh-7 , WBGene00000399
179446_s_at	1.14	0.101532	tag-333
181258_at	3.31	0.101532	F16F9.3
186683_at	1.84	0.101532	WBGene00021375 , Y37E11B.2
193147_at	1.76	0.101532	CELE_F01G10.10 , WBGene00008512
185649_at	1.98	0.101532	K02E10.6 , WBGene00019320
182839_at	2.94	0.101532	CELE_Y11D7A.3
179141_at	-1.74	0.101532	gon-4
173947_at	1.83	0.101532	F13H8.5
188748_s_at	-1.67	0.101532	H25P06.1 , WBGene00010416
187602_at	2.25	0.101532	C45G9.12 , WBGene00016683
188732_at	1.62	0.101532	nep-12 , WBGene00017842
187906_at	2.38	0.101532	daf-6 , WBGene00000902
181026_at	1.23	0.101532	C31H1.2 , WBGene00016287
183395_at	1.45	0.101532	rig-1
185580_s_at	-1.93	0.101532	F59C12.3 , WBGene00019102
179378_at	2.19	0.101532	C44F1.1 , WBGene00008091
190148_s_at	1.42	0.101532	lron-15 , WBGene00016974
185167_at	1.48	0.101532	CELE_Y116A8A.4 , WBGene00013775
176740_at	-1.5	0.101532	CELE_M04F3.2 , WBGene00019768
180343_at	2.37	0.101532	B0496.1 , WBGene00015210
172292_x_at	1.46	0.101532	D2092.8 , WBGene00017068
191407_s_at	1.52	0.101532	F21D5.3
186525_at	-1.51	0.101532	VF13D12L.3 , WBGene00012149
181136_s_at	4.2	0.101532	noah-2 , WBGene00009926
AFFX-r2-P1-cre-3_at	1.18	0.101532
190146_s_at	1.18	0.101532	C34C6.4 , WBGene00007917
182893_at	-1.61	0.101532	F55B11.5 , WBGene00010087
184151_at	2.49	0.101532	F26A1.9 , WBGene00017807
181121_at	2.29	0.102094	C46F2.1 , WBGene00016714
193116_at	1.46	0.102094	C34F6.10 , WBGene00007944
181727_at	-1.81	0.102094	B0041.3 , WBGene00015008
175275_s_at	-1.41	0.102094	imp-3 , WBGene00016378
193365_at	1.51	0.102094	F32D8.1 , WBGene00009326
187885_at	3.14	0.102108	acdh-6 , WBGene00015335
176402_at	1.95	0.102108	lipl-6 , WBGene00021963
191823_s_at	1.6	0.102108	unc-9 , WBGene00006749
186920_s_at	-1.25	0.102117	exos-9
174273_at	4.05	0.102499	CELE_F01G10.9 , WBGene00008511
186801_s_at	-4.94	0.102504	CELE_F45D11.14 , CELE_F45D11.15 , CELE_F45D11.16 , WBGene00018459 , WBGene00018460 , WBGene00018461
175151_at	2.36	0.104373	CELE_F53C11.1 , WBGene00009971
177276_at	1.82	0.104373	WBGene00022643 , ZK6.8
193982_at	-1.23	0.104991	ctps-1 , WBGene00012316
191812_s_at	-1.54	0.105248	ppk-3 , WBGene00004089
189825_at	1.74	0.105248	rap-3 , WBGene00004309
175384_at	2	0.105248	cog-1
181532_at	2.29	0.105248	nmgp-1 , WBGene00017437
174694_at	-1.71	0.105248
182327_at	5.16	0.105248	mlt-8 , WBGene00021095
183724_at	5.55	0.105248	CELE_Y11D7A.5 , WBGene00012429
173043_at	1.16	0.105248	plp-1 , WBGene00004046
180992_s_at	-1.17	0.105248	str-199 , str-200 , WBGene00006235 , WBGene00006236
180529_at	2.36	0.105248	C17B7.3 , WBGene00015877
173839_at	3.41	0.105248	K02G10.5 , WBGene00019346
180439_at	3.63	0.105248	C26B9.3 , WBGene00016133
182320_at	2.63	0.105248	pes-8 , WBGene00003981
192981_at	1.75	0.105248	gei-3
176183_at	2.25	0.105248	CELE_Y69A2AR.25 , WBGene00022096
189300_at	-1.38	0.105248	T02B5.1 , WBGene00011362
193937_s_at	1.69	0.105248	let-268 , WBGene00002497
177764_at	3.81	0.105248	CELE_T11B7.2
173238_s_at	3.08	0.105248	cpt-4 , WBGene00019644
174254_at	7.34	0.105248	M03F4.6 , WBGene00019759
173974_s_at	1.61	0.105248	pqn-89
178077_at	3.74	0.105248	F57F5.3 , WBGene00010205
187685_s_at	2.28	0.105248	F49C12.5
180864_at	1.73	0.105248	CELE_W02D7.3 , WBGene00020939
173579_s_at	7.21	0.105248	lpr-5 , WBGene00012256
193315_s_at	-1.22	0.105248	mog-1 , WBGene00003389
188563_s_at	2.05	0.105248	CELE_C23G10.1
174445_at	1.34	0.105248	WBGene00021678 , Y48G1C.5
183432_s_at	1.64	0.105248	K10B4.3 , WBGene00019615
189622_at	1.37	0.105248	srsx-26 , srsx-27 , WBGene00008247 , WBGene00008248
187806_s_at	-1.35	0.105248	K07E3.4
182999_at	1.9	0.105248	W06H8.2 , WBGene00021066
193928_s_at	1.29	0.105248	snf-8 , WBGene00004907
185037_at	1.45	0.105248	ZK470.2
175874_at	2.24	0.105248	CELE_ZK105.3 , WBGene00022654
193319_at	2.25	0.105248	let-4 , WBGene00002282
191440_at	-2.8	0.105248	ugt-47 , WBGene00011006
184480_at	2.83	0.105248	CELE_C09G12.5 , WBGene00015655
174294_at	1.71	0.105248	C25F6.7
187464_at	1.47	0.105248	WBGene00022581 , ZC262.4
177847_at	-1.18	0.105248	E02H4.2 , WBGene00008460
183147_at	1.52	0.105248	C06G1.2 , WBGene00015546
172170_at	2.29	0.105248
184906_at	1.25	0.105248	T20D4.10 , T20D4.20 , WBGene00020616 , WBGene00044718
189600_at	1.78	0.105248	col-89 , WBGene00000664
182110_at	2.2	0.105248	F54E7.6 , WBGene00018829
181009_at	2.27	0.105248	F13B6.2 , WBGene00017417
177581_at	1.49	0.105248	bli-5 , WBGene00000255
178165_at	1.74	0.105248	F46F3.3 , WBGene00009791
186231_at	-2	0.105248	perm-2 , WBGene00016636
190212_s_at	-1.4	0.105248	F46H5.4 , WBGene00018520
173654_at	5.86	0.105248	acn-1
189233_s_at	-1.63	0.105248	mak-2
172371_x_at	3.05	0.105248	F44E7.3 , WBGene00018425
181440_at	2.99	0.105248	D1014.5 , WBGene00017018
182387_at	6.32	0.105248	WBGene00012545 , Y37D8A.3
186229_at	-1.25	0.105248	F45F2.10 , WBGene00018482
184462_at	1.82	0.105248	F46F11.7 , WBGene00018510
182415_s_at	-2.07	0.105248	F48E3.4 , WBGene00018605
179704_at	2.95	0.105248	C16D9.4 , WBGene00015859
180376_s_at	5.37	0.105248	dao-2 , WBGene00000928
185772_at	1.74	0.105248	CELE_Y50E8A.10 , WBGene00013053
191798_s_at	1.19	0.105248	eef-1G
173408_s_at	1.23	0.105248	eef-1G
190661_s_at	1.85	0.105248	C07A9.5 , C50C3.2 , WBGene00007401 , WBGene00016800
171847_s_at	9.06	0.105248	mlt-11
180505_at	4.69	0.105248	pqn-32
189692_at	1.83	0.105248	clec-94 , WBGene00013928
172402_at	-1.78	0.105248	R13A1.1
183228_at	-2.51	0.105248	CELE_C17C3.5 , WBGene00015890
187170_at	3.02	0.105248	CELE_F59B2.12 , WBGene00010314
176186_at	1.33	0.105248
173705_s_at	-1.64	0.105248	atg-16.2 , WBGene00019427
179944_at	-1.34	0.105248	CELE_F53C3.7 , WBGene00018751
173245_s_at	-2	0.105248	perm-4 , WBGene00016638
192442_at	1.45	0.105248	lev-8 , WBGene00002975
175060_at	2.23	0.105248	F52F10.2 , WBGene00018706
187580_s_at	2.09	0.105248	K09G1.1
176263_s_at	1.7	0.105248	H34I24.2 , WBGene00019261
179413_at	1.55	0.105248	swt-5 , WBGene00010594
172471_x_at	1.15	0.105248	WBGene00022536 , ZC178.2
185135_at	1.21	0.105248	CELE_ZC239.15 , WBGene00022573
193636_s_at	1.84	0.105248	ccch-1
177668_s_at	2.12	0.105248	B0393.4 , WBGene00007169
179016_at	1.21	0.105248	T05A1.5
184418_at	-2.23	0.105248	K11H12.6 , WBGene00019662
179176_at	3.05	0.105248	C52G5.2 , WBGene00008260
189794_at	1.28	0.105248	tiar-3 , WBGene00007396
179196_at	-1.58	0.105248	amx-3
191183_at	1.32	0.105248	npr-24 , WBGene00020086
171723_x_at	-2.64	0.105248	vit-4 , WBGene00006928
183031_at	-1.15	0.105248	fbxa-152 , WBGene00007166
183584_at	-1.91	0.105248	K09E3.7 , WBGene00019578
189583_at	1.39	0.105248	nex-3 , WBGene00003590
183700_s_at	2.48	0.105248	CELE_F35E8.10 , CELE_F35E8.13 , WBGene00009423 , WBGene00009424
178893_at	3.37	0.10554	mboa-4 , WBGene00007446
179900_s_at	-3.19	0.105572	C44B7.5 , WBGene00016627
181956_at	2.24	0.10577	lips-7
178269_at	1.13	0.106063	srx-53 , WBGene00005944
178476_at	1.67	0.106119	WBGene00013891 , ZC434.3
181745_at	4.54	0.106119	fbn-1 , WBGene00022816
185195_at	1.72	0.106134	CELE_Y75B8A.11 , WBGene00013548
180485_s_at	10.24	0.106134	ptr-4 , WBGene00004219
175015_at	12.79	0.106134	F44E2.4 , WBGene00018418
188615_s_at	-1.19	0.106134	col-72
180895_at	1.95	0.106134	dos-2 , WBGene00019640
191837_at	2.01	0.106134	K04A8.10 , WBGene00019379
183894_at	1.75	0.106134	CELE_C17C3.3 , WBGene00015889
181283_at	1.14	0.106134	F53A9.3 , WBGene00018726
178113_at	1.42	0.107316	F13D2.1 , F13D2.4 , WBGene00008735 , WBGene00008738
193156_s_at	3.6	0.107316	K10D3.4 , WBGene00010738
177654_at	1.67	0.107316	CELE_T06E4.5 , WBGene00011533
190876_at	1.5	0.107316	nhr-171 , WBGene00016926
184076_at	2.65	0.107316	C01G5.4 , WBGene00015306
188729_at	2.01	0.107352	gmeb-4 , WBGene00007732
190759_at	1.87	0.107448	C25A8.5 , WBGene00016085
193544_s_at	-1.33	0.107506	sel-1 , WBGene00004759
178913_at	1.68	0.107506	C01H6.6 , WBGene00007255
172921_x_at	-1.3	0.10802	hlh-31 , WBGene00009540
191838_at	1.25	0.10802
172193_at	-2.48	0.10802	T12D8.5 , WBGene00011733
175027_at	1.58	0.10802	F14D12.1
194068_s_at	2.76	0.10802	lron-9
185492_at	4.15	0.108117	K02E10.4
172340_x_at	6.03	0.108117	C35B1.3 , WBGene00016433
189163_at	-2.89	0.108117	cyp-25A2 , WBGene00007964
180611_at	2.69	0.108117	CELE_Y38H8A.1 , WBGene00012635
192492_at	1.84	0.108117	sams-1 , WBGene00008205
189142_at	-1.29	0.108117	cyp-29A4 , WBGene00007140
184986_at	4.96	0.108256	T20D4.15 , WBGene00020620
187925_at	-1.7	0.108283	lipl-5
191664_s_at	1.57	0.108283	K07F5.6 , WBGene00010634
173870_s_at	2.02	0.108283	F57B9.8 , WBGene00018999
186324_s_at	1.12	0.108283	CELE_Y51A2B.6 , WBGene00013070
193682_s_at	-1.86	0.108311	vps-45
178923_at	1.35	0.10848	C01H6.3 , WBGene00007253
176863_at	1.44	0.108718	WBGene00022777 , WBGene00022778 , ZK616.7 , ZK616.8
179155_s_at	3.48	0.109198	CELE_F20G2.3
173617_at	1.86	0.109198	tag-343
190127_at	1.48	0.109198	rab-11.1 , WBGene00004274
186313_at	-1.83	0.109198	CELE_Y49E10.18 , WBGene00013037
177157_at	2.08	0.109198	R53.8 , WBGene00011277
187161_s_at	-1.55	0.109198	R107.5
187468_at	1.57	0.109198	cdka-1
182273_at	-1.41	0.109198	R12B2.2 , WBGene00020018
186232_s_at	-2.02	0.109198	perm-2 , WBGene00016636
192541_s_at	1.87	0.109198	nhr-31
182700_at	1.94	0.109435	C49G7.1 , WBGene00016780
176653_s_at	-1.45	0.109435	unc-33 , WBGene00006769
180967_at	1.48	0.109435	C55C3.3 , WBGene00016953
180534_at	-1.85	0.109435	WBGene00013394 , Y62H9A.6
172793_x_at	3	0.109435	cpr-3 , WBGene00000783
188078_at	-2.85	0.109435	lipl-2 , WBGene00009773
192365_s_at	1.37	0.109442	C18E9.7 , WBGene00007687
175763_at	1.46	0.109599	clh-2
178131_at	2.96	0.109599	T16G1.2
192144_s_at	-1.69	0.109599	asm-2 , WBGene00000212
180966_s_at	2.71	0.109599	W04B5.1 , WBGene00021018
183666_at	10.47	0.109599	col-138 , WBGene00000711
174961_s_at	-1.42	0.109599	scp-1
178577_at	1.82	0.11061	C49F8.1 , WBGene00008213
186818_at	1.42	0.11061
178512_at	-14.77	0.11061	nlp-39 , WBGene00008295
184604_at	1.27	0.11061	CELE_Y57A10C.9 , WBGene00013287
175916_at	1.46	0.11061	cct-3 , WBGene00018782
183283_at	1.33	0.11061	CELE_ZC239.5 , WBGene00022568
178255_at	-1.26	0.11061	K08H2.7 , WBGene00010693
179632_s_at	2.27	0.11061	F45D3.3 , WBGene00009723
183325_s_at	-1.49	0.11061	F22D3.6 , WBGene00017702
180523_at	1.75	0.11061	F47B10.5 , WBGene00009816
171741_x_at	-1.86	0.11061	perm-4 , WBGene00016638
190009_at	-2.35	0.11061	F49E12.10 , WBGene00009903
AFFX-BioDn-3_at	1.3	0.11061
177086_at	1.74	0.11061	M79.2 , WBGene00010902
183215_at	3.19	0.11061	grl-22 , WBGene00001731
172425_x_at	1.56	0.11061	cyp-42A1 , WBGene00013585
172713_x_at	1.31	0.110736	nspc-1 , nspc-10 , nspc-12 , nspc-13 , nspc-14 , nspc-15 , nspc-3 , nspc-7 , nspc-9 , WBGene00009634 , WBGene00009637 , WBGene00009638 , WBGene00009639 , WBGene00009640 , WBGene00015392 , WBGene00023477 , WBGene00023493 , WBGene00044338
191090_at	-1.1	0.111027	daf-21 , WBGene00000915
186251_at	-1.74	0.111027	WBGene00013779 , Y116A8B.1
188391_at	6.25	0.111027	bli-2 , WBGene00000252
191395_s_at	-1.22	0.111027	sri-53 , WBGene00005565
172605_x_at	1.54	0.111027	abu-5 , pqn-76 , pqn-78 , pqn-79 , pqn-90 , pqn-91 , WBGene00000028 , WBGene00004158 , WBGene00004159 , WBGene00004160 , WBGene00004170 , WBGene00004171
186927_s_at	2.64	0.111237	grl-16
183882_at	-1.28	0.111237	CELE_Y11D7A.8 , WBGene00012432
194203_x_at	4.04	0.111237	lpr-3 , WBGene00012261
173816_at	-1.21	0.111489	rnp-7 , WBGene00004390
184693_s_at	2.45	0.1116	CELE_C32H11.11 , CELE_C32H11.8 , WBGene00007871 , WBGene00007874
181409_at	1.29	0.1116	F41E6.8 , WBGene00018289
172215_x_at	-1.33	0.1116	CELE_Y7A5A.5 , WBGene00012411
187061_at	1.3	0.1116	CELE_Y57A10A.24 , WBGene00013264
183591_at	1.1	0.1116	C29F9.8 , WBGene00016222
189164_at	1.24	0.1116	dsl-5 , WBGene00001107
183348_at	1.93	0.1116	F35C12.3
192421_s_at	-1.35	0.1116	aldo-2
186975_at	-1.91	0.1116	rmd-1 , WBGene00011501
189375_at	1.48	0.111713	CELE_F59B2.9 , WBGene00010311
177570_s_at	3.47	0.111713	CELE_F21H7.3 , WBGene00009029
179305_at	-1.33	0.111713	WBGene00013975 , ZK455.5
185439_at	2.45	0.111713	H20J04.1 , WBGene00019216
173944_at	5.55	0.111713	K10D3.4 , WBGene00010738
174983_at	1.97	0.111713	dre-1 , WBGene00001089
175576_s_at	5.97	0.111713	WBGene00022287 , Y75B7AR.1
184508_s_at	2.98	0.111713	CELE_W09G12.7 , WBGene00021121
180154_at	2.77	0.111713	F49C12.2 , WBGene00009872
180753_at	-1.08	0.111713	nhr-249 , WBGene00022726
173977_at	-1.54	0.111713	duo-3 , WBGene00001112
193528_s_at	-1.31	0.111713	CELE_W09H1.1
187284_at	2.55	0.111713	C34C12.7 , WBGene00007926
181673_at	1.48	0.111713	F56D2.8 , WBGene00018968
183597_at	-1.46	0.111713	aip-1 , WBGene00000097
186381_at	-1.3	0.111713	tbc-10 , trp-2 , WBGene00019915
178986_s_at	1.34	0.111713	H24G06.1
187219_at	1.93	0.111713	C34C12.6 , WBGene00007925
191736_s_at	-1.43	0.111713	mmcm-1 , WBGene00014202
173271_s_at	4.31	0.111713	let-4 , WBGene00002282
174745_at	2.41	0.111713	sym-2 , WBGene00006367
188593_at	1.63	0.111713	gei-13 , WBGene00001570
176575_s_at	-1.35	0.111713	hipr-1
174706_at	1.94	0.111713	hmp-1
189044_s_at	1.63	0.111713	T05A7.6 , WBGene00020223
187818_s_at	-1.3	0.111713	nurf-1
185382_at	1.11	0.111841	CELE_Y70G10A.3 , WBGene00013499
187709_at	1.69	0.111841	CELE_F30B5.7 , WBGene00017936
184518_s_at	8.41	0.111841	C17B7.3 , CELE_T28A11.3 , WBGene00015877 , WBGene00020870
181583_at	-1.98	0.111841	vhl-1 , WBGene00006922
184956_at	1.58	0.111841	CELE_Y67A10A.3 , WBGene00013452
183063_at	1.37	0.111841	F54H5.5 , WBGene00018841
186360_at	2.04	0.111841	K07C11.8 , WBGene00019480
177586_at	2.38	0.111841	C15C6.1 , WBGene00007600
177729_at	6.63	0.112541	CELE_E01G4.6 , WBGene00008448
185552_s_at	1.34	0.112822	clec-135 , WBGene00015821
186789_s_at	1.55	0.112822	F36G3.2 , WBGene00009483
180664_s_at	2.64	0.112822	WBGene00022680 , ZK180.6
172312_x_at	1.74	0.113007	K09C6.7 , WBGene00019562
188653_at	2.15	0.113438	gmeb-3 , WBGene00008092
180783_at	-1.93	0.113488	C25A8.4 , WBGene00016084
173355_s_at	3.37	0.113809	dpy-2 , WBGene00001064
184784_at	-1.62	0.113952	CELE_C14A11.5 , WBGene00015750
176876_at	-1.5	0.113952	CC8.2
182683_at	2.92	0.113952	nstp-3 , WBGene00022577
177247_at	2.32	0.114131	agmo-1 , WBGene00007210
191964_at	-1.68	0.114166	gcy-19 , WBGene00001544
178347_at	5.58	0.114265	F33H2.8
179706_at	1.3	0.114359	CELE_F23C8.1 , WBGene00017731
185972_at	3.31	0.114616	H42K12.3 , WBGene00019272
181847_s_at	2.48	0.114616	C26D10.7 , eff-1 , WBGene00023420
178595_at	-1.17	0.114616	W03H9.2
181712_at	2.03	0.114616	CELE_C04G2.10
181693_at	1.16	0.114616	CELE_D2062.5 , WBGene00017057
188691_s_at	-2.31	0.114616	F49E12.1 , WBGene00009897
182322_at	1.4	0.114616	WBGene00012784 , Y43C5A.4
175006_at	3.52	0.114616	eff-1
187207_at	-1.54	0.114616	clp-1
172729_x_at	4.18	0.114616	col-73 , WBGene00000649
184026_at	1.76	0.114616	pes-22
184912_s_at	1.48	0.114616	clec-118 , clec-144 , WBGene00012086 , WBGene00021032
190901_s_at	2.13	0.114616	K04H4.2
176008_at	1.3	0.114616	C30F8.3 , WBGene00016259
193889_at	-1.53	0.114616	mix-1 , WBGene00003367
182427_s_at	-1.28	0.114616	rbg-2
192748_s_at	3.28	0.114616	nhr-245 , nhr-73 , WBGene00003663 , WBGene00014189
177695_at	1.22	0.114616	F48F7.3 , WBGene00009849
193847_at	-2.28	0.114616	bet-2
182290_at	-1.62	0.114616	nhr-243 , WBGene00013584
172715_x_at	1.67	0.114692	nspc-1 , nspc-10 , nspc-12 , nspc-13 , nspc-14 , nspc-15 , nspc-3 , nspc-9 , WBGene00009634 , WBGene00009637 , WBGene00009638 , WBGene00009639 , WBGene00009640 , WBGene00023477 , WBGene00023493 , WBGene00044338
188969_at	-2.31	0.114961	C15A11.4 , WBGene00007598
193130_at	-1.71	0.114967	clec-97 , WBGene00013931
183979_at	-1.71	0.114967
187388_at	-2.67	0.114967	sor-3 , WBGene00015429
192188_s_at	1.61	0.114998	K09B11.5
183208_at	-1.7	0.115018	F34D10.3 , WBGene00009373
193741_at	4.41	0.115018	WBGene00006983 , zig-6
192930_s_at	2.27	0.115018	fkb-4 , WBGene00001429
175161_at	-1.21	0.115018	F21D5.5 , WBGene00009010
190394_at	1.22	0.115018	scl-23 , WBGene00015246
171941_s_at	-5.78	0.115018	F44E5.4 , F44E5.5 , WBGene00009691 , WBGene00009692
186846_s_at	1.88	0.115018	F36G3.1 , WBGene00009482
174079_at	-20.2	0.115018	CELE_C54C8.12 , WBGene00044242
175838_at	-1.62	0.115018	lin-35 , WBGene00003020
192886_s_at	-1.31	0.115057	lars-2
193353_s_at	1.66	0.115057	CELE_F26D2.10 , WBGene00009149
189274_s_at	-1.32	0.115057	lrk-1 , WBGene00003068
181661_at	1.37	0.115057
190937_s_at	2.57	0.115201	best-11 , WBGene00008186
179377_at	1.55	0.115375	F19B6.3 , WBGene00008949
186023_s_at	-2.07	0.115375	perm-4 , WBGene00016638
185128_at	1.73	0.115375	WBGene00021819 , Y53G8B.3
184299_at	1.39	0.115375	eri-6 , WBGene00016561
189762_at	8.88	0.115375	col-49 , WBGene00000626
181071_at	-3.12	0.115773	E02H9.7 , WBGene00017105
186139_at	2.94	0.115773	scl-15 , WBGene00017183
175722_s_at	-1.73	0.115773	sax-1
171949_x_at	1.22	0.115989	CELE_Y39A1A.24 , WBGene00012660
177434_at	1.79	0.115989
182966_at	2.78	0.115989	WBGene00022665 , ZK154.1
182561_at	5.25	0.115989	CELE_Y11D7A.9 , WBGene00012433
185347_at	1.27	0.115989
193567_at	1.26	0.115989	nhr-65
186214_at	3.1	0.115989	Y41G9A.5
182666_at	-1.47	0.11641
183989_at	1.81	0.116736	fbxa-53 , WBGene00017226
187427_at	1.64	0.11678	B0244.5 , WBGene00015080
192576_s_at	-1.43	0.11678	spr-4
176568_at	-1.23	0.11678	WBGene00022396 , Y97E10AR.1
193102_s_at	-1.36	0.11678	rha-1 , WBGene00004355
174660_at	2.61	0.11678	T19A5.3
186735_s_at	-1.19	0.11678	fzo-1 , WBGene00001509
193867_s_at	1.94	0.11678	rhr-2 , WBGene00004359
192718_s_at	1.65	0.11687	lin-18 , WBGene00003007
190987_at	5.18	0.116968	pho-8 , WBGene00011262
180575_at	-1.09	0.116968	CELE_C13A2.4 , WBGene00015721
189736_s_at	2.58	0.116968	cpt-4 , WBGene00019644
180843_at	2.44	0.116968	W03G1.2 , WBGene00021010
188536_s_at	-1.21	0.116968	lgg-1 , WBGene00002980
192944_at	-1.38	0.117011	gst-8 , WBGene00001756
194235_x_at	1.78	0.117011	cutl-20 , WBGene00018787
189853_s_at	-1.55	0.117011	top-1
178568_s_at	-3.89	0.117011	CELE_C49F5.6 , WBGene00008210
181508_s_at	1.21	0.117011	F10D11.5 , WBGene00008651
175016_s_at	13.08	0.117133	F44E2.4 , WBGene00018418
181051_at	1.74	0.117133	T19D7.6 , WBGene00020574
190269_s_at	6.14	0.117133	clec-197 , WBGene00008202
185907_s_at	-1.44	0.117133	Y44E3A.6
190784_at	-3.26	0.117133	rgs-10 , WBGene00004353
173739_at	-1.21	0.117133	cka-1
175363_at	1.63	0.117133	F13G3.3
191009_s_at	-1.29	0.117133	tbc-9
173524_at	1.13	0.117133	nap-1 , WBGene00017075
177916_at	7.21	0.117133	lpr-4 , WBGene00012257
188054_at	1.41	0.117133	bre-3 , WBGene00000268
174008_at	2.41	0.117133	C34F6.1 , WBGene00007938
191743_at	1.47	0.1174	ctg-1 , WBGene00010370
188966_s_at	1.36	0.117598	del-10 , WBGene00020897
193850_s_at	-1.22	0.117598	clec-29 , WBGene00012024
190097_s_at	2.63	0.117598	hsp-43
190173_s_at	1.39	0.117598	mlt-4 , WBGene00013835
194179_x_at	1.6	0.117656
178874_at	-1.16	0.118031
183582_at	1.68	0.118031	mam-2
175716_at	1.91	0.118211	lin-29 , WBGene00003015
194247_x_at	-1.3	0.118211	mtm-3
188878_s_at	1.64	0.118211	apl-1
180059_at	-1.13	0.118211	srz-85
188918_at	-1.98	0.118211	drsh-1
185847_at	1.08	0.118211
189705_s_at	2.04	0.118211	pan-1
176916_at	1.99	0.118211
191284_at	-2.76	0.118211	asah-1 , WBGene00010769
185238_at	1.55	0.118223	paqr-3 , WBGene00013457
174298_s_at	1.42	0.118223	pyp-1
181635_at	2.84	0.118223	CELE_F55G11.2 , WBGene00010123
178819_s_at	2.47	0.11845	CELE_F44G3.7 , WBGene00009708
180626_at	-2.77	0.118468	F02E8.4 , WBGene00017177
179053_at	-1.26	0.118498	T28F4.4 , WBGene00012139
180614_at	1.88	0.118789	T17H7.7 , WBGene00020551
185095_at	1.23	0.118789	CELE_F46F5.11 , WBGene00018502
191950_at	2.04	0.118789	dhs-16 , WBGene00000979
183590_at	2.6	0.118789	C50E3.6 , WBGene00016817
176561_at	1.34	0.118789	CELE_C52D10.12 , WBGene00016879
187840_s_at	-1.42	0.118789	tcer-1 , WBGene00022853 , ZK1127.6
189198_s_at	1.78	0.118789	F43D9.1 , WBGene00009653
177337_at	-2.28	0.118789
176217_at	1.6	0.118789	ttm-5 , WBGene00013197
182433_s_at	2.34	0.118789	CELE_C25D7.12
184125_at	1.88	0.118789	C05D12.1 , WBGene00007339
190448_at	1.34	0.118789	tsp-20 , WBGene00006646
191984_at	2.73	0.118789	R06B10.1 , WBGene00019912
183501_at	-1.29	0.118789	bath-20
176658_at	2.09	0.118789	AC7.3 , WBGene00014997
178513_at	1.85	0.118789	CELE_C38D4.7 , WBGene00008007
179888_at	1.26	0.118789	C30A5.4 , R13A5.11 , WBGene00016239 , WBGene00020053
174453_at	1.89	0.11885
191483_at	2.4	0.11885	ras-2 , WBGene00004311
176701_at	-1.58	0.11885	rpa-2 , WBGene00019767
180298_s_at	1.79	0.11885	ent-3 , WBGene00010510
178822_s_at	-1.85	0.11885	hst-2 , WBGene00002029
179647_s_at	-1.13	0.118855	W07G1.7 , WBGene00012334
191401_at	-2.45	0.118855	sri-40
182594_s_at	-1.38	0.118858	srh-109 , WBGene00005328
173222_s_at	1.41	0.118858	nex-1 , WBGene00003588
191406_at	1.57	0.11896	F21D5.3
181596_at	-1.05	0.119093	sra-28 , WBGene00005054
185582_at	1.63	0.119093	CELE_W09G12.6 , WBGene00021120
175404_at	-1.26	0.119164	Y67D8A.2
175711_at	2.05	0.119164	mec-5 , WBGene00003169
189149_at	3.08	0.119172	F26A1.3 , WBGene00017802
181725_at	-1.19	0.11919	nep-18 , WBGene00019343
174104_at	-1.57	0.11919	WBGene00022177 , Y71H2AM.12
173848_s_at	-1.73	0.11948	C56C10.10 , WBGene00016966
178387_at	-1.69	0.11948	C35C5.6 , WBGene00007956
193157_at	-1.84	0.119938	swan-2 , WBGene00009976
185467_at	-1.23	0.120462	ctn-1
187770_s_at	-1.53	0.120485	F25B5.3
183034_at	2.48	0.120512	C16C8.8 , WBGene00015846
179975_at	-2.7	0.120512	F59D12.5 , WBGene00010332
180473_s_at	-1.71	0.120702	sec-3 , WBGene00018703
178522_at	-1.24	0.120702	CELE_W09H1.4 , WBGene00012374
189420_at	2.22	0.120703	daf-9
171885_x_at	-1.61	0.120725	tag-319 , WBGene00016243
183107_at	1.51	0.120858	CELE_ZC513.3 , WBGene00022628
183942_s_at	2.36	0.120858	T14B4.5 , WBGene00020501
183074_at	-3.16	0.121043	W06D11.3 , WBGene00012301
181921_at	1.17	0.121043
192146_s_at	4.55	0.121043	dpy-7 , WBGene00001069
188780_at	1.1	0.121043	CELE_C06C6.1 , WBGene00007379
AFFX-r2-Ec-bioD-5_at	1.37	0.121043
192868_at	1.11	0.121043	rack-1 , WBGene00010556
184106_at	3.38	0.121043	M03F8.1 , WBGene00019761
172883_x_at	1.07	0.121043	rpl-22
185934_s_at	-1.24	0.121043	nra-4
191000_s_at	1.31	0.121113	dpy-11 , WBGene00001073
188170_at	2.98	0.121237	ptr-10 , WBGene00004224
183030_at	1.88	0.121237	C16C8.7 , WBGene00015845
178744_at	1.31	0.121709	M02G9.2 , WBGene00010831
192967_at	5.69	0.121709	rol-8
188396_at	1.5	0.121709	cutl-3 , WBGene00008978
178797_at	-1.89	0.121709	CELE_C49F5.7 , WBGene00008211
179747_at	3.35	0.121709	CELE_C04E6.8 , WBGene00015424
188213_at	-1.28	0.121709	ptr-19
183229_s_at	1.71	0.121709	WBGene00014179 , ZK1010.5
180732_at	1.75	0.121709	CELE_C31B8.7 , WBGene00016282
186976_s_at	1.95	0.121709	CELE_Y116A8C.24 , CELE_Y116A8C.38 , WBGene00013801
186942_s_at	-1.16	0.121709	ctns-1
183437_at	1.83	0.121709	F02C9.1 , WBGene00017172
184619_at	8.16	0.121819	clec-137 , WBGene00018048
191291_at	1.7	0.121819	C03C10.2 , WBGene00007269
184162_at	3.49	0.121819	dpy-2 , WBGene00001064
183237_s_at	5	0.121819	ZK180.5
193804_at	1.3	0.121819	clec-185 , WBGene00007729
191156_at	1.38	0.121819	CELE_C08B6.10 , WBGene00007430
173437_at	-1.65	0.121819	lin-28
181786_at	1.61	0.121819	CELE_C25H3.15 , CELE_C25H3.16 , mdt-26 , WBGene00044391 , WBGene00044392
174252_at	4.3	0.121819	fbn-1 , WBGene00022816
188337_at	4	0.121819	rol-1 , WBGene00004394
194093_s_at	1.56	0.121819	gly-12
176276_s_at	1.82	0.121819	CELE_Y69A2AR.12 , CELE_Y69A2AR.25 , WBGene00022083 , WBGene00022096
172899_x_at	1.4	0.121819	his-13 , his-17 , his-2 , his-25 , his-27 , his-32 , his-42 , his-45 , his-49 , his-55 , his-59 , his-6 , his-63 , his-9 , WBGene00001876 , WBGene00001880 , WBGene00001883 , WBGene00001887 , WBGene00001891 , WBGene00001899 , WBGene00001901 , WBGene00001906 , WBGene00001916 , WBGene00001919 , WBGene00001923 , WBGene00001929 , WBGene00001933 , WBGene00001937
180296_at	1.81	0.121819	hpo-2 , WBGene00012500
178778_s_at	1.38	0.121819	T13H5.6 , WBGene00011760
194238_x_at	3.86	0.121819	mlt-9
174965_s_at	-3.19	0.121819	meg-1 , WBGene00010492
185608_at	3.96	0.121819	H03E18.1 , WBGene00019148
187972_at	4.68	0.121819	fog-3 , WBGene00001483
182256_at	2.04	0.121908	F45E1.1 , WBGene00018462
182051_s_at	1.61	0.121908	clec-2 , clec-3 , WBGene00015198 , WBGene00016577
178929_at	3.43	0.121908	cutl-18 , WBGene00009830
189946_at	1.33	0.121908
190013_at	4.63	0.121908	dpy-9 , WBGene00001071
177270_at	2.49	0.122129	bus-12
185660_s_at	-1.12	0.122158	esyt-2
177823_at	-2.29	0.122158	F18H3.1 , WBGene00008939
180455_s_at	-3.07	0.122158	CELE_Y39G8B.2 , WBGene00012723
190760_at	1.88	0.122224	mboa-1 , WBGene00007174
171994_x_at	1.21	0.122452	rps-22
191217_s_at	2.24	0.122452	F30H5.3 , WBGene00017937
191323_at	-2.25	0.122452	vit-2
182462_at	-1.75	0.122452	T05E7.3 , WBGene00020259
183633_at	-2.2	0.122452	CELE_C49C3.15 , WBGene00008204
194019_at	-1.38	0.122452	pap-1 , WBGene00012528
182318_s_at	-5	0.122452	C36C9.1 , gei-12 , WBGene00001569 , WBGene00016485
174227_at	1.39	0.122452	T07H6.1
184345_at	5.63	0.122452	CELE_Y73F8A.15 , WBGene00013524
174970_s_at	-1.25	0.122452	tbc-11
183496_at	1.53	0.122452	C26B2.8 , WBGene00016130
189745_s_at	-1.19	0.122452	snx-14
188562_at	1.79	0.122452	CELE_C23G10.1
193061_at	2.19	0.122452	WBGene00014100 , ZK849.1
182749_at	1.47	0.122452	C09B9.7 , WBGene00015630
175089_at	1.25	0.122452	WBGene00022166 , Y71H2AM.1
181488_at	2.89	0.122452	F36A2.14 , WBGene00023490
188758_at	2.81	0.122452	CELE_F07H5.8 , WBGene00008559
186768_at	-1.25	0.122452	gnrr-8 , WBGene00013642
183627_at	1.14	0.122452	T10E9.5 , WBGene00020415
178689_at	2.21	0.122452	ins-33 , WBGene00002116
173049_at	1.64	0.122452	mig-6
182262_at	-1.28	0.122452	mvb-12 , WBGene00015508
188395_at	-3.49	0.122452	F20C5.6 , WBGene00008971
179834_at	1.05	0.122452	CELE_Y54E2A.4 , WBGene00013189
194034_at	1.13	0.122452	lron-7
184828_s_at	4.77	0.122452	mlt-9
178646_at	1.32	0.122452	CELE_F33E2.4 , WBGene00009360
183492_at	1.87	0.122452	CELE_Y39A1A.9 , WBGene00012648
173574_at	-1.69	0.122452	ulp-1 , WBGene00006736
189034_at	1.28	0.122452	B0198.3
176851_at	-1.95	0.122452	comt-4 , WBGene00021491
181375_at	1.7	0.122452	K09F6.4 , WBGene00019587
191216_s_at	1.29	0.122452	atf-7
186782_at	-1.2	0.122452	mks-5
173741_s_at	-1.37	0.122452	cyn-13
193731_s_at	-1.47	0.122452	immt-1 , WBGene00020511
186329_at	2.04	0.122452	Y57G7A.3
172119_at	-1.24	0.122452	unc-68
179860_at	1.74	0.122452	K04C2.5 , WBGene00019382
179505_at	1.74	0.122452	F56A8.9 , WBGene00185001
173130_s_at	-1.3	0.122452	C56C10.10 , WBGene00016966
188066_at	2.78	0.122452	ptr-1 , WBGene00004216
192372_at	2.62	0.122452	sptf-2 , WBGene00011926
187417_s_at	-2.1	0.122452	atg-16.1 , WBGene00017178
186411_at	-1.47	0.122668	C34D10.1 , WBGene00016406
183733_at	2.25	0.123046	nstp-8 , WBGene00018414
187176_s_at	4.29	0.123046	D2096.6 , WBGene00017073
183017_s_at	-1.85	0.123046	CELE_F25E5.1 , WBGene00017782
178996_at	2.73	0.123046	efn-2 , WBGene00001163
174456_at	1.45	0.123046	glr-4
190276_at	1.9	0.123046	sym-2 , WBGene00006367
186977_at	1.57	0.123046	arrd-15
187483_at	2.49	0.123046	B0416.7
172069_x_at	3.24	0.123046	cpr-3 , WBGene00000783
189917_at	1.96	0.123046	nas-25 , WBGene00003544
186362_s_at	8.28	0.123046	glf-1 , WBGene00019154
174663_at	-1.28	0.123046	marc-6 , WBGene00018847
183689_at	1.79	0.123046	CELE_C54F6.3 , WBGene00016921
191982_s_at	-1.63	0.123046	M03C11.1 , WBGene00010838
189953_at	-1.4	0.123046	nas-20 , WBGene00003539
189939_at	2.29	0.123046	CELE_Y57G11C.23 , WBGene00013318
179961_at	-1.94	0.123046	lin-8 , WBGene00002997
189543_at	-1.18	0.123046	str-69 , WBGene00006131
190075_at	1.42	0.123046	pbo-4 , WBGene00003943
193398_s_at	-1.76	0.123046	rskn-1
187973_s_at	1.22	0.123046	egl-9 , WBGene00001178
188001_s_at	-1.56	0.123046	him-17 , WBGene00001874
185827_at	-1.46	0.123046	mau-8
186286_at	1.4	0.123046	CELE_Y27F2A.6 , WBGene00021298
182074_at	1.27	0.123046	ndx-2 , WBGene00003579
180105_at	-2.72	0.123046	F32D1.6 , WBGene00017985
175095_at	1.67	0.123046	B0410.3 , WBGene00015172
189970_s_at	-3.79	0.123046	rgs-8.1 , rgs-8.2 , WBGene00004351 , WBGene00021988
175948_s_at	-1.3	0.123046	atg-13 , WBGene00017045
184027_at	1.74	0.123046	C01G5.9 , WBGene00015311
183118_s_at	-1.47	0.123051	C33A11.2 , WBGene00007878
191424_s_at	1.2	0.123051	haf-2 , WBGene00001812
185049_at	-1.16	0.123051	WBGene00021185 , Y9C12A.1
177118_s_at	1.54	0.123269	miz-1
183113_at	1.7	0.123269	F08F3.8 , WBGene00017264
188372_s_at	-1.62	0.12368	F54E12.2 , WBGene00010061
181752_at	1.21	0.12368	D1079.1 , WBGene00017040
181675_at	-1.48	0.12368	R03G5.6
178449_at	1.63	0.123839	mltn-12
185425_at	1.97	0.123839	clec-4 , WBGene00012583
194234_x_at	-1.72	0.123839	WBGene00013393 , Y62H9A.5
186931_at	1.38	0.123853	CELE_C17H12.12 , WBGene00015937
173214_s_at	1.66	0.124292	F32B5.1 , W10C8.5 , WBGene00017975 , WBGene00021128
183384_at	1.31	0.124524
175322_at	2.33	0.124553	fos-1
177403_at	1.18	0.124573	F58D5.6 , WBGene00010245
185310_at	-1.53	0.124801	athp-2 , WBGene00019217
186281_s_at	-3.03	0.124988	CELE_C08F11.12 , WBGene00007459 , WBGene00012878 , Y45F10C.2
189956_at	1.3	0.125049	rab-37
190890_s_at	-2.22	0.125404	tra-3 , WBGene00006606
191991_s_at	1.53	0.125404	lron-3
191805_s_at	2.87	0.125404	CELE_F23H12.5 , WBGene00009094
192693_at	1.47	0.125419	CELE_R08A2.2 , R08C7.8 , WBGene00011133 , WBGene00019951
192574_s_at	1.36	0.125521	egrh-1 , WBGene00007772
188188_s_at	2.74	0.126078	ptr-18 , WBGene00004232
185400_at	1.48	0.126078	bcc-1 , WBGene00000246
175231_s_at	-5.14	0.126078	C17E7.9
173983_at	1.21	0.126078	cpn-1 , WBGene00000777
192815_s_at	2.63	0.126078	CELE_C55A6.12 , WBGene00044019
184897_at	1.24	0.126078	WBGene00021436 , Y39A3B.1
190508_at	-1.56	0.126078	R03G5.5
188496_s_at	-2.88	0.126078	CELE_T07G12.5
179173_at	1.66	0.126078	WBGene00014155 , ZK930.5
189031_at	1.59	0.126078	nhr-142 , WBGene00018430
180524_at	2.62	0.126078	T22B2.6 , WBGene00020670
188296_at	-1.43	0.126078	ags-3
184377_at	-1.78	0.126078	jmjd-2 , WBGene00012982
172453_x_at	1.68	0.126078	CELE_Y39B6A.30 , WBGene00012689
183408_at	1.72	0.126078	W01C8.5
187208_at	-1.23	0.126078	coq-6 , WBGene00000766
185086_at	2.43	0.126078	clec-79 , WBGene00018548
180462_at	2.68	0.126078	C07E3.10 , WBGene00007420
189366_at	-1.47	0.126078	cyp-35B1 , WBGene00019472
183307_at	-1.98	0.126078	F16B12.6 , WBGene00008882
175078_s_at	1.22	0.126078	F49C12.15 , WBGene00009884
190758_at	1.76	0.126078	nhx-1 , WBGene00003729
180990_at	-1.96	0.126078	F14B8.4 , WBGene00017446
183755_s_at	1.96	0.126078	F46C8.8 , WBGene00018487
174628_s_at	7.55	0.126078	H03E18.1 , WBGene00019148
172543_x_at	1.35	0.126078	F35F10.4 , WBGene00018054
176666_at	1.16	0.126078	WBGene00013424 , Y66A7A.4
183975_s_at	2.53	0.126078	abu-13 , WBGene00004133
180894_at	2.12	0.126078	F52D1.2 , WBGene00018683
AFFX-r2-Ec-bioD-3_at	1.4	0.126078
178082_s_at	1.26	0.126078	lst-2 , WBGene00003084
187635_at	-1.72	0.126078	lnp-1 , WBGene00015492
192943_at	2.35	0.126078	CELE_ZK1251.3 , WBGene00014241
192434_at	1.14	0.126078	rps-11 , WBGene00004480
182791_at	-1.39	0.126078	WBGene00022576 , ZC250.2
183543_at	-1.54	0.126078	epg-6
184110_at	-1.69	0.126078	ubc-14 , WBGene00006709
179909_at	2.83	0.126078	oac-20 , WBGene00009488
175265_at	-2.76	0.126078	F20C5.6 , WBGene00008971
180684_s_at	-1.38	0.126078	rict-1
188724_s_at	1.09	0.126078	F47F6.9 , WBGene00023410
187188_s_at	1.5	0.126078	exl-1 , WBGene00001371
188172_at	1.59	0.126078	F46G10.4 , WBGene00009798
189474_at	1.68	0.126078	F13H6.4 , WBGene00017432
179188_at	1.39	0.126078	ttll-15 , WBGene00010630
174121_at	-3.68	0.126078	CELE_F02H6.3
186824_at	1.57	0.126078	spe-19 , WBGene00013747
189209_at	1.86	0.126078	B0218.5 , WBGene00015049
194180_x_at	1.68	0.126078	unc-5
191739_at	-1.75	0.126078	C16A3.2 , WBGene00015807
180256_at	-1.66	0.126078	sdz-24 , WBGene00019495
179346_at	1.28	0.126078	CELE_B0284.1 , CELE_B0284.6 , CELE_B0285.12 , WBGene00007131
178410_s_at	-4.04	0.126078	CELE_R04D3.4 , WBGene00011012
185014_s_at	-2.15	0.126078	F37B4.10 , WBGene00018140
194156_s_at	5.12	0.126078	fipr-17 , WBGene00012965
188200_at	1.83	0.126078	dpy-10
179107_s_at	-4.7	0.126078	CELE_F54D5.5
191979_at	1.72	0.126078	pkg-2
184713_at	1.35	0.126078	F35F10.5 , WBGene00018055
175391_at	1.54	0.126078	bus-17 , WBGene00044630
190861_at	1.56	0.126078	nas-4
182419_at	1.23	0.126078	fbxa-203 , WBGene00021037
191383_at	-1.53	0.126078	gst-30 , WBGene00001778
193230_at	1.71	0.126078	egl-44
183648_s_at	1.74	0.126078	K08F8.5
172027_x_at	1.51	0.126078	csp-2 , WBGene00000820
180350_s_at	-2.11	0.126078	CELE_M01G12.2 , CELE_M01G12.5 , WBGene00010817 , WBGene00010819
180728_at	-1.2	0.126078	F17A9.5 , WBGene00017537
191614_s_at	2.36	0.126078	pph-2 , WBGene00004084 , WBGene00014085 , ZK809.1
174429_at	1.45	0.126078	CELE_Y69A2AR.16 , WBGene00022087
192023_s_at	2.21	0.126078	C33F10.8 , WBGene00016356
173520_at	-1.33	0.126078	oga-1
190099_at	1.24	0.126078	ztf-12
176848_at	2.27	0.126078	WBGene00022033 , Y65B4BL.1
190057_s_at	2.36	0.126078	mig-6
175294_s_at	1.72	0.126078	T17H7.7 , WBGene00020551
190917_at	1.68	0.126078	bre-1
181407_at	1.31	0.126078	pqn-63 , WBGene00004146
173178_s_at	1.54	0.126078	best-8 , WBGene00007988
183738_at	2.69	0.126078	C33H5.1 , WBGene00016370
186760_at	6.93	0.126306	WBGene00021791 , Y51H7C.13
185742_at	-1.29	0.126306	clec-205 , WBGene00021602
172169_s_at	-1.59	0.126584
175296_at	-1.61	0.126584	F48A11.4 , WBGene00018585
182240_at	-2.13	0.126584	CELE_Y80D3A.9 , WBGene00013587
179389_s_at	-2.39	0.126584	tbc-1 , WBGene00008974
173661_s_at	1.79	0.126584	lgx-1
184108_s_at	2.46	0.126584	CELE_ZK1225.4 , WBGene00014238
188368_at	4.39	0.126584	lon-3 , WBGene00003057
177945_s_at	-1.51	0.126584	madf-2 , WBGene00009461
193450_at	1.49	0.126584	snf-7 , WBGene00004906
189165_s_at	-1.54	0.126584	CELE_C10C6.6 , WBGene00007514
185736_at	-1.72	0.126584	R12C12.7 , WBGene00020027
179254_at	1.32	0.126584	bed-3 , WBGene00009133
189761_s_at	1.58	0.126584	F32B5.1 , W10C8.5 , WBGene00017975 , WBGene00021128
185224_at	-1.28	0.126584	fnci-1
191900_s_at	1.97	0.126584	CELE_M04G7.2 , WBGene00019773 , WBGene00022777 , WBGene00022778 , ZK616.7 , ZK616.8
187932_at	-1.44	0.126584	scp-1
172223_x_at	1.92	0.126584	ssp-37 , WBGene00012211
185716_at	1.37	0.126584	math-10 , WBGene00015839
173030_at	2	0.126584	agmo-1 , WBGene00007210
183843_at	-3.24	0.126584	R03A10.1 , WBGene00010981
185003_s_at	1.9	0.126625	oac-31 , WBGene00018707
179316_at	2.97	0.126625	F58H1.6 , WBGene00010289
184154_at	-2.04	0.126765	C30E1.3 , WBGene00016252
186875_at	1.27	0.126765	CELE_H04M03.11 , WBGene00019155
189587_s_at	-3.48	0.126765	CELE_W03F9.4 , WBGene00021002
183157_s_at	-1.62	0.126765	lin-37 , WBGene00003022
184192_at	-1.09	0.126875	srbc-21 , WBGene00016689
180977_at	1.19	0.126875	E02H9.2 , WBGene00017100
186252_s_at	-1.52	0.126875	CELE_F49B2.3 , WBGene00009863 , WBGene00013779 , Y116A8B.1
189932_s_at	-1.37	0.126875	ehbp-1 , WBGene00009098
173411_s_at	-1.94	0.126875	vit-6
194122_at	1.82	0.126875	nhr-97
189058_at	1.88	0.126955	F26A1.8 , WBGene00017806
180995_at	1.43	0.126969
175141_at	-1.66	0.126969	C35E7.11 , WBGene00016463
175210_at	-1.44	0.126969	paqr-1 , WBGene00016610
177451_at	3.81	0.12704	dao-4 , WBGene00000930
173003_s_at	1.31	0.127346	nhr-65
AFFX-r2-Ec-bioC-5_at	1.46	0.127346
187283_at	5.9	0.127547	WBGene00022444 , Y110A2AL.7
184220_at	2.95	0.127632	C56C10.4 , WBGene00016962
178930_at	3.71	0.127632	F19H8.2 , WBGene00008963
178087_s_at	-2.99	0.127764	lys-5 , lys-6 , WBGene00003094 , WBGene00003095
192729_at	1.37	0.127766	mab-9 , WBGene00003106
188061_s_at	2.35	0.127766	WBGene00006948 , wrt-2
191722_at	1.97	0.127766	nhr-148 , WBGene00015396
180272_at	-1.4	0.127766
191899_at	1.91	0.127766	CELE_M04G7.2 , WBGene00019773
174910_at	4.93	0.127766	sqt-3
189084_s_at	-1.38	0.127766	dhs-22 , WBGene00000985
181351_at	1.23	0.127766	C08G5.3
179233_at	-2.15	0.127766	CELE_F20D1.1 , WBGene00008973
190604_at	-1.35	0.127766	aak-2
176471_at	3.88	0.127766	WBGene00021625 , Y47D7A.13
181811_at	-1.77	0.127766	ifta-1 , WBGene00016935
174287_at	-1.31	0.127766	skr-19 , WBGene00004825
181876_at	1.59	0.127766	C04G6.13 , C04G6.2 , WBGene00015453 , WBGene00077489
173487_at	-4.69	0.127766	CELE_R04D3.2 , WBGene00011010
181822_at	1.61	0.127766	D1022.2 , WBGene00017021
176146_at	-1.44	0.127766	WBGene00022025 , Y65B4A.1
172939_x_at	1.08	0.127766	rps-21 , WBGene00004490
181961_at	1.77	0.127766	dmd-8 , WBGene00020708
174546_at	1.34	0.127766	npr-16
175378_s_at	1.62	0.127766	F53B1.6 , WBGene00018738
193624_s_at	-1.75	0.127766	imb-2
173415_s_at	-2	0.127766	tlf-1
179940_at	1.27	0.127876	C04G6.11 , C04G6.7 , WBGene00015457 , WBGene00015459
189734_at	-1.78	0.127876	cpi-1 , WBGene00000535
189571_at	1.68	0.127876	abt-5 , WBGene00000023
182984_at	1.46	0.127876	F07C3.2 , WBGene00017193
190280_at	1.46	0.127876	mrps-12 , WBGene00011391
183868_at	1.5	0.127876	K12H6.8 , WBGene00019688
188299_at	1.46	0.127876	lin-17
191808_s_at	2.29	0.127876	CELE_ZK354.8 , WBGene00022709
189071_at	1.61	0.128024	CELE_C05B5.11 , WBGene00045242
185839_at	-1.33	0.128024	efn-4 , WBGene00001165
190502_s_at	-2.04	0.128024	rskd-1
186267_at	1.6	0.128024	H14E04.1 , WBGene00019198
182300_s_at	-1.26	0.128024	srh-235 , srh-236 , WBGene00005442 , WBGene00005443
185485_at	1.77	0.128204	lin-33 , WBGene00003019
192283_s_at	1.37	0.128204	mec-5 , WBGene00003169
188331_s_at	1.39	0.128204	col-131 , WBGene00000705
184010_at	1.47	0.128204	K05F1.1 , WBGene00019405
187757_s_at	1.86	0.128204	F56B3.2
183222_at	1.85	0.128204	WBGene00022611 , ZC449.1
178180_at	1.82	0.128235	clec-233 , WBGene00009030
179299_at	1.25	0.128374	R10E4.3 , WBGene00011200
175380_at	-1.45	0.12844	sop-2 , WBGene00004945
180983_at	5.93	0.128664	F49C12.4 , WBGene00009874
189193_at	1.78	0.128664	CELE_F59A6.4 , WBGene00019086
176295_at	1.62	0.128664	fbxa-74 , WBGene00021262
177462_at	1.73	0.128664	CELE_T19C4.1 , WBGene00011838
176293_at	1.55	0.128664	WBGene00022155 , Y71G12B.17
189770_at	1.27	0.129003	F57B9.1 , WBGene00018996
189676_s_at	-1.57	0.129003	CELE_T01C4.1 , CELE_T01C4.8 , WBGene00020141 , WBGene00044546
179026_at	-2.54	0.129003	C17G1.2 , WBGene00007649
187864_at	-3.12	0.129003	gfi-3 , WBGene00001583
187579_at	2.24	0.129003	F37A4.4 , WBGene00018134
173113_at	1.37	0.129003	cmd-1 , WBGene00000552
177525_s_at	2.46	0.129003	moa-1 , WBGene00020116
173650_s_at	3.64	0.129003	col-63 , WBGene00000639
178463_at	-1.14	0.129003	tag-4 , WBGene00006399
186036_at	2.86	0.129003	nhx-3
185424_s_at	9.1	0.129003	F33D4.6
174167_at	-1.3	0.129003	CELE_F53C3.6
185820_at	-1.55	0.129003	F57B10.9 , WBGene00019006
185246_at	3.41	0.129003	C07A12.2 , WBGene00015560
185764_s_at	6.83	0.129209	F33D4.6
188194_at	1.36	0.129209	let-756 , WBGene00002881
180300_at	1.29	0.129209	smk-1
180712_at	1.27	0.129209	CELE_W03F9.3 , WBGene00021001
174319_at	-1.19	0.129209	perm-5 , WBGene00016955
181653_at	2.06	0.129209	wago-10 , WBGene00020707
187071_at	1.95	0.129209	rpn-6.2
185949_at	1.85	0.129209	CELE_C42D4.13 , WBGene00016598
181481_at	-1.39	0.129209	CELE_F17C11.7
185634_at	-3.25	0.129209	CELE_R09F10.3 , WBGene00019987
172573_x_at	1.2	0.129209	pqn-76 , pqn-79 , WBGene00004158 , WBGene00004160
184996_at	2.34	0.129209	F41C3.11 , WBGene00018275
188045_at	-1.8	0.129209	col-151 , WBGene00000724
190816_at	1.55	0.129343	tag-38 , WBGene00006418
179435_at	2.14	0.129343	CELE_T04B2.3
174827_at	2.07	0.129343	pan-1
172166_x_at	-1.21	0.129343	AH10.4 , WBGene00007085
172659_x_at	-2.35	0.129387	T23F2.5 , WBGene00020738
173567_s_at	3.7	0.129387	grl-7
182679_at	1.43	0.129387	lron-8
175017_s_at	-1.39	0.129387	tat-4
175412_at	1.66	0.129387	ceeh-1 , WBGene00019329
174058_s_at	8.91	0.129387	C16C8.19 , WBGene00015856
189803_at	1.58	0.129387	col-172
183993_at	2.48	0.129387	math-15 , WBGene00015829
191178_s_at	-1.36	0.129387	ire-1
190121_s_at	3.37	0.129387	nep-22 , WBGene00020788
187136_s_at	-1.45	0.129387	acl-4
188994_at	-1.44	0.129387	glh-2 , WBGene00001599
193545_s_at	1.9	0.129387	mig-17 , WBGene00003248
174775_at	-2.43	0.129387	bet-2
186900_at	1.34	0.129387	arrd-21 , WBGene00015441
180667_at	1.61	0.129387	T09B4.4 , WBGene00020378
177569_s_at	2.54	0.129387	oac-19 , WBGene00009413
173571_s_at	1.71	0.129387	oac-50 , WBGene00020864
177553_at	1.32	0.129387	R155.4 , WBGene00020118
178014_s_at	1.3	0.129387	prmt-7 , WBGene00012298
175340_at	1.85	0.129387	egl-44
192932_at	1.07	0.129387	rps-10 , WBGene00004479
183154_at	1.97	0.129387	WBGene00012439 , Y12A6A.1
182550_at	-1.51	0.129387	F52C9.1 , WBGene00018672
188123_at	-2.06	0.129387	B0035.13 , WBGene00007112
188946_at	2.67	0.129387	2014-06-01
193321_at	2.22	0.129387	ifd-1
180601_s_at	-3.25	0.129387	bra-1 , WBGene00000262
193879_s_at	-4.09	0.129387	gei-12 , WBGene00001569
185547_at	1.38	0.129387	F23F1.4 , WBGene00017745
189987_s_at	1.24	0.129387	nas-36 , WBGene00003552
182111_at	2.63	0.129387	D2024.4
193047_at	2.46	0.129387	CELE_F40F9.3 , WBGene00009581
186696_at	-1.15	0.129387	WBGene00014014 , ZK632.5
184254_at	2.94	0.129387	C46H11.7 , WBGene00016731
193525_s_at	1.42	0.129387	rrc-1
175306_at	-1.52	0.129387	erp-1
174554_at	-1.33	0.129387	pmp-3
174393_at	1.93	0.129387	H40L08.2
184190_at	1.25	0.129387	madf-5 , WBGene00007242
189065_at	2.14	0.129387	tyr-1 , WBGene00015332
191931_at	-1.29	0.129387	ubc-16 , WBGene00006711
185053_s_at	-1.48	0.129387	clec-193 , WBGene00013774
192306_s_at	1.9	0.129387	K09B11.5
185933_at	1.43	0.129387	F49E10.2
173726_s_at	-1.42	0.129387	Y71G12B.23
190702_at	7.4	0.129387	ant-1.3 , WBGene00010485
180009_at	-1.86	0.129387	CELE_F59A6.5 , WBGene00019087
190958_s_at	-5.85	0.129387	F44E5.4 , F44E5.5 , WBGene00009691 , WBGene00009692
180065_s_at	-1.87	0.129387	WBGene00013393 , Y62H9A.5
184966_at	-1.25	0.129387	F28C10.4 , WBGene00017899
179294_at	-2.96	0.129387
178089_at	3.25	0.129387	K03B8.6 , WBGene00010524
172102_x_at	-1.39	0.129387
187355_at	1.53	0.129387	C32D5.1 , WBGene00016310
173635_at	5.98	0.129387	dpy-6 , WBGene00001068
182600_at	-3.91	0.129387	F02D10.6 , WBGene00008526
193965_s_at	1.48	0.129387	T25B9.4 , WBGene00012010 , WBGene00014005 , ZK593.9
189407_at	1.73	0.129387	F10D7.3 , WBGene00017340
172262_x_at	-1.64	0.129387	F07C3.3 , WBGene00017194
175964_at	1.76	0.129387	cbs-2 , WBGene00018783
180882_s_at	2.88	0.129387	F18C5.5 , WBGene00017560
186743_at	1.66	0.129387	C09G5.7 , WBGene00007489
176053_s_at	-1.85	0.129387	clec-160 , WBGene00017322
177262_s_at	1.23	0.129387	rpl-1
177776_at	2.26	0.129387	CELE_C33D3.3 , WBGene00007894
176408_s_at	-1.45	0.129387	WBGene00022124 , Y71F9AR.3
184733_at	2.58	0.129387	cgt-1 , WBGene00011517
185250_at	-1.19	0.129731	T22B11.1 , WBGene00020675
180345_s_at	1.41	0.129731	K07H8.9 , WBGene00019509
179444_s_at	-3.17	0.129731	F11E6.7 , WBGene00008710
173569_at	-1.23	0.129731	B0041.5 , WBGene00015009
182386_s_at	4.44	0.129731	CELE_Y37A1B.7 , WBGene00012540
192302_at	2.11	0.129759	hst-3.1 , WBGene00002030
188326_at	1.42	0.129759	ptr-17
175495_at	-1.6	0.129808	rlbp-1
179899_s_at	1.35	0.129808	C04C3.7 , str-14 , WBGene00006082 , WBGene00015417
175938_s_at	2.14	0.129808	C30A5.4 , R13A5.11 , WBGene00016239 , WBGene00020053
190691_at	1.85	0.129808	hsp-12.1
179939_at	1.4	0.129808	CELE_F22E5.6 , WBGene00017705
174661_s_at	3.19	0.129808	T19A5.3
192326_at	-5.65	0.129808	F39F10.3 , WBGene00018203
188444_at	-12.19	0.129808	hsp-16.41 , WBGene00002018
179130_at	2.12	0.129808	vab-23
173559_at	-2.41	0.129808	T26C11.4
177351_at	1.8	0.12994	CELE_R102.3 , WBGene00011290
188553_at	-1.44	0.12994	vps-33.1 , WBGene00015130
173190_s_at	-1.95	0.12994	K08A2.4 , WBGene00019513
193800_at	-1.75	0.12994	clec-48 , WBGene00007565
187073_at	2.73	0.12994	CELE_Y57A10A.23 , WBGene00013263
183860_at	1.46	0.12994	C53A5.13
191396_s_at	1.25	0.12994	pld-1 , WBGene00004040
191892_at	-1.36	0.12994	nfi-1
173685_s_at	1.34	0.12994	M60.6 , WBGene00019781
180317_at	1.36	0.12994	CELE_T05E11.2
190471_at	1.97	0.12994	F07F6.7 , WBGene00017219
185295_s_at	2.1	0.12994	CELE_C01B10.3 , WBGene00015278
185594_at	1.14	0.12994	CELE_C36C5.15 , WBGene00016484
174964_at	-3.08	0.12994	meg-1 , WBGene00010492
189227_at	-1.72	0.12994	W07B8.1 , WBGene00021070
184661_at	1.37	0.12994	CELE_Y43F8C.11 , WBGene00012833
173417_at	2.26	0.12994	F35H10.10 , WBGene00018073
178640_at	-1.1	0.12994	glct-5 , WBGene00008293
175366_at	1.2	0.12994
193055_at	-1.42	0.12994	F21D5.5 , WBGene00009010
176911_at	-1.26	0.12994	WBGene00012931 , Y47D3A.20
187152_at	-1.4	0.129955	Y110A7A.9
173518_s_at	3.33	0.130008	col-113 , WBGene00000687
186770_at	-1.66	0.130696	WBGene00021452 , Y39F10A.1
179112_at	-1.09	0.130696	srbc-50 , WBGene00010022
183161_at	-1.46	0.130696	bbs-5 , WBGene00010974
179528_at	2.1	0.130696	WBGene00014108 , ZK856.7
187503_at	2.96	0.130696	C14B9.3 , WBGene00015753
188495_at	2.04	0.130696	F09G2.3 , WBGene00017312
191985_at	2.4	0.130696	F40G12.10 , WBGene00009605
183780_at	2.07	0.130696	CELE_F01G10.5 , WBGene00008508
189859_s_at	-2.74	0.130696	nfya-1 , WBGene00011614
188865_at	-2.35	0.130696	B0545.4 , WBGene00015247
177942_at	7.09	0.130696	F33A8.7 , WBGene00009355
177501_at	2.02	0.130696	F42G4.2 , WBGene00009641
184614_s_at	-2.24	0.130696	T26C11.4
180486_at	1.36	0.130696	F10D11.4 , WBGene00008650
178018_at	-1.69	0.130696	hpo-24 , WBGene00011945
180337_at	1.19	0.130696	WBGene00013198 , Y54E5A.2
177206_at	-1.14	0.130696
177813_at	1.1	0.130696	jmjd-1.1 , WBGene00005013
172592_x_at	3.52	0.130696	T20D4.16 , WBGene00020621
192405_s_at	-1.42	0.130696	piki-1 , WBGene00009552
189194_at	2.78	0.130696	F27E5.3 , WBGene00009193
184285_at	1.62	0.130696	scrm-3 , WBGene00015437
182606_at	1.24	0.130696	W05B10.3 , WBGene00012278
175192_at	1.57	0.130696	dmsr-7 , WBGene00016428
188223_at	1.26	0.130696	nhr-5 , WBGene00003604
191716_at	-1.32	0.130696	T19C3.4 , WBGene00020562
174496_at	-1.65	0.130696	C36E6.2 , WBGene00016490
183116_s_at	-2.66	0.130696	sedl-1 , WBGene00021046
189723_s_at	3.37	0.130696	dpy-3 , WBGene00001065
174381_at	1.16	0.130696	dgk-2
175102_at	-2.28	0.130844	CELE_C04H5.7
177332_at	-1.29	0.130844	CD4.3 , WBGene00016989
178715_at	2.95	0.130844	lgc-21 , WBGene00007903
187962_at	-1.93	0.130844	ins-35 , WBGene00002118
190498_at	2.36	0.130844
188711_at	1.93	0.130844	pxn-1 , WBGene00004256
175786_at	1.75	0.130844	cki-1 , WBGene00000516
174880_at	1.89	0.130844	bus-8 , WBGene00044623
183889_s_at	-1.98	0.130844	aka-1
187591_at	-2.52	0.131113	zip-8
190120_at	-3.52	0.131113	meg-1 , WBGene00010492
175455_at	-1.43	0.131113	C48B6.3 , WBGene00016741
173875_at	1.59	0.13121	iff-2 , WBGene00002065
177427_at	-1.5	0.13121	jmjd-3.3 , WBGene00007813
173867_s_at	1.46	0.131216	spe-41
181806_at	3.09	0.131216	eff-1
191639_s_at	-1.2	0.131216	nuo-5
178416_at	1.07	0.131216	R02D5.4 , WBGene00010978
181147_s_at	-1.5	0.131216	oga-1
191725_s_at	1.76	0.131216	K11D9.3 , WBGene00010772
177211_at	-1.43	0.131216	Y45G12B.2
173223_s_at	-1.68	0.131216	clec-87 , WBGene00007709
187865_at	1.39	0.131216	arf-1.2 , WBGene00000182
177703_at	2.39	0.131216
192861_at	-1.44	0.131216	CELE_C56A3.4
185640_s_at	3.04	0.131216	tag-343
180457_at	2.03	0.131216	dre-1 , WBGene00001089
189599_at	1.83	0.131361	lgc-45 , WBGene00021146
186007_at	1.25	0.131361	C28C12.1 , WBGene00016177
190456_at	-4.15	0.131361	E02H4.6 , WBGene00008464
189462_s_at	-1.73	0.131361	rgr-1
174048_at	-1.51	0.131361	mek-1
187066_at	2.88	0.131564	WBGene00021908 , Y55B1AR.4
191449_s_at	-1.28	0.131564	cul-5 , WBGene00000840
184310_at	2.11	0.131564	K11H12.3 , WBGene00019659
175469_s_at	1.18	0.131726	rpl-1
187901_s_at	1.48	0.131959	mab-7 , WBGene00003104
185774_s_at	-1.47	0.132053	spp-8 , WBGene00004993
176188_at	1.56	0.132053	cdh-12 , WBGene00022103
175852_at	-3.11	0.132053	R05G9.3 , WBGene00019905
174044_at	3.33	0.132053	K04H4.2
192512_at	1.32	0.132239	CELE_W01B6.3 , WBGene00012170
192869_at	-3.45	0.132252	T01G5.7 , WBGene00011342
184629_at	2.78	0.132252	lgc-27
189814_s_at	1.84	0.132252	col-173 , WBGene00000746
177740_s_at	-1.22	0.132252	F16D3.4 , WBGene00008887
178698_at	1.3	0.132252	K07G5.4 , WBGene00010643
186237_at	1.69	0.132541
189968_s_at	7.99	0.132564	col-38 , WBGene00000615
175143_s_at	1.68	0.132564	R06C1.4 , WBGene00011059
187856_s_at	-1.09	0.132564	ace-4 , WBGene00000038
172670_x_at	-1.25	0.132564	rrf-1
187666_at	1.31	0.132564	F47D12.3 , WBGene00018560
187278_at	4.34	0.132564	C28H8.5
193667_at	-1.8	0.132564	cyn-16 , WBGene00000892
191971_at	1.08	0.132564	nmur-2 , WBGene00019616
186444_s_at	2.07	0.132564	WBGene00022848 , ZK1055.7
175444_at	1.81	0.132564	oac-59
180680_at	1.6	0.132564	spp-19 , WBGene00005004
176047_at	1.62	0.132564	CELE_Y105E8A.13
177084_at	1.44	0.132564	M79.2 , WBGene00010902
190049_at	-1.4	0.132564	ech-3 , WBGene00001152
190037_s_at	1.36	0.132564	got-1.2 , WBGene00020146
177715_s_at	1.34	0.132564	mam-1 , WBGene00022504
175018_at	-4.9	0.132564	C36C9.1 , WBGene00016485
184328_s_at	1.85	0.132564	clec-173 , WBGene00044469
174957_s_at	2.74	0.132564	oac-31 , WBGene00018707
171797_x_at	1.19	0.132564	rpl-1
186319_at	-1.96	0.132564	F52C12.1 , WBGene00018678
174297_at	1.13	0.132564	pyp-1
191462_at	1.2	0.132644	F41C3.5 , WBGene00018271
177643_at	4.14	0.132658	T26C5.2 , WBGene00012032
180931_at	1.7	0.132981	CELE_F44D12.6 , WBGene00009683
191976_at	1.44	0.133221	ser-3 , WBGene00004778
172156_x_at	-1.86	0.133221	WBGene00021898 , Y54G2A.36
189294_at	1.38	0.133294	cyp-33C6 , WBGene00018264
191904_s_at	-1.53	0.133331	K09E9.1 , WBGene00010724
193123_s_at	3.24	0.133331	F58G1.3 , WBGene00010265
176432_at	-1.31	0.133336	CELE_Y105E8B.7 , WBGene00013692
182346_at	2.07	0.133503	WBGene00022517 , ZC123.1
187807_at	-1.35	0.133794	C17H11.6
171991_x_at	-1.43	0.133815	Y39A3CL.4
194029_s_at	-1.72	0.133819	cdh-4
186299_at	1.34	0.134019	H20E11.2 , WBGene00019214
189482_s_at	8.37	0.134019
191737_at	1.25	0.13421	best-25 , WBGene00014102
193735_at	1.48	0.13421	CELE_B0334.6 , WBGene00007146
181950_at	-1.61	0.134233	sym-3
174878_at	1.39	0.134247	T19D2.1 , WBGene00020567
191766_s_at	3.06	0.134247	F47B3.1 , F47B3.6 , WBGene00018525 , WBGene00018530
181929_at	4.14	0.134247	CELE_F09C6.10 , WBGene00008620
190279_s_at	1.59	0.134247	K02E10.1 , WBGene00019317
174451_at	-1.74	0.134363	tag-321 , WBGene00044325
178393_at	2.22	0.134384	WBGene00014140 , ZK899.1
191105_s_at	1.69	0.134384	cup-4 , WBGene00000845
190837_at	1.37	0.134384	aqp-4 , WBGene00000172
174313_s_at	1.8	0.134494	sox-2
175317_s_at	-1.18	0.134494	E02D9.1
183981_at	-1.48	0.134494	H37A05.2 , WBGene00010426
181248_s_at	2.95	0.134558	dpy-6 , WBGene00001068
179398_at	2.77	0.134558	CELE_F16H6.7 , WBGene00008897
189985_at	2.13	0.134594	nas-17 , WBGene00003536
185858_at	2	0.134594	WBGene00022385 , Y95B8A.4
176249_at	1.28	0.134594	fbxa-19 , WBGene00022331
177186_s_at	1.69	0.134594	let-805
187095_at	-1.28	0.134594	Y38E10A.22
180210_s_at	-1.45	0.134594	CELE_Y20C6A.1
194242_x_at	-2.38	0.134594	M151.7 , WBGene00019799
179381_at	-1.74	0.134594	CELE_C44H9.7
175356_s_at	1.91	0.134594	F56A11.6 , WBGene00018926
173926_at	-1.58	0.134594	pcca-1 , WBGene00017864
182633_at	1.34	0.134594	glb-2 , WBGene00015536
181067_at	-1.95	0.134594	sfxn-2 , WBGene00015777
189967_at	-1.79	0.134594	C06G3.6 , WBGene00015552
190781_at	-4.96	0.134594	rgs-11 , WBGene00004354
192282_at	2.58	0.134594	nhr-58
AFFX-BioDn-5_at	1.36	0.134594
175369_at	-1.3	0.134594	WBGene00022401 , Y97E10AR.6
193802_at	1.23	0.134594	rps-30 , WBGene00004499
177401_at	2.47	0.134594	arrd-10 , WBGene00010268
190330_s_at	1.21	0.134594	F25E2.3 , WBGene00017781
194065_at	1.83	0.134594	clec-143 , WBGene00014063
185287_at	1.25	0.134594	CELE_Y53F4B.25 , WBGene00013171
175471_s_at	-2.1	0.134612	har-2 , WBGene00011988
191994_at	2.6	0.134649	WBGene00013771 , Y113G7C.1
185812_at	2.09	0.134684	CELE_C04E12.2 , WBGene00015433
184288_at	-1.42	0.134684	H14A12.3 , WBGene00019196
173387_at	1.71	0.134684	mab-5 , WBGene00003102
186790_at	-2.54	0.134684	nuc-1 , WBGene00003828
172712_x_at	-1.48	0.134684	W02B3.6
186113_s_at	1.48	0.134797	CELE_Y39A1A.24 , WBGene00012660
181331_s_at	1.96	0.134867	K09C6.7 , K09C6.8 , WBGene00019562
185087_s_at	3.02	0.134867	clec-73 , clec-79 , WBGene00018548 , WBGene00021579
179739_at	1.15	0.134867	F57G12.2
192755_s_at	1.93	0.134867	col-2 , WBGene00000593
186159_at	2.41	0.134867	F41H10.5 , WBGene00018318
188652_at	1.51	0.134867	nep-13 , WBGene00018196
183143_at	-1.08	0.134867	srg-67 , WBGene00005224
188109_s_at	-1.89	0.134895	clec-87 , WBGene00007709
191524_at	1.95	0.135145	nkb-3 , WBGene00010117
191046_s_at	-1.31	0.135145	paa-1 , WBGene00003901
189257_at	1.09	0.135145
183066_at	-1.83	0.135145	fis-2
193747_s_at	-1.3	0.135145	spt-5 , WBGene00005015
182123_at	-1.68	0.135145	K08A2.4 , WBGene00019513
174043_at	-2.01	0.135145	pal-1
190479_s_at	5.87	0.135145	qua-1 , WBGene00004264
183827_at	1.46	0.135145	K01A2.5 , WBGene00019280
183024_at	-2.07	0.135145	R02F2.4 , WBGene00019833
184382_at	-1.41	0.135145
189087_s_at	-3.33	0.135218	hsp-16.1 , hsp-16.11 , WBGene00002015 , WBGene00002017
173846_at	-1.32	0.135218	ppk-3 , WBGene00004089
182830_at	-1.26	0.135218	dpy-21
183536_at	-1.3	0.135218	WBGene00021159 , Y4C6B.5
179500_at	-1.18	0.135218	CELE_F55C9.6 , WBGene00010103
174886_at	1.66	0.135218
180016_at	-1.7	0.135337	edc-3 , WBGene00011036
181659_at	1.57	0.135418	F35D2.2 , WBGene00018040
183394_at	3.63	0.135418	CELE_T26A8.3 , WBGene00020826
188365_at	1.94	0.135418	col-131 , WBGene00000705
188899_s_at	-1.55	0.135418	C05C10.2
189952_at	1.9	0.135418	grd-1
184833_at	1.52	0.135432	WBGene00021531 , Y42G9A.1
185795_at	1.45	0.135432	pqn-13
192829_at	2.38	0.135463	CELE_F23B12.1 , WBGene00009079
189755_at	-1.26	0.135463	W01A11.1 , WBGene00020909
192790_s_at	-3	0.135463	F53F8.3 , WBGene00010000
175313_at	-1.91	0.135463	CELE_C17E4.10
191946_at	1.7	0.135463	fkh-6 , WBGene00001438
193309_at	-1.47	0.135463	osm-1 , WBGene00003883
182964_s_at	-2.66	0.135463	ergo-1 , WBGene00019971
192211_at	1.14	0.135463	tag-273
190682_at	2.98	0.135463	ugt-39
181519_at	-1.42	0.135463	F47E1.1 , WBGene00018565
185767_at	-1.46	0.135468	H01M10.1 , WBGene00019143
190461_at	1.63	0.135529	F28H7.2 , WBGene00009236
186290_at	1.28	0.135529	F43C11.1
186048_at	4.4	0.135529	try-8 , WBGene00017791
174729_s_at	-1.55	0.135529	CELE_F20D1.1 , WBGene00008973
181251_at	-1.27	0.135529	ipla-1
187339_s_at	-1.86	0.135529	set-4 , WBGene00016313
192096_at	-1.33	0.135529	R11.1 , WBGene00011226
182050_at	3.41	0.135542	clec-3 , WBGene00016577
192644_at	-1.52	0.13559	hsp-6 , WBGene00002010
183244_at	-1.16	0.13559	ric-7
184373_at	1.86	0.13559	WBGene00022288 , Y75B7B.1
173425_at	1.4	0.13559	dpy-11 , WBGene00001073
173591_at	-2.08	0.13559	patr-1 , WBGene00009661
179628_at	-2	0.13559	R10E4.1 , WBGene00011198
183760_s_at	-1.36	0.13559	him-1
191741_at	-1.21	0.13559
187069_at	1.32	0.13559	CELE_Y57A10A.26 , WBGene00013266
185187_at	1.61	0.13559	C50E10.2
187356_s_at	-2.19	0.13559	F56D1.2 , WBGene00018960
182172_at	1.27	0.13559	WBGene00006955 , wrt-9
177785_s_at	-3.84	0.13559	T04D3.5 , WBGene00011434
194186_x_at	1.16	0.13559	rpl-26
188686_at	-1.1	0.13559	srb-7 , WBGene00005072
192129_at	1.55	0.13559	eef-1A.1 , eef-1A.2 , WBGene00001168
185711_at	2.21	0.13559	T15B7.14 , WBGene00020526
182483_s_at	-2.4	0.13559	T20F7.1 , WBGene00020630
176229_at	1.32	0.13559	F42H10.3 , WBGene00018367
189492_at	1.08	0.13559	sra-38 , WBGene00005064
191042_at	-3.34	0.13559	nhr-181 , WBGene00018189
190857_at	-1.45	0.13559	T02G5.7 , WBGene00020166
188239_s_at	1.31	0.13559	mab-21 , WBGene00003112
190770_at	1.51	0.13559	npr-6 , WBGene00009619
183481_s_at	-2.4	0.13559	CELE_T26A8.4 , WBGene00020827
174374_s_at	2.83	0.13559	F47G3.1 , WBGene00018576
185984_at	1.54	0.135618	nas-38 , WBGene00003554
173982_s_at	-1.47	0.135618	mif-3 , WBGene00003236
192670_at	2.23	0.135628	pph-1 , WBGene00004083
193442_at	2.24	0.135628	bus-18 , WBGene00044631
188043_at	2.52	0.135686	dpf-6
175554_s_at	-1.54	0.135686	tmem-135 , WBGene00019345
184640_at	1.46	0.135686	F40E12.1
179638_at	1.64	0.135686	WBGene00013886 , ZC412.5
172663_x_at	-1.31	0.135686	CELE_Y57G11C.20 , WBGene00013315
172991_at	5.67	0.135686	ptr-4 , WBGene00004219
188084_s_at	1.34	0.135696	plx-2 , WBGene00004048
190020_at	1.59	0.135696	bus-8 , WBGene00044623
185116_s_at	2.49	0.135696	CELE_F46A8.11 , R07C12.4 , WBGene00019934
188070_s_at	-1.23	0.135696	ksr-1 , WBGene00002239
184811_at	2.65	0.135696	T27A10.6 , WBGene00020846
175645_s_at	1.46	0.135696	aars-2 , WBGene00000197
190622_at	2.06	0.135696	CELE_ZK666.8 , WBGene00014048
192721_at	2.22	0.135838	F25B3.4 , WBGene00009101
177864_at	-1.35	0.135838	pqn-27
182059_s_at	-1.47	0.135838	spr-5 , WBGene00005010
176327_s_at	3.39	0.135838	grl-5 , WBGene00001714
192946_s_at	1.33	0.135838	pdi-1 , WBGene00003962
186378_at	-1.41	0.135842	F40G9.12 , F40G9.19 , WBGene00018247 , WBGene00189955
191028_at	1.15	0.135842	aars-2 , WBGene00000197
174178_at	1.87	0.135842	pqn-13
190789_s_at	-2.68	0.135842	unc-71 , WBGene00006804
185916_at	1.84	0.13618	CELE_R11G11.6 , WBGene00020014
181812_at	-3.18	0.13618	WBGene00013208 , Y54G9A.5
180939_s_at	1.2	0.13618	C01B7.7 , F07B7.13 , WBGene00015277 , WBGene00017191
191713_at	1.81	0.13618	K09F6.3 , WBGene00019586
173804_s_at	-2.46	0.13618	gyg-2 , WBGene00012020
187056_s_at	-1.36	0.13618	F56D12.6
191415_at	1.58	0.13618	mkk-4 , WBGene00003368
184695_at	-1.54	0.13618	clec-193 , WBGene00013774
180241_at	1.3	0.13618	hpo-30 , WBGene00011014
184019_at	1.82	0.13618	C01F1.3
184684_at	6.01	0.13618	CELE_Y53F4B.27
189795_at	-1.36	0.13618	col-105 , WBGene00000679
174579_s_at	1.99	0.13618	H24G06.1
193472_at	3.07	0.13618	spe-4 , WBGene00004958
193227_at	-1.34	0.13618	twk-22
172961_x_at	-1.99	0.13618	mig-5
189860_s_at	-1.35	0.136355	tag-315 , WBGene00014114
177999_at	-1.42	0.136456	K01A6.4 , WBGene00010446
180888_at	1.42	0.136456	F02C12.1 , WBGene00008515
172155_x_at	1.17	0.136456	K02F6.1 , WBGene00019335
188908_s_at	-1.28	0.136456	fbl-1
187809_at	1.19	0.136456	unc-132
180869_at	1.15	0.136456	CELE_C13A2.1 , WBGene00015718
173706_at	1.2	0.136456	ZK154.6
176459_at	5.94	0.136456	WBGene00022415 , Y102A11A.5
172317_x_at	2.22	0.136559	WBGene00013449 , Y67A6A.1
190730_at	-3.05	0.136627	meg-2 , WBGene00010493
179907_at	3.15	0.136726	T20H4.2 , WBGene00020635
179580_at	-1.77	0.136878	mff-1 , WBGene00008691
175268_at	-3.05	0.136878	T09B9.1 , WBGene00011642
187146_s_at	-1.93	0.136878	faah-4
177101_at	-1.37	0.136878	CELE_Y61A9LA.3
174285_s_at	-4.08	0.136878	CELE_F54D5.5
186865_at	1.5	0.136878	R07B1.5 , WBGene00011077
191224_s_at	2.44	0.136933	WBGene00013978 , ZK507.1
192968_s_at	3.91	0.136933	rol-8
192352_at	-2.23	0.136933	WBGene00009448 , zfp-2
185035_s_at	-2.11	0.13697	C25A11.2 , WBGene00016087
179897_s_at	-1.55	0.13697	dpf-7
185653_at	1.58	0.13697	cwp-2 , WBGene00000860
184751_at	1.39	0.13697	CELE_Y53F4B.19 , WBGene00013165
179555_at	1.98	0.13697	W09D6.5 , WBGene00012358
189708_at	-3.21	0.137022	ZC13.1
176973_s_at	5.06	0.13719	M7.9 , WBGene00010885
175302_at	3.26	0.13719
185893_s_at	1.82	0.13719	tag-260
188282_at	-6.8	0.137403	hsp-16.2 , WBGene00002016
191530_at	2.83	0.137403	best-26 , WBGene00014103
184313_s_at	6.32	0.137459	K11H12.4 , WBGene00019660
192295_at	-1.35	0.137468	lgc-15 , WBGene00011356
193058_at	3.25	0.137587	let-653
188270_at	1.79	0.137658	ptr-16 , WBGene00004230
186184_at	-1.35	0.137687	srx-46 , WBGene00005937
188163_s_at	5.4	0.137687	catp-3
179570_at	3.27	0.137687	F11E6.4 , WBGene00008708
174781_at	3.76	0.137687	T27A10.6 , WBGene00020846
177960_at	-1.69	0.137687	glct-4 , WBGene00008160
174637_at	-1.27	0.137687	gsp-2 , WBGene00001748
179676_s_at	-1.34	0.137687	CELE_C47G2.4 , WBGene00008165
177032_at	2.15	0.137687	col-91 , WBGene00000666
192447_at	1.46	0.137687	nas-6
188437_s_at	-1.31	0.137687	gly-4
179584_at	-1.45	0.137687	W04A4.5 , WBGene00012234
183376_at	2.08	0.137687	CELE_Y39B6A.27 , WBGene00012686
177870_at	1.98	0.137687	C02F4.4 , WBGene00007264
193815_at	1.1	0.137687	gly-18 , WBGene00001643
174052_at	1.66	0.137687	W09D10.4 , WBGene00012362
174783_s_at	2.17	0.137687	CELE_Y69A2AR.19 , WBGene00022090
191637_at	1.67	0.137687
192587_at	-2.82	0.137687	tdc-1
193653_s_at	-1.93	0.137687	pcca-1 , WBGene00017864
193180_at	1.16	0.137687	glb-20 , WBGene00010970
176712_at	1.96	0.137687	K06H7.8 , WBGene00019459
174149_at	-4.17	0.137687	CELE_F22E5.17 , WBGene00017712
191698_at	2.55	0.137687	elo-4 , WBGene00001242
190152_at	-1.16	0.137687	clec-257 , WBGene00044892
176520_at	-1.76	0.137687	mtm-9
181721_at	-2.68	0.137687	C27C12.1 , WBGene00007771
175548_at	-1.5	0.137687	ceh-44
185282_s_at	-1.27	0.137687	F56A11.5 , WBGene00018925
186386_s_at	-1.9	0.137687	aph-1 , WBGene00000147
187615_at	-1.24	0.137687	C35D10.1 , WBGene00016439
183682_at	1.27	0.137687	F37C4.8 , WBGene00018148
176472_s_at	-3.22	0.137687	WBGene00021853 , Y54F10AM.11
190166_at	8.22	0.137687	ant-1.4 , WBGene00020140
177113_at	1.65	0.137687	pqn-26 , WBGene00004115
173500_at	1.47	0.137687	lst-2 , WBGene00003084
174024_at	-1.44	0.137687	top-1
187645_at	-2.65	0.137687	CELE_C46C2.5 , WBGene00008113
178935_at	3.82	0.137687	F07D3.3 , WBGene00008556
183089_at	2.7	0.137687	C15C7.5 , WBGene00015791
182541_at	1.16	0.137687	H08J19.1 , WBGene00010372
186148_s_at	-4.17	0.137687	CELE_F54D10.7 , WBGene00018808
178033_at	1.39	0.137687	F56H6.6 , WBGene00010167
183548_at	1.7	0.137687	C50F7.6 , WBGene00016846
180695_at	-2.97	0.137687	W06D11.1 , WBGene00012299
191324_at	-1.29	0.137687	glct-1
184870_s_at	3.31	0.137687	CELE_Y57G11A.2 , WBGene00013290
189457_at	-2.82	0.137687	cyp-34A9
186745_s_at	2.26	0.137687	WBGene00012595 , Y38E10A.17
181730_at	-2.72	0.137687	C48B6.9 , WBGene00016745
194017_s_at	-2.05	0.137687	gln-5 , WBGene00001606
181113_at	2.4	0.137687	F40E10.5 , WBGene00009573
193947_s_at	-2.56	0.137687	C39D10.7 , WBGene00016534
175531_s_at	-1.35	0.137687	Y37E11B.1
171852_x_at	1.45	0.137687	srp-3 , WBGene00005644
179862_at	-1.22	0.137687	F54E2.2 , WBGene00018824
192233_at	1.45	0.137687	sgk-1
182066_s_at	2.01	0.137687	pqn-47 , WBGene00004134
189245_at	1.63	0.137687	F47F2.1
184813_at	3	0.137687	C35A11.2 , WBGene00016429
177350_at	-1.82	0.137687	CELE_M176.11 , WBGene00010947
181386_at	-1.11	0.137687	srh-116 , WBGene00005335
177177_at	1.7	0.137687	sfrp-1 , WBGene00022242
175014_at	-1.72	0.137687	hpo-24 , WBGene00011945
174239_at	-3.21	0.137687	C27C12.3 , WBGene00007773
180688_at	1.41	0.137687	CELE_C38C3.7 , WBGene00016515
182587_at	-1.71	0.137687	atg-9
179673_at	2.89	0.137687	T25B9.6 , WBGene00012012
194199_x_at	-1.46	0.137687	hke-4.2 , WBGene00006494
177508_at	-1.25	0.137687	F48F7.6 , WBGene00009851
176108_at	-1.27	0.137687	nhr-274 , WBGene00021522
190091_at	4.28	0.137687	sqt-2 , WBGene00005017
178600_at	2.01	0.137687	F26E4.2 , WBGene00009157
188473_s_at	2.9	0.137687	col-97 , WBGene00000672
194078_s_at	-1.16	0.13775	pyr-1 , WBGene00004259
184305_at	-1.35	0.13775	C41D11.4 , WBGene00016563
173159_s_at	1.71	0.137808	nhr-112
192497_at	2.29	0.137808	nhr-205 , WBGene00011002
183634_at	-3.42	0.137808	CELE_F26G5.1
181347_at	-1.3	0.137808	F56B6.6 , WBGene00018937
179567_at	1.34	0.137808	CELE_C10C6.3 , WBGene00007512
192803_at	-1.42	0.137808	CELE_C01G6.4 , WBGene00007226
178140_s_at	-3.43	0.137808	CELE_R04D3.2 , WBGene00011010
180989_at	-1.15	0.137808	CELE_C05E4.7 , WBGene00015489
183818_s_at	2.14	0.137919	C05E7.1 , WBGene00007343
184142_s_at	-2.69	0.138088	nrde-3 , WBGene00019862
187195_at	1.24	0.138241	WBGene00021830 , Y54E10A.10
189691_s_at	2.55	0.138285	clec-99 , WBGene00013933
184791_at	-1.22	0.138285	CELE_F46F5.12 , WBGene00018503
182217_at	-1.34	0.138285	F29G9.1 , WBGene00017930
191666_s_at	-1.36	0.138285	ges-1 , WBGene00001578
182440_s_at	-2.55	0.138285	chtl-1
177507_at	-1.59	0.138285	T18D3.6 , WBGene00011823
182183_at	-1.66	0.138285	rlbp-1
185113_at	1.48	0.138285	F19G12.4 , WBGene00017612
177122_at	-2.1	0.138285	hcp-6
185379_at	1.14	0.138285
182204_at	-2.42	0.138285	tra-4 , WBGene00018740
177094_s_at	2.3	0.138285	clec-73 , WBGene00021579
180279_at	-1.43	0.138285	M02B7.2 , WBGene00019724
171967_x_at	1.23	0.138301	C27H2.2
177448_at	1.92	0.138301	R155.3 , WBGene00020117
177423_at	-3.91	0.138301	rgs-9 , WBGene00004352
184078_at	1.8	0.13834	oac-59
181478_s_at	-2.5	0.13834	F53B1.2 , WBGene00018735
181074_at	1.22	0.13834	twk-28 , WBGene00006680
178932_at	-2.77	0.13834	CELE_C17E4.3 , WBGene00007643
192449_at	-3.24	0.13834	F39B2.1 , WBGene00009553
181861_at	-2.28	0.13834	F13A2.4 , WBGene00017413
186025_at	2.01	0.13834	R03H10.4 , WBGene00019856
173117_at	1.43	0.13834	H10E21.4
174271_at	-1.2	0.13834	F55A11.1 , WBGene00010075
190191_at	1.09	0.13834
188566_at	1.51	0.138422	K07A3.3
191802_at	-1.36	0.138565	pssy-1 , WBGene00013920
172634_x_at	1.99	0.138565	CELE_F36H12.13 , WBGene00018126
177024_at	5.16	0.138565	col-90 , WBGene00000665
186205_at	-1.35	0.138565	CELE_Y48A5A.1 , WBGene00021655
179154_at	1.27	0.138565	T28D6.7 , WBGene00012127
190663_s_at	1.4	0.13863	acc-4 , WBGene00012099
191625_s_at	1.84	0.138654	ttr-3 , ttr-4 , WBGene00009590 , WBGene00010538
190547_at	-2.63	0.138654	WBGene00022455 , Y110A7A.4
187174_at	6.03	0.138654	C33H5.2 , WBGene00016371
183877_s_at	-2.79	0.138654	cdc-26
187472_at	-1.33	0.138654	F37A4.2 , WBGene00018132
185835_at	4.51	0.138654	CELE_K08B12.1 , WBGene00019520
187725_at	-1.92	0.138654	CELE_F02H6.3
187318_at	1.68	0.138654	lon-1
187457_at	-4.77	0.138654	B0416.4 , WBGene00015180
185309_at	1.21	0.138654	clec-92 , WBGene00013125
191884_s_at	-1.45	0.138654	nhr-10 , WBGene00003609
175677_s_at	-1.94	0.138654	lin-41
179123_at	-4	0.138654	fbxa-153 , WBGene00007162
179012_at	3.1	0.138654	K08E4.7 , WBGene00045036
185108_at	1.4	0.138654	CELE_F36F12.1 , WBGene00018092
183150_s_at	-1.21	0.138654
191914_at	1.16	0.138656	pars-1
181902_at	1.59	0.138656	CELE_Y43D4A.5 , WBGene00012791
193255_at	2.14	0.138656	T04F3.1
173556_s_at	1.63	0.138656	mthf-1
190539_s_at	-4.42	0.138656	tbx-9 , WBGene00006546
184602_at	1.91	0.138656	ugt-25 , WBGene00015692
187028_s_at	1.52	0.138866	CELE_C33E10.10 , T25G12.13 , WBGene00016350 , WBGene00219274
186190_at	1.31	0.138873	CELE_F49F1.11 , WBGene00018651
194245_x_at	1.17	0.139014	nspc-10 , nspc-12 , nspc-13 , nspc-14 , nspc-15 , nspc-9 , WBGene00009634 , WBGene00009637 , WBGene00009638 , WBGene00009639 , WBGene00009640 , WBGene00023493
174690_at	-1.3	0.139014	hsr-9 , WBGene00002027
175977_s_at	2.25	0.139014	kvs-5
190137_s_at	-1.46	0.139014	F55A3.3 , WBGene00018849
193117_at	2.01	0.139014	clec-96 , WBGene00013930
177287_at	-1.55	0.139014	CELE_Y71G10AL.1
187294_at	-2.89	0.139014	C28H8.1 , WBGene00016192
179347_at	3.1	0.139014	CELE_C12D8.9
176002_at	2.22	0.139014	M02H5.8 , WBGene00019744
174568_s_at	-3.03	0.139014	fbxc-50 , WBGene00015912
173283_s_at	-4.44	0.139014	T04D3.5 , WBGene00011434
174031_at	-4.4	0.139014	ceh-21 , WBGene00000444
172892_x_at	1.19	0.139014	rps-22
172855_x_at	-2.2	0.139014	lin-28
191762_at	1.37	0.139014	F55F8.7 , WBGene00018895
178340_at	-2.11	0.139014	K08H2.3 , WBGene00010690
193906_s_at	-1.65	0.139014	mrp-7 , WBGene00003413
190352_s_at	-1.14	0.139014	T08B2.7
177043_at	-2.2	0.139014	hst-6 , WBGene00002031
177463_at	1.96	0.139014	dod-19 , WBGene00022644
173145_at	1.46	0.139014	CELE_F59C6.16 , WBGene00077764
180200_at	1.45	0.139014	T13C2.2 , WBGene00020478
183001_s_at	1.8	0.139014	CELE_F55D12.2
177537_at	-7.2	0.139014	T24C2.2 , WBGene00011981
180520_at	2.44	0.139014	T28H10.2 , WBGene00012143
173004_s_at	4.93	0.139014	grl-7
192270_at	1.07	0.139014	nhr-76 , WBGene00015497
181289_at	1.53	0.139014	F48A9.1 , WBGene00018581
193022_s_at	1.74	0.139014	CELE_Y45F10B.8 , CELE_Y45F10B.9 , WBGene00012872 , WBGene00012873
188466_s_at	1.05	0.139014	rpl-38 , WBGene00004452
174339_at	-1.55	0.139014
172074_x_at	3.61	0.139014	CELE_Y69A2AR.8 , CELE_Y69A2AR.9 , WBGene00022079 , WBGene00022080
192889_at	-1.47	0.139014	usp-33 , WBGene00010702
189026_s_at	1.73	0.139014	CELE_F32A7.5
185243_at	2.82	0.139014	hpo-28
179034_s_at	1.95	0.139014	M03B6.3 , WBGene00010835
174801_at	-1.33	0.139014	daf-1
172227_x_at	-1.8	0.139014	CELE_K07A1.6 , WBGene00010613
176775_at	-1.49	0.139014	tmem-135 , WBGene00019345
187352_at	-1.76	0.139014	C45G9.5 , WBGene00016676
179927_at	1.88	0.139014	T07D3.4 , WBGene00020307
178146_s_at	4.42	0.139014	CELE_R102.1 , CELE_Y41E3.6 , WBGene00011288 , WBGene00012764
186729_s_at	1.83	0.139014	CELE_ZK673.6 , WBGene00014062
190226_s_at	-2.03	0.139014	pcn-1 , WBGene00003955
185881_at	-1.51	0.139014	WBGene00022126 , Y71F9B.2
183913_s_at	2.51	0.139014	T10E9.3 , WBGene00020413
192305_s_at	-1.27	0.139014	klp-13
180418_at	2.07	0.139014	lpr-7 , WBGene00020571
177963_at	-2.78	0.139014	T22C1.4 , WBGene00011915
193342_s_at	-2.49	0.139014	pal-1
183588_at	2.33	0.139014	C29F9.6 , WBGene00016221
187031_at	2.02	0.139014	F28H7.8 , WBGene00009241
181608_at	-1.24	0.139014
180902_s_at	-1.37	0.139014	psf-1
190654_at	2.39	0.139014
177699_at	-1.39	0.139014	K04G2.6 , WBGene00010565
190301_s_at	-2.64	0.13902	amt-4 , WBGene00000136
182647_at	1.39	0.13902	soc-1 , WBGene00004928
191347_at	1.46	0.139095	unc-93
192174_at	1.54	0.139095	fer-1
179434_at	-1.39	0.139095	E01B7.2 , WBGene00008442
183141_at	1.97	0.139095	CELE_W03A5.1 , WBGene00020966
175417_s_at	-2.29	0.139095	F08F8.4 , WBGene00017269
181681_at	4.51	0.139095	spp-13 , WBGene00004998
178259_at	1.25	0.139095	F36A2.3 , WBGene00009453
174361_at	1.93	0.139095	CELE_F43G6.4 , WBGene00009657
171969_x_at	-1.22	0.139095	WBGene00014054 , ZK669.4
178703_at	2.63	0.139095	T01C3.5 , WBGene00011322
181674_at	1.16	0.139095	T08H4.2 , WBGene00020367
175115_at	5.21	0.139095	WBGene00022024 , Y64H9A.2
172508_x_at	1.13	0.139095	CELE_F07G11.7 , WBGene00017232
191271_s_at	-1.36	0.139095	obr-4
172233_at	1.76	0.139095
175140_at	1.7	0.139095	CELE_M03A8.3 , WBGene00019749
192035_s_at	-1.63	0.139095	hsr-9 , WBGene00002027
176972_at	1.77	0.139095	CELE_Y105E8A.27 , WBGene00013684
188069_s_at	-1.42	0.139095	dpy-26 , WBGene00001085
183356_at	1.14	0.139095	C09B8.3 , WBGene00015622
180871_at	1.67	0.139095	clhm-1 , WBGene00016626
179680_at	-2.04	0.139095	WBGene00013967 , ZK287.7
174098_at	-1.96	0.139095	CELE_K03H1.7 , WBGene00010542
193388_s_at	1.76	0.139095	F10G8.8
193845_s_at	-2.49	0.139095	bet-2
193471_s_at	-1.42	0.139095	sup-17 , WBGene00006324
172024_x_at	1.4	0.139095	clh-1
182272_at	2.09	0.139095	F45E4.6 , WBGene00018471
186502_at	2.14	0.139095	CELE_Y38H6C.16 , WBGene00012628
188154_s_at	-1.68	0.139095	gex-2 , WBGene00001579
173419_at	-1.22	0.139095
188345_s_at	2.14	0.139095	col-128 , WBGene00000702
179165_at	-1.8	0.139095	W04A4.2 , WBGene00012231
177897_at	-2.27	0.139095	CELE_K03H1.7 , WBGene00010542
186254_at	3.44	0.139095	R05H11.1 , R05H11.2 , WBGene00019907 , WBGene00019908
186967_s_at	-1.59	0.139095	K07C11.10 , WBGene00019482
191564_s_at	-2.28	0.139095	egg-3 , WBGene00009701
189428_at	1.62	0.139095	WBGene00017179 , wht-4
193141_s_at	-2.08	0.139095	rnr-2 , WBGene00004392
183730_at	-1.34	0.139095	tag-304 , WBGene00018757
184911_at	1.07	0.139095	clec-118 , clec-144 , WBGene00012086 , WBGene00021032
176672_at	1.43	0.139095	W08G11.1 , WBGene00012346
180785_at	-1.68	0.139095	CELE_F02H6.2 , CELE_K01G12.3 , WBGene00008535 , WBGene00010483
189746_at	-1.21	0.139095	klo-2 , WBGene00017103
178704_s_at	1.8	0.139095	cki-1 , WBGene00000516
188685_s_at	-1.17	0.139095	CELE_R10D12.15 , CELE_T26F2.1 , WBGene00011196 , WBGene00012057
190375_at	1.27	0.139095	grd-2 , WBGene00001691
176734_at	-1.57	0.139095	F35H12.5
191561_s_at	-1.68	0.139095	apb-3
179067_at	-1.77	0.139095	K11B4.2 , WBGene00010767
184944_at	1.62	0.139095	T06C10.3 , WBGene00020289
171807_x_at	3.92	0.139095	CELE_C02E7.7 , WBGene00015340
192860_at	1.19	0.139095	rps-6 , WBGene00004475
188255_at	1.25	0.139095	srd-1 , WBGene00005079
184984_s_at	1.96	0.139095	K08D9.4 , WBGene00019525 , WBGene00022258 , Y73C8B.1
177016_at	-2.71	0.139095	WBGene00021658 , Y48G1A.2
172796_x_at	1.25	0.139095
178321_at	-1.47	0.139095	M01E5.3
186096_at	-4.98	0.139095	C41G11.1
180064_at	1.27	0.139095	C54D2.1 , WBGene00016915
178364_at	-3.57	0.139095	tbx-36 , WBGene00006555
172799_x_at	6.25	0.139095	cut-2 , WBGene00009983
173993_s_at	-4.51	0.139095	lsy-27 , WBGene00009834
194207_x_at	2.38	0.139095	CELE_R08A2.2 , R08C7.8 , WBGene00011133 , WBGene00019951
187698_at	-1.86	0.139095	vps-16 , WBGene00006516
175436_at	-3.08	0.139095	CELE_R09F10.3 , WBGene00019987
189102_at	2.54	0.139207	C18H7.4 , WBGene00015994
181405_at	-1.12	0.139259	WBGene00022619 , ZC477.4
176020_at	1.11	0.139259	WBGene00022061 , Y67D8B.1
185348_at	1.86	0.139259	WBGene00013560 , zip-12
178915_at	-3.28	0.139259	CELE_C49F5.3 , WBGene00008207
182915_at	-1.72	0.139259	D2024.5
181055_at	2.73	0.139259	lpr-7 , WBGene00020571
192160_s_at	1.8	0.139335	M03B6.2 , WBGene00010834
182338_at	-2.41	0.139335	T05E7.1 , WBGene00020258
179033_at	-1.54	0.139458
193830_at	1.47	0.139458	kin-21 , WBGene00002204
174794_at	-1.5	0.139458	ceh-38
190021_at	-2.27	0.139458	WBGene00016905 , ztf-3
179600_at	1.65	0.139458	C38C6.3 , WBGene00007996
189756_s_at	-11.03	0.139458	CELE_F43G6.5 , WBGene00009658
180409_at	2.29	0.139458	clec-221 , WBGene00008916
173943_s_at	-3	0.139458	cdc-25.3 , WBGene00000388
174309_at	-1.94	0.139458
190630_at	-1.48	0.139458	WBGene00013994 , ZK524.4
180466_s_at	-1.76	0.139458	C05C8.1
191278_at	-1.07	0.139458	srh-92 , WBGene00005313
172345_x_at	-1.36	0.139458	B0034.2 , WBGene00015003
188215_at	-2.35	0.139458	daf-18 , WBGene00000913
175426_s_at	1.43	0.139458	atat-2 , WBGene00021059
173600_s_at	-2.24	0.139458	R07E4.5 , WBGene00019938
173756_at	1.58	0.139458	T27E4.7 , WBGene00020865
178276_at	1.75	0.139458	C07H4.1 , WBGene00007421
173580_s_at	1.31	0.139458	twk-42 , WBGene00006692
181533_at	-1.23	0.139458	clec-46 , WBGene00017202
175524_at	-3.49	0.139458	C41G11.1
176028_at	1.13	0.139458	WBGene00022661 , ZK112.5
191088_at	2.28	0.139458	fos-1
186026_at	-2.32	0.139458	rme-6
184079_at	-1.76	0.139458	fpn-1.2 , WBGene00019977
175453_at	1.78	0.139458	syx-2 , WBGene00006372
191612_at	1.82	0.139458	acs-20 , WBGene00009218
184861_at	-1.45	0.139458	sax-2
AFFX-r2-Ec-bioC-3_at	1.36	0.139458
176879_at	-1.27	0.139458	srx-50
184059_at	1.33	0.139458	clec-206 , WBGene00019089
171753_x_at	-1.25	0.139458	pek-1 , WBGene00003970
191618_s_at	1.13	0.139458	rps-5 , WBGene00004474
192493_s_at	1.91	0.139458	sams-1 , WBGene00008205
173573_s_at	1.32	0.139458	WBGene00022289 , Y75B7B.2
171825_at	-1.25	0.139458	R11F4.1
190715_at	1.87	0.139458	T21G5.1 , WBGene00020659
182779_at	-1.15	0.139458	srbc-22 , WBGene00016690
192974_at	1.32	0.139458	lbp-5 , WBGene00002257
189592_at	-1.29	0.139458	ssq-1
187719_at	1.32	0.139458	sesn-1 , WBGene00022279
186798_at	-1.11	0.139458
174916_at	-2.36	0.139458	ced-9 , WBGene00000423
186925_at	-5.02	0.139458	Y62E10A.17
192825_at	-1.86	0.139458	F38H4.10 , WBGene00009551
189800_s_at	5.29	0.139458	mua-3
177933_at	-1.32	0.139458	CELE_T19H5.3 , WBGene00011848
189131_at	1.5	0.139458	R05D3.3 , WBGene00019878
181731_at	1.97	0.139458	C06E2.1 , WBGene00015527
179361_at	-1.08	0.139458	T06E8.2 , WBGene00011544
192682_at	4.18	0.139458	rol-6 , WBGene00004397
178329_at	-1.1	0.139458	fbxa-100 , WBGene00008826
182597_at	-1.22	0.139458	T07E3.4
186786_s_at	-1.24	0.139458	WBGene00022882 , ZK1248.13
178527_at	1.38	0.139458	E01G6.2 , WBGene00008450
186892_at	1.45	0.139458	clec-133 , WBGene00021142
174448_s_at	1.98	0.139458	acs-20 , WBGene00009218
184104_at	-4.7	0.139458	F15A4.10 , WBGene00008844
174501_at	-1.43	0.139458
174796_at	1.79	0.139458	fasn-1 , WBGene00009342
187366_s_at	-1.36	0.139458	rfp-1
191735_at	1.78	0.139458	T03D8.6
186849_at	1.09	0.139458	CELE_C50H11.17 , WBGene00016861
186427_at	-1.9	0.139458	CELE_T05H4.11 , WBGene00020274
194071_at	2.43	0.139458	kin-5 , WBGene00002193
179510_at	6.98	0.139458	F58H1.2 , WBGene00010285
178502_at	1.36	0.139458	C14A4.6 , WBGene00007557
193118_at	1.88	0.139458	T19B10.5 , WBGene00011833
186078_at	-2.29	0.139458	WBGene00021206 , Y17G9B.9
171800_x_at	1.1	0.139458	rpl-19 , WBGene00004431
193122_at	-1.57	0.139458	K02C4.3 , WBGene00010502
189061_at	1.8	0.139458	F26A1.4 , WBGene00017803
173604_at	-1.31	0.139458	CELE_C14A11.9 , WBGene00050944
172693_at	-1.26	0.139458	CELE_F22D6.9 , WBGene00009054
190924_at	1.24	0.139458	srn-1 , WBGene00005640
180474_at	1.75	0.139458	grsp-4 , WBGene00017201
187171_s_at	-1.54	0.139458	aap-1 , WBGene00000001
172207_x_at	1.44	0.139647	CELE_T06E4.9 , WBGene00011536
191154_at	-1.42	0.139797	T03G11.4 , WBGene00020197
179719_at	1.55	0.139797	aff-1 , WBGene00016625
185519_at	2.24	0.139882	swm-1
194091_s_at	-1.32	0.140017	cua-1
183194_s_at	-3.02	0.140017	F08F3.6 , WBGene00017263
193387_at	1.16	0.140023	CELE_ZK1307.7
178628_s_at	-1.48	0.140167	sec-5 , WBGene00004752
180101_s_at	-1.95	0.140167	W05F2.3 , WBGene00021035
182216_at	-1.29	0.140225	T27A1.3 , WBGene00020835
179953_at	1.45	0.140225	F47F6.4 , WBGene00018574
175932_s_at	1.19	0.140225	CELE_Y73B3A.18 , rpl-7A
174838_at	-1.62	0.140225	WBGene00013994 , ZK524.4
187106_s_at	-1.41	0.140225	CELE_Y48B6A.13
172025_x_at	-1.4	0.140225	nrf-6 , WBGene00003813
185851_at	-2.08	0.140225	str-174
190150_at	-2.36	0.140225	tag-146 , WBGene00006492
178821_at	-2.29	0.140225	hst-2 , WBGene00002029
185189_at	2.56	0.140225	CELE_F21F8.11 , WBGene00017681
175659_at	1.57	0.140351	daf-14
184678_at	1.6	0.140351	F35D11.1 , WBGene00018043
173903_at	-1.33	0.140351	nhr-10 , WBGene00003609
174696_s_at	5.87	0.140351	clec-208 , WBGene00018097
182163_s_at	-1.39	0.140351	F44E7.5
187735_at	-2.65	0.140351	F57C9.4
172274_x_at	3.25	0.140351	F26F2.5 , WBGene00009170
190711_at	1.2	0.140351	glh-1 , WBGene00001598
183775_at	3.19	0.140351	noah-1
173784_at	-3.05	0.140351	C50E3.11 , WBGene00016822
185968_at	1.89	0.140351	nhr-137
177735_at	-3.97	0.140351	CELE_F02H6.2 , WBGene00008535
190587_at	1.26	0.140394	tsp-18 , WBGene00006644
177137_at	-1.62	0.14046
180107_at	-1.37	0.14046	srz-60 , WBGene00015411
182266_at	1.18	0.140713	F41G3.2 , WBGene00018299
182777_at	-1.93	0.140713	CELE_F53C3.5 , WBGene00018749
176114_s_at	1.52	0.140713	WBGene00022032 , Y65B4A.9
181849_at	1.14	0.140713	C53D5.3 , WBGene00016904
186172_at	1.23	0.140713	C10G11.1
190343_at	-1.33	0.140713	Y37E11B.1
186463_at	1.6	0.140713	pqn-24 , WBGene00004113
174511_s_at	1.16	0.140713	rps-13 , WBGene00004482
173001_s_at	-1.54	0.140713	hda-3 , WBGene00001836
174867_at	-1.43	0.140713
173766_at	-1.28	0.140713	ire-1
186574_at	-1.23	0.140713	cogc-1 , WBGene00003258
192500_at	4.93	0.140713	WBGene00006980 , zig-3
193901_s_at	-1.13	0.140713	rpc-1 , WBGene00004411
194241_x_at	-3.12	0.140713	WBGene00022292 , Y75D11A.3
173177_s_at	1.48	0.140713	CELE_F21H7.2 , WBGene00009028
190335_s_at	1.37	0.140713	C01H6.2 , WBGene00007252
190649_at	-1.97	0.140713	vit-6
178466_at	1.67	0.140713	C25G4.8 , WBGene00007735
180994_at	1.42	0.140713	C10G8.3 , WBGene00015682
172859_x_at	2.06	0.140713	C07E3.4 , WBGene00007415
191041_s_at	-1.57	0.140713
186247_at	-3.57	0.140713	CELE_H04M03.3 , WBGene00019153
188162_at	5.22	0.140713	catp-3
189076_at	2.08	0.140713	cutl-15 , WBGene00011888
175147_at	2.06	0.140772	dhs-5 , WBGene00000969
189113_at	-2	0.140772	ceh-74 , WBGene00013876
185670_at	-1.34	0.140772	R03H10.1 , WBGene00019854
173344_at	2.67	0.140772	WBGene00021858 , Y54F10BM.3
179015_at	3.88	0.140837	F53F1.6 , WBGene00009984
182475_at	-1.21	0.140837	CELE_Y43F8C.4 , WBGene00012826
193842_at	-1.8	0.1409	WBGene00012558 , Y37D8A.21
175035_at	2.28	0.1409	H19M22.3
184113_at	1.27	0.140952	sre-11 , WBGene00015712
190444_s_at	-1.45	0.140952	T05G5.9
185412_at	2.29	0.140952	bus-4 , WBGene00044620
185460_s_at	-2.39	0.140952	C27A12.7
190158_at	1.65	0.140952	clec-232 , WBGene00009487
194008_s_at	-1.57	0.140952	drr-2 , WBGene00011730
172809_x_at	2.31	0.140952	dpy-4 , WBGene00001066
180072_s_at	2.08	0.140952	F13D12.9 , WBGene00008743
189346_at	1.83	0.140952	syx-2 , WBGene00006372
179971_at	-1.17	0.140952	twk-2 , WBGene00006657
192716_at	-4.19	0.140952	CELE_C44C10.4 , WBGene00008085
178854_at	2.67	0.140952	M05B5.2 , WBGene00010870
173997_s_at	-1.23	0.140952	stl-1 , WBGene00006061
191275_at	1.73	0.140952	F32A5.3 , WBGene00017969
179551_at	-2.19	0.140952	F31D4.2 , WBGene00009290
173931_s_at	1.16	0.140952	rpl-4 , WBGene00004415
174547_at	3.12	0.140952	mltn-9 , WBGene00008964
188175_at	1.27	0.140952	rpl-42 , WBGene00004455
188090_at	1.61	0.140952	che-14 , WBGene00000493
173427_at	1.52	0.140952	soc-2
184522_at	1.47	0.140952	CELE_F49F1.12 , WBGene00018652
173684_s_at	-1.45	0.140952	K04C2.3
185560_at	1.52	0.140952	CELE_Y43F8B.11 , WBGene00012821
189303_at	2.76	0.140952	F56F3.4 , WBGene00010155
184114_at	5.01	0.140952	CELE_F25E5.7 , WBGene00017788
179796_at	-1.55	0.140952	B0412.3 , WBGene00015173
185603_at	1.6	0.140952	T07F12.1 , WBGene00020321
189697_at	-1.27	0.140952	F25H2.7 , WBGene00009121
182605_s_at	-2.04	0.140952	B0454.9 , WBGene00015200
182317_at	-5.09	0.140952	C36C9.1 , WBGene00016485
174526_s_at	-1.71	0.140952	R06F6.12 , WBGene00023418
190104_at	1.93	0.140952	cut-4 , WBGene00008482
182617_at	1.32	0.140952	T25B6.4 , WBGene00020790
191391_at	-1.21	0.140952	str-227 , WBGene00006258
179115_at	1.24	0.140952	CELE_F42E8.1 , WBGene00009630
176579_s_at	1.91	0.140952	mab-5 , WBGene00003102
185869_at	1.42	0.140952	F35H10.3 , WBGene00018069
173543_at	-1.33	0.140952	C13F10.4 , WBGene00015743
179340_at	1.24	0.140952	F28H6.7 , WBGene00009235
194107_at	1.3	0.140952	src-2 , WBGene00005078
183991_at	2.17	0.140952	cutl-14 , WBGene00015231
193038_at	2.55	0.140952	T15B12.2 , WBGene00020531
187179_at	-1.33	0.140952	CELE_ZK1320.5 , WBGene00014255
172871_x_at	1.66	0.140952	his-13 , his-17 , his-2 , his-25 , his-27 , his-32 , his-42 , his-45 , his-49 , his-55 , his-59 , his-6 , his-63 , his-9 , WBGene00001876 , WBGene00001880 , WBGene00001883 , WBGene00001887 , WBGene00001891 , WBGene00001899 , WBGene00001901 , WBGene00001906 , WBGene00001916 , WBGene00001919 , WBGene00001923 , WBGene00001929 , WBGene00001933 , WBGene00001937
193165_at	-1.7	0.141049	rhr-1 , WBGene00004358
191364_at	-1.5	0.141097	R05H10.5 , WBGene00011045
190739_at	1.38	0.141117	B0252.1 , WBGene00015087
190063_at	2.08	0.141117	mig-6
187444_at	1.44	0.141117	clec-158 , WBGene00020067
182672_at	-1.38	0.141117	clec-214 , WBGene00016813
177610_at	-1.13	0.141646	CELE_T24D5.3 , WBGene00011991
189144_at	1.59	0.141646	WBGene00021151 , Y4C6A.1
188597_s_at	-1.36	0.141646	kin-18
181545_s_at	-1.4	0.141646	WBGene00006964 , xrn-2
171965_x_at	-2.47	0.141646	tag-349
193964_at	1.55	0.141646	T25B9.4 , WBGene00012010
191832_at	-1.18	0.141646	ucr-2.1
189362_at	3.57	0.141646	elo-7
181431_at	1.77	0.141646	B0507.3
190133_at	1.19	0.141646	rla-0 , WBGene00004408
191793_at	2.71	0.141646	cri-2 , WBGene00019478
171721_x_at	-1.55	0.141646	T01G9.2
181966_s_at	-2.95	0.141646	K02F6.7 , WBGene00019341
175021_at	-1.72	0.141646	acl-4
191903_s_at	1.77	0.141646	W03F11.4 , WBGene00021007
176137_at	-1.41	0.141646	Y119D3B.12
175462_s_at	1.69	0.141646	gem-4 , WBGene00001577
177490_at	1.81	0.141646	CELE_Y69H2.3
178833_s_at	-2.89	0.141646	T12G3.6
[truncated: 3,776 more rows]

## Sheet: n2 allantoin vs. n2 rapamycin
Transcript Cluster ID	Fold Change (linear) (n2 allantoin vs. n2 Rapa)	ANOVA p-value (n2 allantoin vs. n2 Rapa)	FDR p-value (n2 allantoin vs. n2 Rapa)	Gene Symbol
181109_at	-1.66	4.78e-09	0.000108	B0507.2 , WBGene00015219
190583_at	-3.31	2.58e-08	0.000291	tsp-15 , WBGene00006641
184093_at	-11.8	4.9e-08	0.000369	trx-3 , WBGene00019717
187156_at	-4.3	1.27e-07	0.00038	WBGene00021565 , Y45G12C.1
187608_s_at	-3.41	1.31e-07	0.00038	WBGene00021927 , Y55F3AM.10
172627_x_at	-6.21	1.34e-07	0.00038	CELE_Y105C5A.12 , CELE_Y105C5A.13 , WBGene00013636
174755_s_at	2.4	1.47e-07	0.00038	CELE_Y6D1A.1 , WBGene00012395
185116_s_at	-3.39	1.54e-07	0.00038	CELE_F46A8.11 , R07C12.4 , WBGene00019934
181645_at	12.43	1.58e-07	0.00038	fbxb-18 , WBGene00019039
187589_at	-2.84	1.79e-07	0.00038	C35C5.8
174215_s_at	-9.58	2e-07	0.00038	B0507.8 , WBGene00015225
175336_at	1.64	2.4e-07	0.00038	D2030.8 , WBGene00008418
190724_s_at	7.08	2.72e-07	0.00038	fkh-3 , fkh-4 , WBGene00001435 , WBGene00001436
172965_x_at	5.74	2.77e-07	0.00038	CELE_C35D6.4 , WBGene00007961
177731_at	5.15	3.19e-07	0.00038	CELE_F54F7.6 , WBGene00010066
187494_at	2.05	3.36e-07	0.00038	CELE_W03F9.1 , WBGene00020999
180658_at	4.4	3.36e-07	0.00038	T01B6.1 , WBGene00020134
183440_s_at	-2.7	3.45e-07	0.00038	R09A1.3 , WBGene00019973
182809_at	1.65	3.61e-07	0.00038	swd-2.1 , WBGene00016373
178654_s_at	3.1	3.77e-07	0.00038	W04A8.4 , WBGene00012239
173040_at	2.11	4.05e-07	0.00038	pnk-4 , WBGene00006862
181701_at	5.69	4.35e-07	0.00038	ced-8 , WBGene00000422
187905_at	1.79	4.39e-07	0.00038	nud-1 , WBGene00003829
187231_at	7.26	4.44e-07	0.00038	clp-6 , WBGene00000546
187671_at	-2.1	4.46e-07	0.00038	cps-6 , WBGene00000787
181216_s_at	-3.01	4.54e-07	0.00038	WBGene00013181 , Y53H1B.2
190756_at	-3.6	4.93e-07	0.00038	aat-6
177366_s_at	2.56	5.06e-07	0.00038	lin-54
187205_s_at	1.86	5.14e-07	0.00038	dpff-1
181763_at	9.95	5.23e-07	0.00038	K04G2.10 , WBGene00010568
179758_at	-1.73	5.24e-07	0.00038	swt-1 , WBGene00019300
187519_at	2.26	5.55e-07	0.00038	B0303.2 , WBGene00015124
177764_at	-4.03	5.61e-07	0.00038	CELE_T11B7.2
179499_s_at	-3.39	5.87e-07	0.00038	fbxa-156 , fbxa-157 , WBGene00007392 , WBGene00007393
184171_at	6.64	5.88e-07	0.00038	arrd-2 , WBGene00013086
193799_at	-2.17	6.25e-07	0.000393	clec-264 , WBGene00009291
185924_at	8.47	7.01e-07	0.000428	T20D4.19 , WBGene00020624
186886_s_at	-3.32	7.44e-07	0.000433	CELE_Y18D10A.23 , WBGene00012487
172769_x_at	-16.11	7.47e-07	0.000433	cyp-33C4 , WBGene00018413
182667_at	-6.06	8.88e-07	0.000496	srr-6 , WBGene00005657
180376_s_at	-5.51	9.22e-07	0.000496	dao-2 , WBGene00000928
175220_s_at	5.92	9.75e-07	0.000496	kin-34 , WBGene00019815
193761_at	5.15	1e-06	0.000496	ppt-1 , WBGene00004092
192896_at	-2.44	1e-06	0.000496	F08G12.5 , WBGene00008588
191764_at	-2.05	1e-06	0.000496	C33H5.16 , WBGene00016382
190688_s_at	8.64	1e-06	0.000496	C53A3.2 , CELE_K09H11.7 , F44E7.2 , WBGene00016892 , WBGene00018424 , WBGene00019604
190303_s_at	-4.05	1e-06	0.000496	gly-8 , WBGene00001633
187767_at	-4.08	1e-06	0.000496	otpl-3 , WBGene00017449
187576_at	11.48	1e-06	0.000496	EEED8.2 , WBGene00017133
187438_s_at	-2.3	1e-06	0.000496	B0361.9 , WBGene00015163
186927_s_at	-3.06	1e-06	0.000496	grl-16
186760_at	-15.45	1e-06	0.000496	WBGene00021791 , Y51H7C.13
186633_s_at	2.64	1e-06	0.000496	CELE_Y47G6A.25 , WBGene00021649
186602_at	8.49	1e-06	0.000496	sdz-9 , WBGene00017253
184073_at	5.47	1e-06	0.000496	try-5 , WBGene00006623
183350_at	-3.5	1e-06	0.000496	C18D11.1 , WBGene00007679
182327_at	-4.85	1e-06	0.000496	mlt-8 , WBGene00021095
182072_at	2.96	1e-06	0.000496	C41H7.4 , WBGene00016574
180886_s_at	2.66	1e-06	0.000496	C36B1.11 , WBGene00007978
178585_s_at	10.93	1e-06	0.000496	fbxb-31 , WBGene00019797 , WBGene00044314
177575_at	13.89	1e-06	0.000496	sdz-30 , WBGene00011432
174916_at	2.63	1e-06	0.000496	ced-9 , WBGene00000423
172537_x_at	-8.69	1e-06	0.000496	CELE_Y45F10B.3 , WBGene00012871
171916_s_at	-3.71	1e-06	0.000496
194066_s_at	-6.64	2e-06	0.000496	clec-61 , WBGene00014047
193713_s_at	7.68	2e-06	0.000496	tbh-1
192823_at	-6.13	2e-06	0.000496	F41C3.2 , WBGene00018268
192036_at	2.66	2e-06	0.000496	spn-4 , WBGene00004984
190502_s_at	2.38	2e-06	0.000496	rskd-1
190210_at	2.62	2e-06	0.000496	spr-3
189334_at	-3.05	2e-06	0.000496	cyp-33C3 , WBGene00018262
189254_s_at	-2.97	2e-06	0.000496	kel-10 , WBGene00002186
189149_at	-5.25	2e-06	0.000496	F26A1.3 , WBGene00017802
188950_s_at	1.63	2e-06	0.000496	sdha-2 , WBGene00016392
188688_s_at	4.74	2e-06	0.000496
188395_at	5.56	2e-06	0.000496	F20C5.6 , WBGene00008971
187668_at	-3.86	2e-06	0.000496	F47D12.6 , WBGene00018562
187224_at	-2.44	2e-06	0.000496	F02A9.1 , WBGene00008513
186576_at	5.14	2e-06	0.000496	fbxc-39 , WBGene00018456
186384_s_at	7.31	2e-06	0.000496	CELE_Y43F11A.1 , CELE_Y43F11A.4 , WBGene00012841 , WBGene00012844
186311_s_at	8.69	2e-06	0.000496	WBGene00021966 , Y57G7A.2
186070_at	-3.8	2e-06	0.000496	gpa-17 , WBGene00022196
185404_s_at	4.07	2e-06	0.000496	WBGene00012581 , Y38E10A.3
185293_at	4.85	2e-06	0.000496	flh-3 , WBGene00012436
185154_at	-2.42	2e-06	0.000496	CELE_Y39C12A.1 , WBGene00012704
184739_at	6.62	2e-06	0.000496	fbxb-38 , WBGene00016337
184313_s_at	-8.91	2e-06	0.000496	K11H12.4 , WBGene00019660
184269_at	3.51	2e-06	0.000496	C50E3.12 , WBGene00016823
184091_at	-3.29	2e-06	0.000496	grl-10 , WBGene00001719
183059_s_at	4.72	2e-06	0.000496	sdz-2 , WBGene00015587
182967_at	-2.73	2e-06	0.000496	nlp-7 , WBGene00003745
180523_at	-1.98	2e-06	0.000496	F47B10.5 , WBGene00009816
180439_at	-4.81	2e-06	0.000496	C26B9.3 , WBGene00016133
180262_s_at	8.53	2e-06	0.000496	fbxb-15 , WBGene00022557
179961_at	2.4	2e-06	0.000496	lin-8 , WBGene00002997
179933_at	-4.27	2e-06	0.000496	CELE_F39E9.1 , WBGene00018194 , WBGene00021590 , WBGene00195076 , Y46D2A.2 , Y46D2A.5
179833_at	14.86	2e-06	0.000496	fbxb-35 , WBGene00017208
179456_at	1.9	2e-06	0.000496	CELE_C49C3.6 , WBGene00008196
179430_s_at	-4.27	2e-06	0.000496	CELE_C49C3.9 , WBGene00008199
179107_s_at	5.11	2e-06	0.000496	CELE_F54D5.5
178284_s_at	8.18	2e-06	0.000496	sepa-1 , WBGene00010808
177257_at	6.19	2e-06	0.000496	clec-258 , WBGene00010928
175584_s_at	3.73	2e-06	0.000496	K05F1.5 , WBGene00019407
174121_at	6.06	2e-06	0.000496	CELE_F02H6.3
173914_s_at	2.06	2e-06	0.000496	F21D5.2
173757_s_at	-2.3	2e-06	0.000496	T27E4.7 , WBGene00020865
173377_s_at	1.89	2e-06	0.000496	tdp-1
173280_at	2.15	2e-06	0.000496	WBGene00021344 , Y37B11A.2
173164_s_at	-3.85	2e-06	0.000496	C18D11.1 , WBGene00007679
171932_x_at	2	2e-06	0.000496	F09C8.1 , WBGene00008621
194102_at	-2.19	3e-06	0.000525	nhr-136 , WBGene00003726
194029_s_at	2.58	3e-06	0.000496	cdh-4
193956_at	4.31	3e-06	0.000535	ccch-5 , WBGene00013319
193741_at	-5.25	3e-06	0.000499	WBGene00006983 , zig-6
193712_s_at	-10.95	3e-06	0.000525	C14F11.6 , WBGene00015781
192598_s_at	2.1	3e-06	0.000538	T07F10.3 , WBGene00011589
191041_s_at	1.83	3e-06	0.000535
190050_at	-4.99	3e-06	0.000524	nhr-155 , WBGene00015758
189822_s_at	-2.27	3e-06	0.000525	snb-2 , WBGene00004898
189487_at	-2.66	3e-06	0.000538	WBGene00022102 , Y69F12A.1
189170_at	1.73	3e-06	0.000525	nth-1
188318_at	4.22	3e-06	0.000525	taf-11.1 , WBGene00006393
185577_s_at	7.43	3e-06	0.000496	sea-1 , WBGene00004750
185010_at	5.66	3e-06	0.000506	fbxc-19 , WBGene00020361
184332_at	4.29	3e-06	0.000525	fbxb-77
184017_at	5.05	3e-06	0.000525	F13H8.3 , WBGene00017436
184032_at	1.69	3e-06	0.000496	C43H6.7 , WBGene00016620
183771_at	-1.35	3e-06	0.000531	nrf-5 , WBGene00003812
183089_at	-2.68	3e-06	0.000496	C15C7.5 , WBGene00015791
182956_at	5.11	3e-06	0.000525	F34D6.1 , WBGene00018021
182889_at	1.7	3e-06	0.000496	C50E3.5 , WBGene00016816
182529_at	3.04	3e-06	0.000524	C31E10.5 , WBGene00007846
182038_at	5.48	3e-06	0.000535	K09E3.5 , WBGene00019576
182047_at	1.64	3e-06	0.000525	kbp-3 , WBGene00009179
181924_at	12.75	3e-06	0.000538	fbxb-17 , WBGene00019037
181888_at	-7.96	3e-06	0.000496	T05C1.3 , WBGene00020250
180984_at	3.21	3e-06	0.00052	fbxc-25 , WBGene00019591
180865_at	4.26	3e-06	0.000525	fbxc-14 , WBGene00016298
179498_at	-6.62	3e-06	0.000496	fbxa-157 , WBGene00007393
179099_at	8.65	3e-06	0.000496	fbxb-33 , WBGene00044314
178560_at	3.93	3e-06	0.000525	F55G7.2 , WBGene00010120
177681_s_at	-6.6	3e-06	0.000538	CELE_ZK896.5 , WBGene00014136
176330_at	3.28	3e-06	0.00052	WBGene00021252 , Y22D7AL.14
173309_at	3.12	3e-06	0.000526	WBGene00021763 , Y51F10.2
172919_x_at	2.01	3e-06	0.000525	hpl-2
172626_at	-3.93	3e-06	0.000525
194163_s_at	2.23	3e-06	0.000506	cpg-2 , WBGene00015102
193941_at	3.53	4e-06	0.000553	orc-1 , WBGene00012650
193833_s_at	4.29	4e-06	0.000543	ceh-43 , WBGene00000463
192500_at	-8.98	4e-06	0.000557	WBGene00006980 , zig-3
191999_s_at	-2.92	4e-06	0.000557	unc-1
190781_at	5.29	4e-06	0.000557	rgs-11 , WBGene00004354
190499_s_at	-27.52	4e-06	0.000544	clec-5 , WBGene00016450
190184_at	-7.1	4e-06	0.00054	nhx-9
188109_s_at	1.94	4e-06	0.000557	clec-87 , WBGene00007709
187972_at	-7.91	4e-06	0.000543	fog-3 , WBGene00001483
187565_at	5.13	4e-06	0.000553	WBGene00022669 , ZK177.1
186582_s_at	3.04	4e-06	0.000553	mis-12
186179_at	-1.95	4e-06	0.000543	K05F1.10 , WBGene00019411
185308_at	3.1	4e-06	0.000557	C40A11.2 , WBGene00016545
185215_at	7.11	4e-06	0.00054	CELE_Y46G5A.28 , WBGene00012916
185115_s_at	4.09	4e-06	0.000553	fbxb-104 , WBGene00021719
184544_at	8.86	4e-06	0.000553	btb-8 , WBGene00018437
184511_at	3.7	4e-06	0.000553	K11H12.5 , WBGene00019661
184151_at	-2.44	4e-06	0.000553	F26A1.9 , WBGene00017807
182983_s_at	3.92	4e-06	0.000557	CELE_K02E7.7 , fbxc-40 , WBGene00019312
182772_at	-4.33	4e-06	0.000553	F48G7.2
180698_s_at	-3.1	4e-06	0.000543	inx-15 , WBGene00002137
180055_at	-5.1	4e-06	0.000557	cuti-1 , WBGene00022591
179967_s_at	9.52	4e-06	0.000557	fbxb-41 , WBGene00019703
179861_at	-4.9	4e-06	0.000553	WBGene00012939 , Y47D3B.1
179876_at	4.92	4e-06	0.000555	WBGene00022741 , ZK430.5
178762_at	4.88	4e-06	0.000553	F53A2.3 , WBGene00009951
178349_at	2.7	4e-06	0.000553	F33H2.2 , WBGene00009366
177766_at	-3.38	4e-06	0.000557	F15D3.8 , WBGene00008858
176117_at	6.09	4e-06	0.000554	T01B6.1 , WBGene00020134
175708_s_at	-3.27	4e-06	0.000557	lec-5 , WBGene00002268
175298_s_at	-2.75	4e-06	0.000557	sfxn-5 , WBGene00044049
174184_at	-4.36	4e-06	0.000554	Y54G2A.10
173658_at	-4.91	4e-06	0.000543	CELE_F15A8.6 , WBGene00017478
172493_x_at	1.67	4e-06	0.000553	ash-2
171733_x_at	4.07	4e-06	0.000557	zip-8
193156_s_at	-3.9	5e-06	0.000567	K10D3.4 , WBGene00010738
192780_at	-3.39	5e-06	0.000567	W05B10.4 , WBGene00012279
192308_s_at	-5.27	5e-06	0.000566	T07F12.4 , WBGene00020324
191034_s_at	-2.83	5e-06	0.00057	sbt-1 , WBGene00011392
190789_s_at	3.21	5e-06	0.00058	unc-71 , WBGene00006804
190367_at	-1.6	5e-06	0.00058	nhr-210 , WBGene00020015
190302_at	-3.03	5e-06	0.000581	gly-8 , WBGene00001633
188698_s_at	-2.88	5e-06	0.000585	T28C12.4 , T28C12.5 , WBGene00020892
188085_s_at	-2.45	5e-06	0.000566	ptr-14 , WBGene00004228
187001_at	13.55	5e-06	0.000567	CELE_Y71A12B.11 , WBGene00013508
186477_at	-7.64	5e-06	0.000581	CELE_F36H12.14 , WBGene00018127
186250_s_at	-4.81	5e-06	0.00057	C32D5.12 , WBGene00016319
185357_at	-3.79	5e-06	0.000567	WBGene00012554 , Y37D8A.16
185217_at	2.97	5e-06	0.000581	CELE_C32B5.15 , WBGene00016308
185151_s_at	1.85	5e-06	0.000581	C16A11.2
185128_at	-1.89	5e-06	0.00058	WBGene00021819 , Y53G8B.3
185145_at	-3.93	5e-06	0.000585	WBGene00021590 , WBGene00195076 , Y46D2A.2 , Y46D2A.5
184518_s_at	-8.39	5e-06	0.000585	C17B7.3 , CELE_T28A11.3 , WBGene00015877 , WBGene00020870
184134_at	2.22	5e-06	0.000567	nprl-2 , WBGene00018635
182944_at	-2.38	5e-06	0.000567	CELE_R05A10.2 , WBGene00011019
180846_at	-7.41	5e-06	0.000585	CELE_C27D9.2 , WBGene00016164
180457_at	-2.12	5e-06	0.000585	dre-1 , WBGene00001089
180208_at	3.5	5e-06	0.000563	lips-12 , WBGene00020473
179948_at	1.32	5e-06	0.000567	C23H3.5 , WBGene00016021
177827_at	-4.39	5e-06	0.000566	CELE_T19C4.5
177447_s_at	-7.38	5e-06	0.000567	F32H2.7 , WBGene00009344
176459_at	-9.53	5e-06	0.00058	WBGene00022415 , Y102A11A.5
175861_s_at	1.8	5e-06	0.000585	C36E6.1
174123_s_at	-2.4	5e-06	0.000567	igdb-1 , igdb-2 , WBGene00011418
172570_x_at	-2.16	5e-06	0.000581	CELE_Y51A2D.14 , WBGene00013081
192930_s_at	-2.72	6e-06	0.000585	fkb-4 , WBGene00001429
190681_at	1.39	6e-06	0.0006	ugt-20 , WBGene00019516
189968_s_at	-23.65	6e-06	0.0006	col-38 , WBGene00000615
188862_s_at	-2.84	6e-06	0.000592	abch-1 , WBGene00016973
187781_s_at	4.04	6e-06	0.0006	vang-1
186689_s_at	3.53	6e-06	0.000588	ceh-83 , WBGene00018446
183880_at	-6.43	6e-06	0.0006	T05A8.2 , WBGene00020228
183819_at	-2.65	6e-06	0.000592	C15H11.1 , C15H11.13 , WBGene00007613 , WBGene00077576
182668_s_at	2.98	6e-06	0.0006	polh-1 , WBGene00018721
182211_s_at	2.83	6e-06	0.000588	C01G8.1
181871_at	4.72	6e-06	0.0006	C03H5.7 , WBGene00015409
181249_at	20.27	6e-06	0.000593	arrd-1 , WBGene00020205
179164_at	-3.5	6e-06	0.00059	swt-3 , WBGene00007384
178924_at	-4.4	6e-06	0.000592	CELE_C17H1.6 , WBGene00007659
178761_at	-7.52	6e-06	0.000592	T02E1.6 , WBGene00011378
178723_at	-2.45	6e-06	0.000599	CELE_F54D5.3 , WBGene00010049
178412_at	-6.96	6e-06	0.0006	R02D5.3 , WBGene00010977
178164_at	-5.61	6e-06	0.000592	CELE_F21H7.5 , WBGene00009031
177555_at	-7.75	6e-06	0.0006	F09B9.4 , WBGene00008603
177525_s_at	-4.42	6e-06	0.0006	moa-1 , WBGene00020116
176787_s_at	-7.06	6e-06	0.000592	F14H12.3 , WBGene00017471
176474_at	-6.93	6e-06	0.000592	WBGene00021850 , Y54F10AM.6
176437_at	-8.37	6e-06	0.0006	C30F12.3 , WBGene00016262
176262_at	-7.82	6e-06	0.0006	WBGene00021976 , Y58A7A.2
175870_s_at	-3.33	6e-06	0.0006	WBGene00021339 , Y34F4.4
175050_at	2.06	6e-06	0.0006	elt-6 , WBGene00001253
174285_s_at	4.87	6e-06	0.0006	CELE_F54D5.5
173791_at	1.76	6e-06	0.0006	efl-1 , WBGene00001161
173401_s_at	2.75	6e-06	0.000592	mcm-7 , WBGene00003159
172779_x_at	3.82	6e-06	0.0006
172039_x_at	1.54	6e-06	0.0006	cst-1
193879_s_at	4.21	7e-06	0.000618	gei-12 , WBGene00001569
193784_at	1.84	7e-06	0.0006	CELE_K08F4.2 , WBGene00010677
193562_s_at	-2.94	7e-06	0.000611	flp-1
192709_at	-2.43	7e-06	0.000612	F09C3.2 , WBGene00008610
191917_at	-2.48	7e-06	0.000612	CELE_T28F3.4
191389_s_at	-2.35	7e-06	0.000618	ost-1 , WBGene00003893
190011_at	6.5	7e-06	0.000618	C41A3.1 , WBGene00016558
190007_at	-6.86	7e-06	0.000618	mpst-7 , WBGene00011307
189225_s_at	5.78	7e-06	0.0006	R02C2.1 , WBGene00019814
188037_at	-3.74	7e-06	0.000618	WBGene00006952 , wrt-6
187580_s_at	-2.4	7e-06	0.000615	K09G1.1
187413_at	-4.04	7e-06	0.0006	slcf-2 , WBGene00006865
187249_s_at	4.92	7e-06	0.000618	crn-6
187044_at	-4.59	7e-06	0.000618	K04H4.5 , WBGene00010574
186748_at	3.33	7e-06	0.000604	WBGene00013982 , ZK512.1
184006_at	1.23	7e-06	0.000618	CELE_C17A2.4 , WBGene00015872
182808_s_at	-5.68	7e-06	0.000618	F55B11.4 , WBGene00010086
182033_at	4	7e-06	0.000618	C31E10.6 , WBGene00007847
181599_at	7.96	7e-06	0.000609	fbxb-19 , WBGene00019040
181467_at	-2.28	7e-06	0.000618	C17B7.4 , WBGene00015878
180544_s_at	-5.5	7e-06	0.0006	fbxa-4 , WBGene00044672
180116_at	-3.67	7e-06	0.000618	nlp-3 , WBGene00003741
179875_at	-3.07	7e-06	0.0006	CELE_K03H1.10 , WBGene00010545
178352_at	-2.65	7e-06	0.000618	R05D7.1 , WBGene00011026
177620_s_at	3.11	7e-06	0.0006	T24D1.3 , WBGene00011986
177194_at	7.32	7e-06	0.000618	R11.4 , WBGene00011229
175950_s_at	3.62	7e-06	0.0006	pdk-1
173223_s_at	1.7	7e-06	0.000615	clec-87 , WBGene00007709
172422_x_at	-3.61	7e-06	0.000618	K10D6.2
194267_x_at	2.12	7e-06	0.000618	Y55D9A.2
191593_s_at	2.96	8e-06	0.000618	dpl-1 , WBGene00001061
189587_s_at	7.77	8e-06	0.000618	CELE_W03F9.4 , WBGene00021002
186971_at	-7.87	8e-06	0.000632	CELE_C23G10.11 , WBGene00016017
186911_s_at	7.63	8e-06	0.000618	fbxb-43 , fbxb-44 , WBGene00019416 , WBGene00021774
186597_at	2.03	8e-06	0.000621	F19C6.5 , WBGene00008954
184986_at	-10.34	8e-06	0.00062	T20D4.15 , WBGene00020620
184569_at	-9.2	8e-06	0.000618	W08A12.4 , WBGene00021081
182154_at	2.68	8e-06	0.000622	T12F5.1 , WBGene00020466
181555_at	-6.84	8e-06	0.000619	valv-1 , WBGene00015216
180985_s_at	-2.43	8e-06	0.000632	F46G10.2 , WBGene00009797
180978_at	-3.67	8e-06	0.000632	M03F4.6 , WBGene00019759
180803_at	-9.35	8e-06	0.000619	sri-70 , WBGene00005582
179221_s_at	2.45	8e-06	0.000619	CELE_D1025.1 , WBGene00008353
179066_at	2.37	8e-06	0.000632	atg-4.2 , WBGene00014080
178146_s_at	-6.92	8e-06	0.000632	CELE_R102.1 , CELE_Y41E3.6 , WBGene00011288 , WBGene00012764
177900_s_at	3.42	8e-06	0.000632	ubc-19 , WBGene00006714
177741_s_at	1.55	8e-06	0.000619	WBGene00014124 , ZK863.4
177629_at	-5.99	8e-06	0.000618	WBGene00014003 , ZK593.3
177407_s_at	1.77	8e-06	0.000632	C54G4.9 , WBGene00008318
175524_at	4.26	8e-06	0.000623	C41G11.1
175442_at	1.53	8e-06	0.000618	R05F9.9 , WBGene00019892
172768_x_at	-7.41	8e-06	0.000618	cyp-33C5 , WBGene00018261
172268_x_at	-2.28	8e-06	0.000619	nspc-16 , nspc-17 , nspc-19 , nspc-20 , WBGene00008356 , WBGene00008357 , WBGene00008359 , WBGene00008360
172069_x_at	-3.3	8e-06	0.000618	cpr-3 , WBGene00000783
194200_x_at	2.06	8e-06	0.000632	gmn-1 , WBGene00013552
191731_s_at	2.16	9e-06	0.000632	plk-1
191735_at	-1.83	9e-06	0.000632	T03D8.6
191120_at	-5.88	9e-06	0.000637	F55A11.11 , WBGene00010082
190363_at	1.62	9e-06	0.000637	lgc-1 , WBGene00020236
190319_at	4.72	9e-06	0.000637	T22C8.4 , WBGene00011925
190170_s_at	-2.7	9e-06	0.000632	W09D12.1 , WBGene00012364
189790_s_at	-2.82	9e-06	0.000637	hum-6 , WBGene00002039
189732_at	2.75	9e-06	0.000637	F49E12.9
189374_s_at	-2.42	9e-06	0.000637	hecw-1 , WBGene00009738
189262_at	-1.44	9e-06	0.000632	haf-4 , WBGene00001814
187415_at	6.04	9e-06	0.000632	sdz-1 , WBGene00015129
187377_at	-20.14	9e-06	0.000632	F37A4.5 , WBGene00018135
186991_at	6.13	9e-06	0.000637	CELE_Y105C5B.14 , WBGene00013653
187003_at	2.02	9e-06	0.000637	CELE_Y116A8C.13
186211_at	-5.39	9e-06	0.000632	WBGene00022013 , Y60C6A.1
185631_at	-1.68	9e-06	0.000632	best-4 , WBGene00015288
185087_s_at	-4.83	9e-06	0.000632	clec-73 , clec-79 , WBGene00018548 , WBGene00021579
184515_s_at	2.63	9e-06	0.000632	F43C11.9 , WBGene00018386
184132_at	5.26	9e-06	0.000632	CELE_F36H5.13 , WBGene00206519
183634_at	4.37	9e-06	0.000636	CELE_F26G5.1
182545_at	3.68	9e-06	0.000637	clec-223 , WBGene00007282
181551_at	-2	9e-06	0.000637	WBGene00022833 , ZK973.4
181458_at	2.11	9e-06	0.000637	gld-3
180037_at	-2.26	9e-06	0.000632	CELE_W04E12.7
179822_at	-2.16	9e-06	0.000637	CELE_W04E12.5
179794_at	4.83	9e-06	0.000633	CELE_T05E11.8 , WBGene00011484
179714_at	-5.71	9e-06	0.000632	F13D12.3 , WBGene00008739
178955_at	8.33	9e-06	0.000637	F45D3.1 , WBGene00009721
178025_s_at	-1.66	9e-06	0.000632	CELE_W09C5.1 , WBGene00012351
177583_at	-3.7	9e-06	0.000632	vab-9 , WBGene00006875
177293_s_at	1.47	9e-06	0.000632	Y37E11AL.3
176004_at	-4.79	9e-06	0.000637	nhr-202 , WBGene00019742
174265_at	-3.36	9e-06	0.000632	nlp-9
173686_s_at	8.03	9e-06	0.000632	WBGene00012420 , Y7A9D.1
173105_at	-6.33	9e-06	0.000632	aff-1 , WBGene00016625
172622_x_at	-3.1	9e-06	0.000632	CELE_W04E12.7 , WBGene00012252
172610_x_at	-5.63	9e-06	0.000632	CELE_ZC239.14 , WBGene00022572
172162_x_at	1.95	9e-06	0.000637	B0546.5 , CELE_F35E2.1 , F16D3.6 , WBGene00008889 , WBGene00009409 , WBGene00015252
171905_x_at	-3.46	9e-06	0.000632	K10D6.2
193574_at	-2.4	1e-05	0.000661	C04F12.8 , WBGene00007302
192922_s_at	1.57	1e-05	0.000654	tba-1
192352_at	2.55	1e-05	0.000639	WBGene00009448 , zfp-2
192034_s_at	2.01	1e-05	0.000661	acs-22
191442_at	-2.23	1e-05	0.000654	CELE_M117.1 , WBGene00010918
189721_at	-2.4	1e-05	0.000639	WBGene00014233 , ZK1128.7
189597_s_at	1.48	1e-05	0.000647	F59F4.1 , WBGene00010336
189128_s_at	-2.77	1e-05	0.000657	ric-4
188054_at	-1.78	1e-05	0.000639	bre-3 , WBGene00000268
187992_at	-6.98	1e-05	0.000649	skr-5 , WBGene00004811
184340_at	9.08	1e-05	0.000639	fbxb-22 , WBGene00013230
183652_at	-4.62	1e-05	0.000639	far-7
183481_s_at	3.06	1e-05	0.000639	CELE_T26A8.4 , WBGene00020827
180454_s_at	-4.75	1e-05	0.000639	K03A11.5 , WBGene00010522
180084_s_at	-1.81	1e-05	0.000639	CELE_F10G7.5
177468_at	-17.83	1e-05	0.000639	CELE_ZK896.4 , WBGene00014135
176347_at	-2.58	1e-05	0.000645	WBGene00021253 , Y22D7AL.15
175383_at	-2.5	1e-05	0.000639	K01B6.3 , WBGene00010454
175162_s_at	20.58	1e-05	0.000639	CELE_C08F1.10 , WBGene00015613
174079_at	39.49	1e-05	0.000639	CELE_C54C8.12 , WBGene00044242
172409_x_at	-5.6	1e-05	0.000639	WBGene00022730 , WBGene00022731 , ZK402.3
193782_s_at	1.45	1.1e-05	0.000661	T11G6.8 , WBGene00011722
193656_s_at	-3.08	1.1e-05	0.000681	fkb-5
192070_at	2.73	1.1e-05	0.000664	chs-1 , WBGene00000496
189020_at	2.48	1.1e-05	0.000661	crn-1 , WBGene00000794
187685_s_at	-2.48	1.1e-05	0.000677	F49C12.5
186720_at	-7.13	1.1e-05	0.000661	CELE_T28A11.19 , WBGene00020881
186491_at	-8.92	1.1e-05	0.000681	WBGene00014169 , ZK945.7
186342_at	10.49	1.1e-05	0.000673	CELE_C07D10.5 , WBGene00015569
184744_at	-4.73	1.1e-05	0.000664	igeg-1 , WBGene00017901
183797_at	8.71	1.1e-05	0.000664	fbxb-13 , WBGene00015607
183033_at	-2.56	1.1e-05	0.000664	nhr-141
179155_s_at	-4.37	1.1e-05	0.000681	CELE_F20G2.3
178789_at	-2.92	1.1e-05	0.000661	F25B3.2 , WBGene00009099
178689_at	-3.14	1.1e-05	0.000666	ins-33 , WBGene00002116
177976_at	-2.26	1.1e-05	0.000672	C34D1.4
177516_at	-2.14	1.1e-05	0.000664	T21C9.9 , WBGene00011895
175362_at	3.52	1.1e-05	0.000681	WBGene00022669 , ZK177.1
175195_at	-2.29	1.1e-05	0.000669	CELE_T09F5.12
173199_at	-3.95	1.1e-05	0.000664	WBGene00022338 , Y82E9BR.5
172592_x_at	-9.03	1.1e-05	0.000672	T20D4.16 , WBGene00020621
193682_s_at	2.13	1.2e-05	0.000681	vps-45
192146_s_at	-5.54	1.2e-05	0.000709	dpy-7 , WBGene00001069
191438_at	4.79	1.2e-05	0.000681	str-148 , WBGene00006195
191323_at	2.33	1.2e-05	0.000681	vit-2
190728_s_at	-1.63	1.2e-05	0.000695	alh-4
184570_s_at	11.6	1.2e-05	0.000704	dsl-1 , WBGene00001103
183469_at	8.91	1.2e-05	0.000681	fbxb-37 , WBGene00020537
183295_at	5.96	1.2e-05	0.000681	C09B8.5 , WBGene00015624
181578_at	1.62	1.2e-05	0.000681	F56C9.6
181524_at	-3.95	1.2e-05	0.000681	T28B4.4 , WBGene00020887
180018_at	10.33	1.2e-05	0.000706	F56F4.8 , WBGene00045498
179895_at	5.2	1.2e-05	0.000706	fbxb-46 , WBGene00019420
179535_at	-3.42	1.2e-05	0.000681	fbxa-44 , WBGene00008616
178665_at	3.36	1.2e-05	0.000709	W04A8.3 , WBGene00012238
174771_at	2.33	1.2e-05	0.000681	cam-1
174082_at	2.01	1.2e-05	0.000681	spn-4 , WBGene00004984
173845_at	2.07	1.2e-05	0.000681	dnj-23 , WBGene00001041
173756_at	-2.3	1.2e-05	0.000681	T27E4.7 , WBGene00020865
172940_x_at	5.51	1.2e-05	0.000681	sex-1 , WBGene00004786
194188_x_at	-2.94	1.2e-05	0.000681	mps-2
193281_at	1.25	1.3e-05	0.000719	CELE_T09E11.6 , WBGene00011655
192551_at	-1.71	1.3e-05	0.000709	gta-1 , WBGene00001794
192267_at	2.61	1.3e-05	0.000719	taf-11.2 , WBGene00006394
190762_at	-1.47	1.3e-05	0.000719	alh-4
190309_at	2.21	1.3e-05	0.000709	lin-26 , WBGene00003012
190317_at	-5.73	1.3e-05	0.000719	F10B5.3 , WBGene00008640
189729_s_at	1.32	1.3e-05	0.000709	ran-1 , WBGene00004302
188102_s_at	2.48	1.3e-05	0.000719	ptr-2 , WBGene00004217
187853_s_at	2.8	1.3e-05	0.000719	ung-1
187318_at	-1.85	1.3e-05	0.000709	lon-1
186402_at	2.37	1.3e-05	0.000709	set-13 , WBGene00019690
185340_at	7.61	1.3e-05	0.000719	C40A11.4 , WBGene00016547
185333_at	-2	1.3e-05	0.000719	btb-9 , WBGene00018435
183971_at	-2.07	1.3e-05	0.000719	C18A3.4
183655_at	-6.03	1.3e-05	0.000709	CELE_F01G10.6 , WBGene00008509
183520_at	4.7	1.3e-05	0.000719	fbxa-47 , WBGene00016527
182877_at	2.48	1.3e-05	0.000709	WBGene00022683 , ZK185.3
182317_at	6.01	1.3e-05	0.000709	C36C9.1 , WBGene00016485
181195_at	-2.17	1.3e-05	0.000719	F56H11.2
179951_at	-4.02	1.3e-05	0.000709	K01H12.4 , WBGene00010486
179301_at	-7.64	1.3e-05	0.000719	CELE_T26F2.3 , WBGene00045401
178996_at	-3.4	1.3e-05	0.000709	efn-2 , WBGene00001163
178162_at	5.94	1.3e-05	0.000709	fbxb-2 , WBGene00012065
175953_at	-3.4	1.3e-05	0.000709	F41G4.8 , WBGene00018311
175417_s_at	2.74	1.3e-05	0.000709	F08F8.4 , WBGene00017269
173323_at	8.44	1.3e-05	0.000716	vet-2 , WBGene00016453
194056_s_at	-3.81	1.4e-05	0.000738	clec-62
194017_s_at	2.87	1.4e-05	0.000733	gln-5 , WBGene00001606
193473_s_at	-1.64	1.4e-05	0.00074	WBGene00006949 , wrt-3
192022_at	7.22	1.4e-05	0.00074	ceh-40 , WBGene00000461
190076_at	-2.81	1.4e-05	0.00074	sup-12
187939_at	1.77	1.4e-05	0.000733	frg-1 , WBGene00014177
187951_at	-3.13	1.4e-05	0.000727	nmur-4 , WBGene00016265
182189_at	11.89	1.4e-05	0.000727	fbxb-49 , WBGene00019412
181494_s_at	1.83	1.4e-05	0.000729	T07C4.3
181312_at	3.1	1.4e-05	0.000733	egg-2 , WBGene00019811
180419_at	-2.51	1.4e-05	0.000729	F41C3.8
177279_at	-2.68	1.4e-05	0.000722	M60.4
176163_at	-2.11	1.4e-05	0.000729	WBGene00022474 , zig-9
175360_at	3.93	1.4e-05	0.000724
175314_s_at	6.11	1.4e-05	0.000738	crn-6
175021_at	2.04	1.4e-05	0.000733	acl-4
174600_at	2.35	1.4e-05	0.000727	CELE_T26A8.4 , WBGene00020827
194239_x_at	4.55	1.4e-05	0.000727	vit-4 , vit-5 , WBGene00006928
193157_at	1.8	1.5e-05	0.000747	swan-2 , WBGene00009976
190656_at	1.78	1.5e-05	0.000743	F47E1.4 , WBGene00018568
190226_s_at	2.23	1.5e-05	0.000746	pcn-1 , WBGene00003955
189746_at	1.78	1.5e-05	0.000746	klo-2 , WBGene00017103
188825_s_at	4.67	1.5e-05	0.000746
188691_s_at	4.28	1.5e-05	0.000746	F49E12.1 , WBGene00009897
187277_s_at	1.6	1.5e-05	0.00074	F25B5.2 , WBGene00017774
185671_s_at	2.81	1.5e-05	0.000746	CELE_Y16E11A.2 , CELE_Y53F4B.26 , CELE_Y53F4B.7 , CELE_ZK250.9 , F59H6.5 , WBGene00013154 , WBGene00013172 , WBGene00019136 , WBGene00021194 , WBGene00022692
184601_at	2.26	1.5e-05	0.000746	dnj-26 , WBGene00001044
183952_s_at	1.76	1.5e-05	0.000746	swd-2.2 , WBGene00016374
183670_at	2.18	1.5e-05	0.000747	C18A3.1 , WBGene00015939
183314_at	-2.01	1.5e-05	0.000743	C29F5.1 , WBGene00016210
183215_at	-3.72	1.5e-05	0.000746	grl-22 , WBGene00001731
182480_at	-1.95	1.5e-05	0.000746	K10D11.3 , WBGene00010747
182450_at	2.23	1.5e-05	0.000742	EGAP2.1 , WBGene00017147
181305_s_at	-2.21	1.5e-05	0.000743	pmt-1
180840_at	-3.41	1.5e-05	0.000746	ilys-4 , WBGene00016958
180785_at	2.29	1.5e-05	0.000749	CELE_F02H6.2 , CELE_K01G12.3 , WBGene00008535 , WBGene00010483
180563_at	3.97	1.5e-05	0.000746	F47G3.3 , WBGene00018578
178853_at	1.66	1.5e-05	0.00074	F30F8.5
178690_s_at	8.11	1.5e-05	0.000746	CELE_F33E2.5 , WBGene00009361
178265_at	3.3	1.5e-05	0.000746	D2045.9 , WBGene00008426
177821_at	1.41	1.5e-05	0.000743	F44E5.3 , WBGene00009690
175268_at	3.28	1.5e-05	0.000743	T09B9.1 , WBGene00011642
171947_x_at	2.05	1.5e-05	0.000746	cyb-1 , WBGene00000865
194176_x_at	2.24	1.5e-05	0.000746	puf-7 , WBGene00004243
193325_at	2.81	1.6e-05	0.000754	cdc-25.2 , WBGene00000387
193104_at	-3.7	1.6e-05	0.000753	nlp-2 , WBGene00003740
192449_at	3.47	1.6e-05	0.000754	F39B2.1 , WBGene00009553
189859_s_at	3.43	1.6e-05	0.000763	nfya-1 , WBGene00011614
188811_s_at	1.73	1.6e-05	0.000756	ing-3 , WBGene00013095
188749_s_at	1.79	1.6e-05	0.000755	umps-1 , WBGene00011559
185857_at	1.9	1.6e-05	0.000763	spd-3 , WBGene00004954
184914_at	10.35	1.6e-05	0.000763	fbxb-10 , WBGene00020362
182240_at	2.1	1.6e-05	0.000756	CELE_Y80D3A.9 , WBGene00013587
181823_s_at	2.74	1.6e-05	0.000756	toe-2
181711_at	-3.36	1.6e-05	0.000754	WBGene00022761 , ZK546.4
178982_at	14.83	1.6e-05	0.000767	T05D4.2 , WBGene00011475
178108_at	-11.56	1.6e-05	0.000763	CELE_T27E7.1 , WBGene00012087
177660_at	-3.57	1.6e-05	0.000763	WBGene00014006 , ZK596.1
177065_at	10.41	1.6e-05	0.000765	vit-1 , WBGene00006925
173190_s_at	1.98	1.6e-05	0.000767	K08A2.4 , WBGene00019513
172265_x_at	-8.41	1.6e-05	0.000767	CELE_C47A4.5 , WBGene00008125
194139_s_at	2.08	1.7e-05	0.000779	cyk-4 , WBGene00000875
193788_at	2.77	1.7e-05	0.000781	WBGene00010572 , wdr-5.2
191290_at	1.89	1.7e-05	0.000781
190401_s_at	1.69	1.7e-05	0.000779	tufm-2 , WBGene00007001
190045_at	4.19	1.7e-05	0.000779	WBGene00021153 , Y4C6A.3
188697_at	-2.84	1.7e-05	0.000781	T28C12.4
185883_s_at	-2.09	1.7e-05	0.000781	CELE_Y51H4A.13 , WBGene00013107 , WBGene00021287 , Y24D9B.1
184774_at	1.8	1.7e-05	0.000773	CELE_Y9C9A.13 , WBGene00021180
184438_at	-8.42	1.7e-05	0.000779	T20D4.11 , WBGene00020617
182548_s_at	1.98	1.7e-05	0.000773	F58G11.3
179927_at	-2.4	1.7e-05	0.000779	T07D3.4 , WBGene00020307
179294_at	4.49	1.7e-05	0.000781
178897_s_at	6.54	1.7e-05	0.000779	CELE_T26E3.8 , WBGene00012041
178397_s_at	12.59	1.7e-05	0.000775	WBGene00014143 , WBGene00014144 , ZK899.5 , ZK899.6
177705_at	8.21	1.7e-05	0.000781	fbxb-1 , WBGene00012063
177362_at	-3.11	1.7e-05	0.000779	CELE_R102.10 , WBGene00011297
175871_at	1.42	1.7e-05	0.000779	WBGene00189956 , Y34F4.6
172566_x_at	4	1.7e-05	0.000779	WBGene00021199 , Y17G9B.2
171885_x_at	1.99	1.7e-05	0.000775	tag-319 , WBGene00016243
194044_at	-1.98	1.8e-05	0.000781	clec-63 , WBGene00009394
193915_s_at	1.73	1.8e-05	0.000787	atad-3 , WBGene00010015
193623_at	-10.88	1.8e-05	0.000788	F21F3.3 , WBGene00017673
191367_at	-1.14	1.8e-05	0.000781	rpl-24.1 , WBGene00004436
187864_at	4.58	1.8e-05	0.000781	gfi-3 , WBGene00001583
187582_at	-3.26	1.8e-05	0.000781	nlp-11 , WBGene00003749
187503_at	-3.01	1.8e-05	0.000781	C14B9.3 , WBGene00015753
186655_at	-17.21	1.8e-05	0.000781	CELE_T28A11.16 , WBGene00020878
186306_at	9.55	1.8e-05	0.000781	bath-9 , WBGene00021725
186159_at	-3.26	1.8e-05	0.000783	F41H10.5 , WBGene00018318
184787_at	-14.55	1.8e-05	0.000781	F46G11.2 , WBGene00018515
183996_s_at	5.06	1.8e-05	0.000787	pup-3 , WBGene00019082
182015_at	-2.91	1.8e-05	0.000787	C26D10.6
181643_at	-2.38	1.8e-05	0.000787	C18G1.1 , WBGene00015980
179924_at	8.84	1.8e-05	0.000781	btb-11 , WBGene00019700
179701_s_at	2.51	1.8e-05	0.000781	cpg-4 , WBGene00015677
177063_at	-8.92	1.8e-05	0.000788	WBGene00022375 , Y94H6A.2
176777_at	1.63	1.8e-05	0.000788	eaf-1 , WBGene00017011
176668_at	6.89	1.8e-05	0.000787	fbxc-40
175770_s_at	-3.89	1.8e-05	0.000781	flp-11
175471_s_at	2.58	1.8e-05	0.000781	har-2 , WBGene00011988
175018_at	4.88	1.8e-05	0.000781	C36C9.1 , WBGene00016485
174641_at	-2.79	1.8e-05	0.000781	F08B12.1 , WBGene00008571
173785_at	4.91	1.8e-05	0.000787	nfya-1 , WBGene00011614
173021_s_at	1.98	1.8e-05	0.000781	H06I04.1
194187_x_at	-7.47	1.8e-05	0.000781	mlt-11
191614_s_at	-2.76	1.9e-05	0.000803	pph-2 , WBGene00004084 , WBGene00014085 , ZK809.1
190905_at	-4.37	1.9e-05	0.000794	ttr-31 , WBGene00010225
189092_s_at	3.43	1.9e-05	0.000794	C10C5.4 , WBGene00007508
188800_at	-2.3	1.9e-05	0.000803	CELE_DC2.5 , WBGene00017082
187402_at	-4.24	1.9e-05	0.000788	F53A9.9 , WBGene00018732
185402_at	-2.5	1.9e-05	0.000788	W02C12.2
184045_at	-1.42	1.9e-05	0.000794	insc-1 , WBGene00018392
183027_at	4.52	1.9e-05	0.000799	fbxc-34 , WBGene00019921
182964_s_at	3.2	1.9e-05	0.000794	ergo-1 , WBGene00019971
182318_s_at	5.18	1.9e-05	0.000793	C36C9.1 , gei-12 , WBGene00001569 , WBGene00016485
181946_at	-12.84	1.9e-05	0.000803	clec-10 , WBGene00015403
179790_at	2.33	1.9e-05	0.000794	T24C4.5 , WBGene00020761
179783_at	-14.13	1.9e-05	0.000788	C50D2.3 , WBGene00016807
178077_at	-4.5	1.9e-05	0.000793	F57F5.3 , WBGene00010205
177762_at	-3.68	1.9e-05	0.000793	abf-5 , WBGene00000016
175061_s_at	5.75	1.9e-05	0.000794	CELE_T08B6.5 , WBGene00020354
174284_s_at	3.05	1.9e-05	0.000794	bath-31 , WBGene00017405
173137_s_at	1.53	1.9e-05	0.000793	par-5 , WBGene00003920
172133_x_at	3.97	1.9e-05	0.000803	vit-4 , vit-5 , WBGene00006928
193942_s_at	2.54	2e-05	0.000811	pak-2
193770_s_at	3.88	2e-05	0.000816	skr-21 , WBGene00004827
193260_s_at	3.15	2e-05	0.000805	mcm-7 , WBGene00003159
190737_at	-4.58	2e-05	0.00081	F09C12.8 , WBGene00017279
189565_at	-2.35	2e-05	0.000813	snt-4 , WBGene00004924
188539_s_at	-4.78	2e-05	0.000816	CELE_F15A8.6 , WBGene00017478
187858_at	-1.42	2e-05	0.000816	ctn-1
187388_at	2.59	2e-05	0.000811	sor-3 , WBGene00015429
186479_s_at	2.28	2e-05	0.000816	efl-1 , WBGene00001161
183673_at	11.01	2e-05	0.000805	CELE_F36H5.4 , WBGene00018103
183324_at	-3.58	2e-05	0.000816	K10D11.5 , WBGene00010749
181994_at	3.19	2e-05	0.00081	C41H7.6 , WBGene00016576
180669_s_at	4.28	2e-05	0.000811	gba-4 , WBGene00021160
179928_s_at	-2.63	2e-05	0.000816	CELE_T27C4.1 , WBGene00020854
179898_s_at	1.86	2e-05	0.000812	mrg-1
179001_at	2.23	2e-05	0.000811	fbxb-86 , WBGene00012098
175838_at	1.83	2e-05	0.000812	lin-35 , WBGene00003020
175631_s_at	3.32	2e-05	0.00081	mom-1 , WBGene00003394
172696_x_at	3.39	2e-05	0.000811	vit-5 , WBGene00006929
192194_s_at	5.3	2.1e-05	0.000826	asm-3
190120_at	3.86	2.1e-05	0.000822	meg-1 , WBGene00010492
189977_s_at	-2.13	2.1e-05	0.000826	svop-1 , WBGene00014021
187935_s_at	-5.35	2.1e-05	0.000823	ptr-8 , WBGene00004222
186388_s_at	1.79	2.1e-05	0.000817	C56G2.15 , WBGene00016983
186133_s_at	1.44	2.1e-05	0.000817	F39C12.1 , WBGene00018193
184666_at	2.19	2.1e-05	0.000833	pcaf-1 , WBGene00021636
181939_at	-3.08	2.1e-05	0.000828	F35C11.4 , WBGene00009403
180347_s_at	1.99	2.1e-05	0.000819	sut-1
178122_at	4.28	2.1e-05	0.000826	CELE_F14H3.5 , WBGene00008824
178124_at	1.63	2.1e-05	0.000833	CELE_C55A6.9 , WBGene00008338
175431_at	12.86	2.1e-05	0.000818	CELE_ZC239.20 , WBGene00044371
172793_x_at	-2.83	2.1e-05	0.000827	cpr-3 , WBGene00000783
193466_s_at	3.4	2.2e-05	0.00084	cht-1 , WBGene00000503
192808_at	-1.68	2.2e-05	0.000846	haao-1 , WBGene00010595
190766_s_at	-2.05	2.2e-05	0.000836	nas-15 , WBGene00003534
190254_at	-4.17	2.2e-05	0.000836	sdz-8 , WBGene00008334
188145_at	2.47	2.2e-05	0.000841	clec-88
187672_s_at	8.21	2.2e-05	0.000846	pes-10 , WBGene00003983
186427_at	2.31	2.2e-05	0.000844	CELE_T05H4.11 , WBGene00020274
182195_at	-1.87	2.2e-05	0.000846	fbxa-166 , WBGene00015601
181116_at	-7.57	2.2e-05	0.000846	F36A2.10 , WBGene00009457
180845_s_at	-4.66	2.2e-05	0.000842	R07G3.8 , WBGene00019944
179632_s_at	-2.6	2.2e-05	0.000836	F45D3.3 , WBGene00009723
179045_at	3.63	2.2e-05	0.000844
178203_at	9.78	2.2e-05	0.000836	vet-6 , WBGene00006902
177463_at	-2.16	2.2e-05	0.000836	dod-19 , WBGene00022644
175163_at	-4.4	2.2e-05	0.00084	prk-2 , WBGene00004183
175091_at	1.89	2.2e-05	0.000836	WBGene00022140 , Y71G12A.4
173230_s_at	-5.27	2.2e-05	0.000846	snf-5 , WBGene00004904
171982_x_at	-2.81	2.2e-05	0.000846	flp-1
192388_at	-2.23	2.3e-05	0.000848	K08C7.1 , WBGene00010646
189531_s_at	-2.6	2.3e-05	0.000848	sulp-8
188162_at	-4.82	2.3e-05	0.000852	catp-3
186514_at	1.98	2.3e-05	0.000848	ska-1 , WBGene00013725
185019_at	3.45	2.3e-05	0.00085	CELE_C24H12.7 , WBGene00016076
184902_at	5	2.3e-05	0.000848	fbxc-24 , WBGene00019927
184071_s_at	-1.9	2.3e-05	0.000848	ccg-1 , WBGene00000370
183724_at	-9.49	2.3e-05	0.000848	CELE_Y11D7A.5 , WBGene00012429
183641_at	-3.38	2.3e-05	0.000848	F08B12.4
182839_at	-2.8	2.3e-05	0.000852	CELE_Y11D7A.3
182387_at	-6.62	2.3e-05	0.000852	WBGene00012545 , Y37D8A.3
182187_s_at	3.93	2.3e-05	0.000848	CELE_F46C3.7 , F29G9.1 , WBGene00017930 , WBGene00021188 , WBGene00164974 , Y13C8A.1
181142_at	-2.59	2.3e-05	0.000848	B0034.1 , WBGene00015002
180814_s_at	-3.53	2.3e-05	0.000852	F09B12.3 , WBGene00008607
180757_at	-1.51	2.3e-05	0.000848	glb-4 , WBGene00007502
180679_at	-3.25	2.3e-05	0.000852	CELE_T06E6.10 , WBGene00011540
180338_at	1.4	2.3e-05	0.000848	B0207.6 , WBGene00015029
179960_at	-6.91	2.3e-05	0.000848	C07G1.6 , WBGene00015572
178076_at	-2.12	2.3e-05	0.000848	C14B1.3 , WBGene00007574
176475_s_at	2	2.3e-05	0.000848	mcm-4 , WBGene00003156
174254_at	-8.55	2.3e-05	0.000848	M03F4.6 , WBGene00019759
173585_at	1.53	2.3e-05	0.000848	F16D3.4 , WBGene00008887
172754_x_at	3.9	2.3e-05	0.000848
192377_at	1.54	2.4e-05	0.000853	kin-4
190699_at	-10.07	2.4e-05	0.000852	C36H8.1 , WBGene00007987
189102_at	-4.06	2.4e-05	0.000858	C18H7.4 , WBGene00015994
188872_at	1.74	2.4e-05	0.000856	aly-2 , WBGene00000121
188635_at	-8.18	2.4e-05	0.000856	F58E6.13
187486_at	4.38	2.4e-05	0.000856	tbx-11 , WBGene00006547
185274_s_at	6.29	2.4e-05	0.000853	C40A11.6 , C40A11.7 , WBGene00016549 , WBGene00016550
184598_at	3.26	2.4e-05	0.000852	fbxc-22 , WBGene00019041
184448_at	-3.02	2.4e-05	0.000861	F41G3.10 , F41G3.20 , WBGene00018303 , WBGene00044315
184311_s_at	-1.76	2.4e-05	0.000853	F55C12.4 , WBGene00018871
183979_at	1.97	2.4e-05	0.000856
182439_at	-4.13	2.4e-05	0.000856	CELE_Y17D7B.4 , WBGene00012452
179897_s_at	2.07	2.4e-05	0.000861	dpf-7
179704_at	-3.52	2.4e-05	0.000852	C16D9.4 , WBGene00015859
178289_at	-7.5	2.4e-05	0.000853	ssp-35 , WBGene00010091
177942_at	-11.73	2.4e-05	0.000853	F33A8.7 , WBGene00009355
177785_s_at	4.31	2.4e-05	0.000858	T04D3.5 , WBGene00011434
177288_s_at	-6.85	2.4e-05	0.000853	CELE_BE10.1 , WBGene00007209
174472_at	2.75	2.4e-05	0.000852	F54E7.8 , WBGene00018830
173652_at	2.13	2.4e-05	0.000856	unc-61
173558_at	-2.16	2.4e-05	0.000856	WBGene00013898 , ZC443.3
192182_at	-1.65	2.5e-05	0.000867	W03G11.3 , WBGene00012225
190767_s_at	2.98	2.5e-05	0.000878	R04B3.2 , WBGene00019867
189756_s_at	11.82	2.5e-05	0.000869	CELE_F43G6.5 , WBGene00009658
183157_s_at	1.82	2.5e-05	0.000869	lin-37 , WBGene00003022
182848_at	2.94	2.5e-05	0.000863	tag-319 , WBGene00016243
182322_at	-1.62	2.5e-05	0.000869	WBGene00012784 , Y43C5A.4
176669_at	2.83	2.5e-05	0.000864	tbx-33 , WBGene00006552
174526_s_at	1.92	2.5e-05	0.000878	R06F6.12 , WBGene00023418
173449_s_at	2.56	2.5e-05	0.000878	tra-2
173295_s_at	2.09	2.5e-05	0.000878	K12H6.6
193886_at	2.43	2.6e-05	0.000883	cks-1 , WBGene00001051
193678_at	1.57	2.6e-05	0.000883	rsp-1
192523_at	3.93	2.6e-05	0.000883	hlh-3 , WBGene00001950
191909_at	-3.15	2.6e-05	0.000883	CELE_C17H12.5 , WBGene00015931
190097_s_at	-2.67	2.6e-05	0.000883	hsp-43
188418_at	7.35	2.6e-05	0.000882	skr-10 , WBGene00004816
188356_at	-2.64	2.6e-05	0.000882	col-98 , WBGene00000673
186453_at	-16.18	2.6e-05	0.000883	WBGene00022876 , ZK1248.5
186134_at	-2.33	2.6e-05	0.000883	WBGene00013400 , Y62H9A.12
186092_s_at	-2.6	2.6e-05	0.000883	WBGene00022047 , Y66H1A.5
185026_at	-8.59	2.6e-05	0.000883	CELE_B0238.12 , WBGene00015076
184624_s_at	-3.25	2.6e-05	0.000883	CELE_C25H3.10
183294_at	-4.18	2.6e-05	0.000883	F58F9.3
183142_at	-8.1	2.6e-05	0.000883	B0348.2 , WBGene00015152
182881_at	6.43	2.6e-05	0.000883	clec-222 , WBGene00007283
179921_s_at	13.83	2.6e-05	0.000883	fbxb-40 , WBGene00019704
178782_at	4.82	2.6e-05	0.000882	D1081.6
178159_at	3.26	2.6e-05	0.000883
176679_s_at	5.28	2.6e-05	0.000883	fbxb-96 , WBGene00016886
173578_s_at	-4.72	2.6e-05	0.000883	CELE_C33D9.3
173128_s_at	1.83	2.6e-05	0.000883	aipl-1 , WBGene00010685
172877_x_at	7.45	2.6e-05	0.000883	fkh-4 , WBGene00001435 , WBGene00001436
192485_at	-2.63	2.7e-05	0.000892	F15A4.6 , WBGene00008841
190885_at	2.09	2.7e-05	0.000893	F13H8.9 , WBGene00017442
190649_at	2.33	2.7e-05	0.000894	vit-6
189482_s_at	-25.57	2.7e-05	0.000893
189206_at	7.96	2.7e-05	0.000889	cyp-13B2 , WBGene00010606
188630_at	-3.43	2.7e-05	0.000892	cal-2 , WBGene00000286
186273_at	-18.54	2.7e-05	0.000894	R07C12.1 , WBGene00019931
182614_at	-1.72	2.7e-05	0.000888	tig-2 , WBGene00006570
181381_at	1.8	2.7e-05	0.000893	thoc-1 , WBGene00020172
179123_at	5.86	2.7e-05	0.000894	fbxa-153 , WBGene00007162
178568_s_at	4.59	2.7e-05	0.000891	CELE_C49F5.6 , WBGene00008210
178178_s_at	2.68	2.7e-05	0.000888	CELE_F36D3.1 , WBGene00009469
176626_at	-1.68	2.7e-05	0.000893	C36E6.11 , mlc-1 , WBGene00003369
173509_at	2.17	2.7e-05	0.000893	unc-37 , WBGene00006773
194208_x_at	1.45	2.7e-05	0.000892	pak-1
193174_at	3.5	2.8e-05	0.000911	lbp-1 , WBGene00002253
192148_at	2.64	2.8e-05	0.000898	ugt-50
190307_s_at	-4.92	2.8e-05	0.000911	his-1 , his-10 , his-14 , his-18 , his-26 , his-28 , his-31 , his-37 , his-38 , his-46 , his-5 , his-50 , his-56 , his-60 , his-64 , his-67 , WBGene00001875 , WBGene00001879 , WBGene00001884 , WBGene00001888 , WBGene00001892 , WBGene00001900 , WBGene00001902 , WBGene00001905 , WBGene00001911 , WBGene00001912 , WBGene00001920 , WBGene00001924 , WBGene00001930 , WBGene00001934 , WBGene00001938 , WB…
188165_at	2.87	2.8e-05	0.000898	skr-16 , WBGene00004822
186421_at	-1.59	2.8e-05	0.000898	F21C10.3
185837_at	-3.09	2.8e-05	0.000906	F21C10.4 , WBGene00017654
180870_at	-3.8	2.8e-05	0.000919	WBGene00022547 , ZC196.3
177686_at	-3.25	2.8e-05	0.000903	nlp-18 , WBGene00003756
173987_s_at	2.18	2.8e-05	0.000911	K05C4.11 , WBGene00010587
173429_at	4.06	2.8e-05	0.000898	cdk-4 , WBGene00000406
173385_at	2.11	2.8e-05	0.000898	unc-40 , WBGene00006776
189570_at	5.85	2.9e-05	0.00093	F08H9.4 , WBGene00008592
185477_s_at	2.92	2.9e-05	0.000921	AH9.3 , WBGene00014999
185164_at	-2.74	2.9e-05	0.00093	CELE_Y43F8B.24 , CELE_Y43F8B.25 , WBGene00195176 , WBGene00195177
185065_at	-6.64	2.9e-05	0.000919	F26D11.13 , WBGene00045393
184336_s_at	1.98	2.9e-05	0.000919	flh-1
182336_at	-1.95	2.9e-05	0.000922	C54D10.5 , WBGene00008300
182310_at	10.49	2.9e-05	0.00093	K02B12.2 , WBGene00010495
181713_s_at	-5.96	2.9e-05	0.00093	M03F4.6 , WBGene00019759
179778_at	-1.76	2.9e-05	0.000919	F27D9.2 , WBGene00017861
176220_at	2.98	2.9e-05	0.000919	twk-45
175909_at	3.6	2.9e-05	0.000921	C06E1.1 , WBGene00015518
175817_at	-2.29	2.9e-05	0.00093	gly-12
175381_at	2.65	2.9e-05	0.000928	mex-6 , WBGene00003231
173651_at	1.62	2.9e-05	0.00093	acbp-5 , WBGene00011731
173283_s_at	4.49	2.9e-05	0.000926	T04D3.5 , WBGene00011434
173188_s_at	2.61	2.9e-05	0.00093	unc-37 , WBGene00006773
193966_s_at	-1.64	3e-05	0.000938	T25B9.5 , WBGene00012011 , WBGene00013475 , Y69E1A.3
191962_s_at	1.93	3e-05	0.000932	hsf-1 , WBGene00002004
190820_s_at	1.97	3e-05	0.000938	ZC410.3
187208_at	1.32	3e-05	0.000938	coq-6 , WBGene00000766
186795_at	1.93	3e-05	0.000938
186518_s_at	5.52	3e-05	0.000931	dct-13 , WBGene00013794
185173_at	-1.86	3e-05	0.000935	F41E6.12 , WBGene00018293
184508_s_at	-4.85	3e-05	0.000938	CELE_W09G12.7 , WBGene00021121
182514_at	1.72	3e-05	0.000932	C42C1.8 , WBGene00016586
182462_at	2.22	3e-05	0.000938	T05E7.3 , WBGene00020259
181916_at	9.14	3e-05	0.000938	fbxb-66 , WBGene00044066
181630_at	-7.11	3e-05	0.000932	WBGene00012547 , Y37D8A.5
181586_at	-20.71	3e-05	0.000938	F42C5.3 , WBGene00018345
176476_s_at	2.2	3e-05	0.000935	WBGene00022416 , Y102A11A.6
175816_at	-1.62	3e-05	0.000932	dat-1 , WBGene00000934
173466_s_at	-3.27	3e-05	0.000939	flp-9 , WBGene00001452
194154_x_at	3.23	3e-05	0.00093	C52E4.8 , CELE_F10D2.13 , CELE_T11F9.15 , CELE_T11F9.16 , K03B8.10
189610_at	7.12	3.1e-05	0.000946	T15H9.6 , WBGene00011791
189586_s_at	1.57	3.1e-05	0.000948	tbb-1 , WBGene00006536
186263_at	-3.64	3.1e-05	0.000945	F43C11.7 , WBGene00018384
184222_s_at	-6.24	3.1e-05	0.000945	dct-9 , WBGene00021006
181933_at	-15.7	3.1e-05	0.000948	T27A3.5 , WBGene00020841
180967_at	-1.68	3.1e-05	0.000945	C55C3.3 , WBGene00016953
180067_at	2.96	3.1e-05	0.000947	swsn-2.2 , WBGene00015971
178350_s_at	2.64	3.1e-05	0.000945	F33H2.2 , WBGene00009366
178096_s_at	1.69	3.1e-05	0.000945	orc-5
177782_s_at	3.09	3.1e-05	0.000945	T18D3.1 , WBGene00011820
177745_s_at	1.39	3.1e-05	0.000945	C28A5.2 , WBGene00007789
176783_s_at	2.25	3.1e-05	0.000948	hrpf-1
175452_at	-2.53	3.1e-05	0.000949	CELE_M176.5 , WBGene00010944
174921_s_at	1.62	3.1e-05	0.000948	lsy-13 , WBGene00020287
173713_at	-4.16	3.1e-05	0.000947	F59B10.4
172565_x_at	-8.34	3.1e-05	0.000947	C08E3.1 , C08E3.13 , WBGene00015593 , WBGene00015605
172134_x_at	3.99	3.1e-05	0.000947	vit-4 , WBGene00006928
191883_at	2.74	3.2e-05	0.000954	rme-2 , WBGene00004374
191483_at	-2.69	3.2e-05	0.000949	ras-2 , WBGene00004311
191274_s_at	-3.73	3.2e-05	0.000959	pcp-3 , WBGene00003958
187298_at	2.93	3.2e-05	0.000953	B0228.6 , WBGene00015063
186806_at	10.88	3.2e-05	0.000949	fbxb-42 , WBGene00021773
185001_at	-3.3	3.2e-05	0.00095	CELE_C08F11.13
183232_s_at	4.72	3.2e-05	0.00095	K01A2.3 , K01A2.4 , WBGene00019278 , WBGene00019279
180366_s_at	-1.94	3.2e-05	0.000949	inx-12 , WBGene00002134
180210_s_at	1.71	3.2e-05	0.000959	CELE_Y20C6A.1
179858_at	-1.81	3.2e-05	0.000959	C49C8.5 , WBGene00016769
178434_at	-18.66	3.2e-05	0.000957	CELE_F57G4.11 , WBGene00195165
177735_at	5.53	3.2e-05	0.000954	CELE_F02H6.2 , WBGene00008535
177105_s_at	4.59	3.2e-05	0.000955	unc-84
175192_at	-2.11	3.2e-05	0.000959	dmsr-7 , WBGene00016428
193464_s_at	-3.3	3.3e-05	0.000967	phy-2 , WBGene00004025
193374_s_at	2.17	3.3e-05	0.000969	div-1 , WBGene00001002
190510_at	-5.6	3.3e-05	0.000962	CELE_W01B6.2 , WBGene00012169
190150_at	2.64	3.3e-05	0.000969	tag-146 , WBGene00006492
189941_at	-1.74	3.3e-05	0.000969	C06G3.5
188895_at	2.41	3.3e-05	0.000969	H11E01.2 , WBGene00019187
187531_at	20.37	3.3e-05	0.000965	Y110A2AL.4
184786_at	-1.73	3.3e-05	0.000969	fbxa-218
182980_at	-2.86	3.3e-05	0.000965	T08B1.4
182435_at	4.19	3.3e-05	0.000969	W06D11.2 , WBGene00012300
182428_s_at	-17.06	3.3e-05	0.000969	lys-3 , WBGene00003092
181947_s_at	-16.52	3.3e-05	0.000967	clec-10 , WBGene00015403
180101_s_at	2.64	3.3e-05	0.000965	W05F2.3 , WBGene00021035
172966_x_at	6.11	3.3e-05	0.000968	F38C2.7 , WBGene00009539
193268_at	-7.65	3.4e-05	0.000969	WBGene00012379 , Y1A5A.1
192459_s_at	-2.18	3.4e-05	0.000969	arf-1.1 , WBGene00000190
191746_at	-4.86	3.4e-05	0.000969	WBGene00022753 , ZK484.7
190638_s_at	-5.52	3.4e-05	0.000969	C09B9.4 , WBGene00015629
190344_at	30.56	3.4e-05	0.000969	clec-196
188790_at	1.72	3.4e-05	0.000969	CELE_F34H10.3 , WBGene00009380
187735_at	2.85	3.4e-05	0.00097	F57C9.4
187506_s_at	2.47	3.4e-05	0.000969	B0416.5
187393_at	-2.03	3.4e-05	0.000969	B0361.4 , WBGene00015158
186525_at	1.69	3.4e-05	0.000969	VF13D12L.3 , WBGene00012149
186482_s_at	3.33	3.4e-05	0.000969	kca-1 , WBGene00015698
185076_at	7.68	3.4e-05	0.000971	oac-32 , WBGene00018708
184507_at	-10.66	3.4e-05	0.000969	C34F11.2 , WBGene00016414
184405_at	4.11	3.4e-05	0.000969	F22H10.4 , WBGene00017728
182556_at	1.3	3.4e-05	0.000969	F41C6.4
182337_at	9.97	3.4e-05	0.000969	WBGene00012851 , Y44A6C.2
181760_s_at	-9.56	3.4e-05	0.000969	CELE_F32A11.3 , WBGene00009308
180934_at	-2.39	3.4e-05	0.000969	K10B3.1
179843_s_at	-3.25	3.4e-05	0.000969	WBGene00050904 , Y70C5A.3
178418_s_at	2.7	3.4e-05	0.000969	CELE_F44F1.4 , WBGene00009696
177828_at	6.23	3.4e-05	0.000969	CELE_F02H6.4
175182_at	-1.98	3.4e-05	0.000969	nhr-97
172786_x_at	-3.02	3.4e-05	0.000969	F57H12.5 , WBGene00019020
193860_s_at	2.05	3.5e-05	0.000973	gpd-1 , gpd-4 , WBGene00001683 , WBGene00001686
190805_at	-2.34	3.5e-05	0.000975	his-35 , WBGene00001909
188015_at	-1.56	3.5e-05	0.000973	peb-1
186706_at	-7.39	3.5e-05	0.000973	K08D10.14 , WBGene00219216
186600_at	2.61	3.5e-05	0.000975	WBGene00014166 , ZK945.4
186418_at	-3.55	3.5e-05	0.000973	CELE_Y41C4A.13 , WBGene00012759
185747_s_at	2.23	3.5e-05	0.000973	sas-6 , WBGene00012888
183588_at	-3.33	3.5e-05	0.000973	C29F9.6 , WBGene00016221
181973_at	4.01	3.5e-05	0.000973	F27C1.4 , WBGene00017854
180485_s_at	-10.38	3.5e-05	0.000975	ptr-4 , WBGene00004219
178156_at	2.51	3.5e-05	0.000971	CELE_T04H1.5 , WBGene00011451
177638_at	-7.93	3.5e-05	0.000973	CELE_C43D7.4 , WBGene00008067
177505_at	-11.85	3.5e-05	0.000973	CELE_T06G6.6
177338_at	-1.87	3.5e-05	0.000971	CD4.1 , WBGene00016988
176123_at	-1.68	3.5e-05	0.000974	WBGene00022030 , Y65B4A.7
175590_s_at	3.42	3.5e-05	0.000973	dsh-2 , WBGene00001102
175167_at	2.71	3.5e-05	0.000975	C40A11.6 , WBGene00016549
174947_s_at	-4.96	3.5e-05	0.000975	dct-9 , WBGene00021006
174655_at	-2.81	3.5e-05	0.000973	catp-7
173891_s_at	1.88	3.5e-05	0.000973	zip-4
192216_at	-2.4	3.6e-05	0.000978	F58H1.7
191605_at	1.99	3.6e-05	0.000975	gst-44 , WBGene00001792
190955_s_at	-5.54	3.6e-05	0.000978	ttr-18 , WBGene00007142
189681_at	-3.59	3.6e-05	0.000975	F45E10.2
189362_at	-7.1	3.6e-05	0.000978	elo-7
188623_at	1.9	3.6e-05	0.000978	F07A11.5 , WBGene00008548
187836_s_at	2.21	3.6e-05	0.000975	CELE_C24H12.5
185627_at	-2.65	3.6e-05	0.000975	CELE_C24D10.1 , WBGene00016053
185086_at	-4.4	3.6e-05	0.000978	clec-79 , WBGene00018548
183492_at	-2.22	3.6e-05	0.000975	CELE_Y39A1A.9 , WBGene00012648
182904_at	-2.95	3.6e-05	0.000978	W03D2.6 , WBGene00020981
179791_s_at	2.04	3.6e-05	0.000978	brd-1 , WBGene00000265
178706_s_at	7.51	3.6e-05	0.000978	sdz-14 , WBGene00008782
174043_at	2.38	3.6e-05	0.000978	pal-1
173978_at	2.04	3.6e-05	0.000978	set-4 , WBGene00016313
173940_at	-3.2	3.6e-05	0.000975	oac-46 , WBGene00011768
172264_x_at	-20.8	3.6e-05	0.000975	F26F2.4 , WBGene00009169
194068_s_at	-3.18	3.7e-05	0.000986	lron-9
193750_at	-11.51	3.7e-05	0.000992	C25G4.6 , WBGene00007733
192910_s_at	-1.17	3.7e-05	0.000992	F01G4.6
191913_s_at	-9.71	3.7e-05	0.000992	CELE_C17H12.3 , WBGene00015929
189777_at	1.62	3.7e-05	0.000987	arp-11 , WBGene00016793
189112_at	-2.68	3.7e-05	0.000983	F59A3.8 , WBGene00019081
186963_s_at	1.77	3.7e-05	0.000987	CELE_B0285.3 , WBGene00007136
185407_at	-1.63	3.7e-05	0.000987	hot-2
183514_s_at	-2.31	3.7e-05	0.000983	F47G6.3 , WBGene00018580
177881_at	2.49	3.7e-05	0.000992	CELE_F35E2.8 , WBGene00009415
177752_at	5.75	3.7e-05	0.000992	fbxb-115 , WBGene00012064
174953_s_at	5.4	3.7e-05	0.00099	sdc-1 , WBGene00004745
174270_s_at	2.32	3.7e-05	0.000992	nfyc-1 , WBGene00017742
171893_x_at	2.65	3.7e-05	0.000992	mcm-3 , WBGene00003155
192914_at	-3.33	3.8e-05	0.001002	dhp-1 , WBGene00000963
190590_s_at	1.92	3.8e-05	0.000995	alh-10 , WBGene00000116
188201_at	-3.63	3.8e-05	0.001005	F16F9.4 , WBGene00017515
187183_s_at	-5.82	3.8e-05	0.001001	F59B10.4
185031_at	-6.68	3.8e-05	0.001002	CELE_C05E4.12 , CELE_C05E4.15 , WBGene00015491 , WBGene00206359
181552_at	-3.49	3.8e-05	0.001008	T22B7.3 , WBGene00020672
181041_at	-7.19	3.8e-05	0.001	F09F9.3 , WBGene00017308
180375_at	-2.53	3.8e-05	0.001002	dao-2 , M03A1.8 , WBGene00000928 , WBGene00077490
179747_at	-5.07	3.8e-05	0.001001	CELE_C04E6.8 , WBGene00015424
179664_s_at	2.44	3.8e-05	0.000999	CELE_F01D4.5
175187_at	8.37	3.8e-05	0.000999
193295_at	2.3	3.9e-05	0.001009	scc-1 , WBGene00004737
193046_at	4.04	3.9e-05	0.001013	mrp-4 , WBGene00003410
192548_s_at	-9.79	3.9e-05	0.001009	nhr-264 , nhr-267 , WBGene00008778 , WBGene00010410
189762_at	-19.94	3.9e-05	0.001013	col-49 , WBGene00000626
188314_at	-3.17	3.9e-05	0.001009	ins-4 , WBGene00002087
187559_at	1.33	3.9e-05	0.001012	D1044.5 , WBGene00017030
187353_s_at	-2.39	3.9e-05	0.001009	ptc-3
186207_at	-1.47	3.9e-05	0.001013	flp-14 , WBGene00001457
185206_s_at	2.06	3.9e-05	0.001013	Y55D9A.2
183323_at	-2.6	3.9e-05	0.001011	K11C4.2 , WBGene00019643
181139_at	-7.15	3.9e-05	0.00101	F13G11.2 , WBGene00008772
179908_at	-3.45	3.9e-05	0.001013	C06A8.8
179043_at	-2.15	3.9e-05	0.001011	CELE_C09G9.5
176884_at	-2.03	3.9e-05	0.001013	WBGene00194816 , ZK616.61
174202_at	-3.05	3.9e-05	0.001011	flp-19 , WBGene00001462
173110_at	2.59	3.9e-05	0.00101	oma-2 , WBGene00003865
190940_at	3.23	4e-05	0.001015	ttr-52 , WBGene00008719
188249_at	-2.36	4e-05	0.001013	mca-2 , WBGene00019875
187198_s_at	4.51	4e-05	0.001013	cdt-1 , WBGene00000413
185733_at	11.45	4e-05	0.001018	F46E10.2 , WBGene00018489
185168_s_at	-2.91	4e-05	0.001013	CELE_Y116A8A.4 , CELE_Y116A8A.6 , WBGene00013775 , WBGene00013776
184870_s_at	-5.86	4e-05	0.001015	CELE_Y57G11A.2 , WBGene00013290
183877_s_at	2.29	4e-05	0.001015	cdc-26
181932_at	12.48	4e-05	0.001015	WBGene00014199 , ZK1053.4
181474_at	1.23	4e-05	0.001016	C44E4.5 , WBGene00016654
179570_at	-3.59	4e-05	0.001018	F11E6.4 , WBGene00008708
179179_at	4.49	4e-05	0.001013	M03B6.4
178755_s_at	-2.98	4e-05	0.001018	C25F9.5 , WBGene00007725
177644_s_at	-2.22	4e-05	0.001015	F58E6.5 , WBGene00010254
175267_at	-3.84	4e-05	0.001018	C15H9.11 , WBGene00015805
174182_at	8	4e-05	0.001018	WBGene00021505 , Y41D4A.3
173368_at	2.23	4e-05	0.001013	WBGene00022057 , Y67D2.7
172477_x_at	-8.57	4e-05	0.001019	CELE_K01D12.15 , CELE_K01D12.7 , WBGene00010466 , WBGene00010474
191643_at	-3.3	4.1e-05	0.001019	F42G8.8 , WBGene00018359
191321_s_at	2.44	4.1e-05	0.001019	mcm-2
189061_at	-2.73	4.1e-05	0.001019	F26A1.4 , WBGene00017803
188869_at	1.42	4.1e-05	0.001019	png-1 , WBGene00010160
188043_at	-4.53	4.1e-05	0.001019	dpf-6
187906_at	-3.04	4.1e-05	0.001019	daf-6 , WBGene00000902
187782_s_at	-3.53	4.1e-05	0.001019	nlp-9
186608_s_at	1.48	4.1e-05	0.001019	cdc-14
184572_at	-1.82	4.1e-05	0.001019	WBGene00013273 , Y57A10B.1
182235_at	-9.56	4.1e-05	0.001019	T05C1.1 , WBGene00020248
181302_s_at	1.92	4.1e-05	0.001022	bath-29 , bath-30 , WBGene00017460
180913_at	-3.21	4.1e-05	0.001022	aqp-1
180889_at	-2.16	4.1e-05	0.001022	T17H7.1 , WBGene00020550
180487_at	-2.14	4.1e-05	0.001019	C27H5.2
179700_at	3.26	4.1e-05	0.001022	cpg-4 , WBGene00015677
177903_s_at	-4.74	4.1e-05	0.00102	oac-14 , WBGene00008602
177722_at	5.07	4.1e-05	0.001022
175095_at	-1.89	4.1e-05	0.001022	B0410.3 , WBGene00015172
173225_at	-2.2	4.1e-05	0.001019	pqm-96
172434_at	3.38	4.1e-05	0.001019	F53B3.5 , WBGene00018743
193958_at	-4.55	4.2e-05	0.001022	cpr-4 , WBGene00000784
193483_at	-2.44	4.2e-05	0.001029	nhr-43 , WBGene00003633
192853_at	2.01	4.2e-05	0.001028	bub-3 , WBGene00013209
191837_at	-2.15	4.2e-05	0.001028	K04A8.10 , WBGene00019379
191184_at	2.65	4.2e-05	0.001022	air-2 , WBGene00000099
190830_at	-3.07	4.2e-05	0.001029	ttr-23 , WBGene00011894
185935_s_at	1.83	4.2e-05	0.001023	K04F10.3
182842_s_at	2.32	4.2e-05	0.001025	CELE_R02D3.7 , WBGene00019824
178083_s_at	1.82	4.2e-05	0.001029	fcd-2
178006_at	-3.44	4.2e-05	0.001022	CELE_F25D1.3 , WBGene00009108
177800_s_at	4.08	4.2e-05	0.001028	T04D3.1 , WBGene00011431
175477_at	2.11	4.2e-05	0.001029	T23F11.4 , WBGene00011956
175120_at	-3.28	4.2e-05	0.001028
173328_s_at	1.64	4.2e-05	0.001028	skp-1 , WBGene00004806
171822_x_at	1.92	4.2e-05	0.001028	gpd-1 , gpd-4 , WBGene00001683 , WBGene00001686
193561_at	-2.7	4.3e-05	0.001031	flp-1
193465_at	1.78	4.3e-05	0.001031	idh-2 , WBGene00007942
192031_at	-5.6	4.3e-05	0.001031	CELE_C53D6.10 , WBGene00023424
185565_at	-2.73	4.3e-05	0.001031	npr-28 , WBGene00018886
185460_s_at	2.38	4.3e-05	0.001036	C27A12.7
184677_at	4.48	4.3e-05	0.001035
183962_at	5.81	4.3e-05	0.001029	fbxc-36 , WBGene00019918
181453_at	2.31	4.3e-05	0.001035	CELE_C39E9.12 , WBGene00008035
178934_at	-4.23	4.3e-05	0.001035	nlp-8 , WBGene00003746
178786_s_at	1.81	4.3e-05	0.001029	D1081.7
177883_at	2.12	4.3e-05	0.001029	K05C4.8 , WBGene00010584
177823_at	2.49	4.3e-05	0.001031	F18H3.1 , WBGene00008939
175006_at	-6.21	4.3e-05	0.001031	eff-1
173591_at	2.11	4.3e-05	0.001029	patr-1 , WBGene00009661
172961_x_at	2.26	4.3e-05	0.001035	mig-5
193728_at	-6.26	4.4e-05	0.001042	snf-11 , WBGene00004910
192707_at	5.48	4.4e-05	0.001046	hnd-1 , WBGene00001981
190647_at	-2.88	4.4e-05	0.001045	C14A4.13 , WBGene00007563
190557_s_at	2.85	4.4e-05	0.001046	nasp-2 , WBGene00008218
190239_s_at	1.66	4.4e-05	0.00104	rsp-4
189176_at	3.64	4.4e-05	0.001045	cyp-25A1 , WBGene00007963
185314_s_at	2.95	4.4e-05	0.001046	CELE_Y52B11A.8 , WBGene00013127
179522_at	-11.4	4.4e-05	0.001046	CELE_B0284.4 , WBGene00007134
179190_at	-4.94	4.4e-05	0.001046	CELE_ZK892.5 , WBGene00014129
178447_s_at	-13.82	4.4e-05	0.001047	CELE_K08C9.2 , WBGene00010651
174570_s_at	1.75	4.4e-05	0.001041	taf-4 , WBGene00006385
174330_at	1.74	4.4e-05	0.00104	pssy-1 , WBGene00013920
193184_at	2.64	4.5e-05	0.001057	piga-1 , WBGene00008431
190809_s_at	2.25	4.5e-05	0.001056	hcp-3 , WBGene00001831
188704_s_at	-1.8	4.5e-05	0.001057	nep-11
187867_at	1.76	4.5e-05	0.001055	sir-2.3 , WBGene00004802
185439_at	-3.59	4.5e-05	0.001048	H20J04.1 , WBGene00019216
183127_at	2.68	4.5e-05	0.001053	kbp-5 , WBGene00016387
182138_at	4.92	4.5e-05	0.001057	C05D12.5 , WBGene00007342
181880_at	1.92	4.5e-05	0.001057	phf-14 , WBGene00013339
180303_at	-11.05	4.5e-05	0.001053	C49C8.2 , WBGene00016766
180220_at	-2.22	4.5e-05	0.001057	F32D8.10 , WBGene00009333
178807_at	6.84	4.5e-05	0.001048	fbxb-62 , WBGene00010105
175205_s_at	2.28	4.5e-05	0.001055	CELE_F01D4.5
174251_s_at	-2.3	4.5e-05	0.001051	WBGene00021870 , Y54G2A.4
173474_at	-1.54	4.5e-05	0.001054	abcf-2 , WBGene00012097
192108_at	-5.41	4.6e-05	0.001068	C54G10.4
190604_at	1.39	4.6e-05	0.001061	aak-2
188391_at	-8.22	4.6e-05	0.001069	bli-2 , WBGene00000252
187581_at	2.22	4.6e-05	0.001065	pot-1 , WBGene00015105
186063_at	4.98	4.6e-05	0.001057	WBGene00021293 , Y25C1A.6
183543_at	1.51	4.6e-05	0.001065	epg-6
175361_at	1.77	4.6e-05	0.001063	sig-7
173993_s_at	5.28	4.6e-05	0.001058	lsy-27 , WBGene00009834
192606_s_at	1.93	4.7e-05	0.001069	hst-1 , WBGene00002028
191927_at	1.59	4.7e-05	0.001069	R07B7.10 , WBGene00011094
190230_at	4.89	4.7e-05	0.001075	ets-7 , WBGene00017601
190217_at	-2.2	4.7e-05	0.001069	nhr-180 , WBGene00017961
190074_s_at	1.38	4.7e-05	0.001073	C01F1.1 , WBGene00015296
189983_at	-6.03	4.7e-05	0.001075	CELE_B0365.9 , clec-225 , WBGene00219208
189148_at	-2.09	4.7e-05	0.001075	CELE_C38C3.4
187639_at	3.73	4.7e-05	0.001069	sdz-15 , WBGene00017752
187022_s_at	1.54	4.7e-05	0.001069	clec-171 , WBGene00022311 , WBGene00022312
186260_at	-4.11	4.7e-05	0.001069	WBGene00021495 , Y40C5A.1
182805_s_at	1.83	4.7e-05	0.001069	C49H3.9 , WBGene00016794
178144_s_at	5.35	4.7e-05	0.001069	CELE_F56D5.5 , WBGene00010149
178044_at	-1.85	4.7e-05	0.001073	gei-3
175575_s_at	2.23	4.7e-05	0.001076	CELE_Y39G10AR.9
175419_at	3.88	4.7e-05	0.001069	ceh-39 , WBGene00000460
173579_s_at	-9	4.7e-05	0.001069	lpr-5 , WBGene00012256
193844_at	-2.91	4.8e-05	0.001079	WBGene00007932 , zip-5
193847_at	3.01	4.8e-05	0.001079	bet-2
192784_at	2.05	4.8e-05	0.001079	WBGene00006474 , wdr-5.1
190715_at	-3.44	4.8e-05	0.001079	T21G5.1 , WBGene00020659
186700_at	4.07	4.8e-05	0.001079	fbxb-111 , WBGene00017254
185313_at	2.9	4.8e-05	0.001081	CELE_Y52B11A.8 , WBGene00013127
185295_s_at	-2.23	4.8e-05	0.001079	CELE_C01B10.3 , WBGene00015278
184420_at	-2.24	4.8e-05	0.00108	WBGene00012466 , Y17G7B.13
181959_at	-2.68	4.8e-05	0.001078	WBGene00014197 , ZK1053.2
181629_at	-14.93	4.8e-05	0.001079	CELE_C31B8.4 , WBGene00016281
180711_at	2.04	4.8e-05	0.001079	D1014.2 , WBGene00017015
179977_at	4.33	4.8e-05	0.001081	WBGene00012922 , Y47D3A.1
177706_at	-10.58	4.8e-05	0.001078	F58D5.7 , WBGene00010246
177088_at	1.37	4.8e-05	0.001079	CELE_JC8.7
176738_s_at	1.79	4.8e-05	0.001079	CELE_M04F3.5 , WBGene00019771
175323_at	2.48	4.8e-05	0.001079	gld-3
174745_at	-3.35	4.8e-05	0.001079	sym-2 , WBGene00006367
193566_at	-2.71	4.9e-05	0.001084	nhr-63 , WBGene00003653
191216_s_at	-1.32	4.9e-05	0.001084	atf-7
186952_at	1.99	4.9e-05	0.001091	deps-1 , WBGene00022034
182399_s_at	3.2	4.9e-05	0.001082	pes-5 , WBGene00003979
179577_at	6.77	4.9e-05	0.001087	fbxb-57 , WBGene00010101
177325_at	-6.71	4.9e-05	0.001084	R57.2 , WBGene00020083
175599_s_at	1.95	4.9e-05	0.001093	mex-3
187920_at	-1.66	5e-05	0.001107	sir-2.2
179026_at	2.86	5e-05	0.001107	C17G1.2 , WBGene00007649
178393_at	-3.24	5e-05	0.001107	WBGene00014140 , ZK899.1
175071_s_at	17.48	5e-05	0.001107	F48E3.6 , WBGene00018606
174282_at	2.91	5e-05	0.001108	sys-1
171724_x_at	1.78	5e-05	0.001108	cdc-25.1 , WBGene00000386
194086_at	-7.3	5.1e-05	0.00111	mlt-11
191865_s_at	-10.96	5.1e-05	0.00111	CELE_M05D6.3 , F35C11.2 , WBGene00009401 , WBGene00010876
190622_at	-2.54	5.1e-05	0.00111	CELE_ZK666.8 , WBGene00014048
189562_at	2.23	5.1e-05	0.001109	arr-1 , WBGene00000195
188557_at	2.03	5.1e-05	0.00111	ced-4
187369_s_at	2.01	5.1e-05	0.001109	C32D5.3 , WBGene00016311
187284_at	-3.11	5.1e-05	0.001109	C34C12.7 , WBGene00007926
187033_at	-4.87	5.1e-05	0.001109	F54D1.6 , WBGene00010047
186776_at	1.53	5.1e-05	0.001109	lin-56 , WBGene00003038
185229_at	-3.71	5.1e-05	0.00111	CELE_Y39B6A.5
183009_at	-2.59	5.1e-05	0.001109	WBGene00012610 , Y38F1A.8
181478_s_at	3.12	5.1e-05	0.00111	F53B1.2 , WBGene00018735
181069_at	-4.26	5.1e-05	0.001109	T03G6.1 , WBGene00020194
179646_at	-4.19	5.1e-05	0.00111	C18E9.8 , WBGene00007688
178811_s_at	-6.53	5.1e-05	0.00111	CELE_R10E8.1 , WBGene00011207
178748_at	8.86	5.1e-05	0.001109	F14B6.3 , WBGene00008784
177122_at	2.6	5.1e-05	0.001109	hcp-6
175396_s_at	2.08	5.1e-05	0.001109	zip-4
174268_s_at	2.42	5.1e-05	0.001109	slx-1 , WBGene00018909
173667_at	2.01	5.1e-05	0.001109	B0416.5
172243_x_at	-2.74	5.1e-05	0.001109	CELE_R102.2 , WBGene00011289
172060_x_at	-1.61	5.1e-05	0.001109	gar-1
192205_s_at	3.63	5.2e-05	0.001112	cpt-6 , WBGene00020911
192067_at	2.01	5.2e-05	0.001115	pifk-1 , WBGene00018076
187445_s_at	1.57	5.2e-05	0.001112	hke-4.2 , WBGene00006494
185755_s_at	1.45	5.2e-05	0.001112	sna-1 , WBGene00020951
182540_at	1.93	5.2e-05	0.001112	F55A11.8 , WBGene00010081
182489_at	-1.22	5.2e-05	0.001113	comt-1 , WBGene00018741
180649_at	4.44	5.2e-05	0.001113	C35E7.3 , WBGene00016455
179457_at	-13.46	5.2e-05	0.001112	B0024.4 , WBGene00007097
179100_at	3.82	5.2e-05	0.001112	CELE_T26E3.5 , WBGene00012038
178839_s_at	1.68	5.2e-05	0.001114	npp-22 , WBGene00007118
177211_at	1.62	5.2e-05	0.001112	Y45G12B.2
176882_at	5.21	5.2e-05	0.001112	CELE_Y43B11AL.1 , WBGene00021542
176272_at	3.69	5.2e-05	0.001114	ngn-1 , WBGene00003595
193698_at	3.19	5.3e-05	0.001121	F22B3.4 , WBGene00009035
187292_s_at	3.43	5.3e-05	0.001121	C05C10.5
187252_s_at	-1.97	5.3e-05	0.001122	C28H8.3 , WBGene00016194
185721_at	-2.29	5.3e-05	0.001123	C25E10.5 , WBGene00016095
185701_at	1.1	5.3e-05	0.001123	CELE_Y32B12A.5 , WBGene00012520
185447_at	5.25	5.3e-05	0.001121	sdz-10 , WBGene00017252
182339_at	-3.21	5.3e-05	0.001122	K09H9.8 , WBGene00045387
178264_at	-3.19	5.3e-05	0.001125	CELE_F01D5.8 , WBGene00008498
178189_at	-1.91	5.3e-05	0.001125	F28C6.5 , WBGene00009205
177770_s_at	1.68	5.3e-05	0.001122	spd-2 , WBGene00004953
176848_at	-2.48	5.3e-05	0.001121	WBGene00022033 , Y65B4BL.1
175643_s_at	-2.46	5.3e-05	0.001121	dbl-1 , WBGene00000936
172194_x_at	-1.58	5.3e-05	0.001121	CELE_ZK262.4 , WBGene00013951
192079_s_at	2.4	5.4e-05	0.001127	pos-1 , WBGene00004078
190473_at	-5.07	5.4e-05	0.001135	ttr-27 , WBGene00011284
187709_at	-1.93	5.4e-05	0.001135	CELE_F30B5.7 , WBGene00017936
186925_at	5.43	5.4e-05	0.001127	Y62E10A.17
184274_at	1.55	5.4e-05	0.001127	Y32B12B.4
182319_s_at	-6.17	5.4e-05	0.001135	T21G5.4 , WBGene00020661
182250_at	1.95	5.4e-05	0.001127	D1007.5
176786_at	-6.49	5.4e-05	0.001127	F14H12.3 , WBGene00017471
175862_at	2.45	5.4e-05	0.001127	CELE_Y69A2AR.1
175265_at	4.06	5.4e-05	0.001126	F20C5.6 , WBGene00008971
172476_x_at	-15.95	5.4e-05	0.001128	R07E5.15 , WBGene00011120
192890_s_at	2.13	5.5e-05	0.001137	mlh-1 , WBGene00003373
191745_at	2.08	5.5e-05	0.001136	F12F6.8 , WBGene00008723
185669_at	-6.28	5.5e-05	0.001138	CELE_Y75B8A.39 , WBGene00023483
182429_s_at	2.98	5.5e-05	0.001137	egg-4 , egg-5 , WBGene00020035 , WBGene00020652
179644_at	6.61	5.5e-05	0.001142	F56A8.8 , WBGene00010142
177229_at	17.3	5.5e-05	0.001137	WBGene00021557 , Y45G5AM.5
176571_at	-3.29	5.5e-05	0.001137	ncr-2 , WBGene00003562
175815_at	-4.82	5.5e-05	0.001135	Y34F4.2
175724_s_at	4.89	5.5e-05	0.001135	inx-3 , WBGene00002125
175651_at	1.52	5.5e-05	0.00114	sel-10
173666_at	-4.38	5.5e-05	0.001137	R07G3.8 , WBGene00019944
171865_x_at	-1.47	5.5e-05	0.001139
192077_at	2.29	5.6e-05	0.001144	tbck-1 , WBGene00016352
190634_at	-2.26	5.6e-05	0.001144	F25F2.1
188971_s_at	-1.54	5.6e-05	0.001144	sca-1
187698_at	1.9	5.6e-05	0.001144	vps-16 , WBGene00006516
187337_at	-3.08	5.6e-05	0.001144	C32D5.7 , WBGene00016315
187165_at	-6.19	5.6e-05	0.001145	C28C12.11
185015_at	2.22	5.6e-05	0.001144	fbxa-120 , WBGene00016346
182007_at	4.56	5.6e-05	0.001144	K12H6.7 , WBGene00019687
178222_at	1.6	5.6e-05	0.001144	tag-342 , WBGene00007187
175425_at	-3.23	5.6e-05	0.001144	aat-5
175295_at	2.93	5.6e-05	0.001144	dsh-1
173380_at	-1.08	5.6e-05	0.001144	rpl-17
171956_s_at	-5.01	5.6e-05	0.001144	ptr-23 , WBGene00004237
193472_at	-4.58	5.7e-05	0.001158	spe-4 , WBGene00004958
193176_s_at	5.47	5.7e-05	0.001158	hlh-2
192165_s_at	-10.93	5.7e-05	0.001158	K11C4.1 , WBGene00019642
190814_s_at	-8.85	5.7e-05	0.001158	CELE_C50F4.10 , WBGene00008235
190702_at	-16.81	5.7e-05	0.00115	ant-1.3 , WBGene00010485
188890_at	-2.74	5.7e-05	0.001158	tnc-2 , WBGene00006583
186329_at	-2.32	5.7e-05	0.001157	Y57G7A.3
185888_at	-4.33	5.7e-05	0.001158	C24A11.1 , WBGene00016040
185082_at	1.8	5.7e-05	0.001151	phf-30 , WBGene00020716
184254_at	-3.23	5.7e-05	0.001158	C46H11.7 , WBGene00016731
184160_at	2.55	5.7e-05	0.001157	rnh-1.3 , WBGene00007303
176587_s_at	1.6	5.7e-05	0.001157	WBGene00022398 , Y97E10AR.3
192607_at	-4	5.8e-05	0.001164	bus-19
191786_at	-7.39	5.8e-05	0.00116	lec-7 , WBGene00002270
189179_at	-2.1	5.8e-05	0.001164	hil-1 , WBGene00001852
187417_s_at	2.5	5.8e-05	0.001162	atg-16.1 , WBGene00017178
186571_at	-10.48	5.8e-05	0.001164	CELE_Y106G6H.13 , WBGene00013723
181967_at	-1.96	5.8e-05	0.001159	flp-24 , WBGene00016028
179738_at	2.11	5.8e-05	0.001163	CELE_F10D2.12 , WBGene00017337
179398_at	-2.79	5.8e-05	0.00116	CELE_F16H6.7 , WBGene00008897
175990_at	-5.24	5.8e-05	0.001159	ttr-32 , WBGene00020047
175920_at	6.06	5.8e-05	0.001164	fbxb-90 , WBGene00044694
173941_at	1.87	5.8e-05	0.001164	ppfr-2 , WBGene00017064
173717_s_at	1.61	5.8e-05	0.001159	vha-7
192452_at	2.51	5.9e-05	0.001164	die-1 , WBGene00000995
191763_s_at	-2.89	5.9e-05	0.001164	F25H5.7 , F55F8.7 , WBGene00009129 , WBGene00018895
189887_at	-1.72	5.9e-05	0.001167	rpl-24.2 , WBGene00004437
184555_at	-6.99	5.9e-05	0.001167	T20D4.12 , WBGene00020618
184289_at	-1.47	5.9e-05	0.001167	F22H10.3 , WBGene00017727
184142_s_at	3.26	5.9e-05	0.001164	nrde-3 , WBGene00019862
181091_at	-16.32	5.9e-05	0.001167	WBGene00013474 , Y69E1A.2
179793_s_at	1.52	5.9e-05	0.001167	ppfr-2 , WBGene00017064
178825_at	2.05	5.9e-05	0.001164	CELE_C49F5.5 , WBGene00008209
178792_at	4.43	5.9e-05	0.001169	R09A8.2 , WBGene00011153
178126_s_at	4.52	5.9e-05	0.001169	arrd-4 , WBGene00014159
174928_at	1.41	5.9e-05	0.001164	C10G11.7 , WBGene00015687
174750_at	1.29	5.9e-05	0.001167	ran-1 , WBGene00004302
174281_at	-5.5	5.9e-05	0.001164	WBGene00022314 , Y77E11A.14
173727_s_at	-1.36	5.9e-05	0.001167	F40F4.6 , WBGene00018237
172100_x_at	-1.48	5.9e-05	0.001164	mlc-2 , WBGene00003370
171875_x_at	1.26	5.9e-05	0.001167	Y37E11AL.3
186890_at	2.05	6e-05	0.001171	WBGene00022036 , Y65B4BL.4
185803_at	-3.7	6e-05	0.001171	C28C12.4 , WBGene00016180
185693_at	-3.56	6e-05	0.001169	CELE_W02F12.2 , WBGene00020947
183914_s_at	3.06	6e-05	0.001171	R08E3.3
182866_s_at	-2.78	6e-05	0.001172	CELE_F30B5.7 , WBGene00017936
182335_at	5.25	6e-05	0.001171	F17A2.13 , WBGene00008904
180875_at	-3.7	6e-05	0.001171	F37E3.3 , WBGene00018158
180569_at	-10.79	6e-05	0.001172	B0507.10 , WBGene00015227
179947_at	-2.38	6e-05	0.001171	T02C5.1
179206_at	-2.77	6e-05	0.001171	F58B4.3 , WBGene00010236
175957_at	2	6e-05	0.001171	WBGene00018704 , ztf-13
175049_s_at	-3.53	6e-05	0.001171	deg-3 , WBGene00000951
173495_at	-3.49	6e-05	0.001171	K11G9.5 , WBGene00019655
193342_s_at	3.11	6.1e-05	0.001174	pal-1
192092_at	3.8	6.1e-05	0.001174	F13C5.2 , WBGene00017423
190477_at	1.65	6.1e-05	0.001174	tbx-8 , WBGene00006545
187952_at	2.53	6.1e-05	0.001179	taf-4 , WBGene00006385
184655_at	-2.33	6.1e-05	0.001174	T21E12.5 , WBGene00020656
180966_s_at	-3.71	6.1e-05	0.001179	W04B5.1 , WBGene00021018
180256_at	2.37	6.1e-05	0.001179	sdz-24 , WBGene00019495
180004_at	-1.78	6.1e-05	0.001178	CELE_M01G12.7 , WBGene00010821
179724_at	2.53	6.1e-05	0.001174	CELE_F53C3.4 , WBGene00018748
178062_at	4.33	6.1e-05	0.001179	K09E9.3 , WBGene00010726
177739_s_at	2.03	6.1e-05	0.001179	C28A5.1 , WBGene00007788
174494_s_at	2.14	6.1e-05	0.001174	T26A5.5
173400_s_at	2.97	6.1e-05	0.001179	unc-71 , WBGene00006804
193491_at	1.57	6.2e-05	0.00118	rad-54 , WBGene00004298
193301_at	2.12	6.2e-05	0.00118	hmg-11 , WBGene00001976
193014_s_at	-2.59	6.2e-05	0.001179	rig-6
192118_s_at	-3.89	6.2e-05	0.00118	ifb-2
189538_s_at	-6.54	6.2e-05	0.00118	magu-2 , WBGene00006467
188920_at	-3.7	6.2e-05	0.00118	nlp-13 , WBGene00003751
188460_s_at	1.67	6.2e-05	0.00118	daz-1 , WBGene00000935
183376_at	-3.9	6.2e-05	0.001179	CELE_Y39B6A.27 , WBGene00012686
182261_at	-2.23	6.2e-05	0.00118	C23H3.2
180670_at	-1.84	6.2e-05	0.001181	C08G5.7
179907_at	-4.38	6.2e-05	0.001179	T20H4.2 , WBGene00020635
179699_at	-1.85	6.2e-05	0.00118	R13F6.5 , WBGene00020066
178716_at	4.35	6.2e-05	0.001179	atg-10 , WBGene00008427
178429_at	1.83	6.2e-05	0.00118	F21D5.6 , WBGene00009011
178095_at	1.82	6.2e-05	0.00118	orc-5
174855_at	-3.02	6.2e-05	0.00118
194230_x_at	2.26	6.2e-05	0.00118	col-95 , WBGene00000670
193734_at	-9.21	6.3e-05	0.001184	CELE_C15H7.3 , WBGene00007610
192132_at	1.84	6.3e-05	0.001184	CELE_F38B7.3 , WBGene00009534
191224_s_at	-5.58	6.3e-05	0.001185	WBGene00013978 , ZK507.1
190068_s_at	1.88	6.3e-05	0.001184	grld-1
181057_at	2.89	6.3e-05	0.001184	T14F9.2 , WBGene00020508
180695_at	2.97	6.3e-05	0.001183	W06D11.1 , WBGene00012299
180515_at	9.67	6.3e-05	0.001184	fbxb-95 , WBGene00016880
180204_at	-5.38	6.3e-05	0.001184	CELE_F35E12.9
177906_s_at	-5.22	6.3e-05	0.001182	F14F7.4 , WBGene00008811
177917_at	-2.58	6.3e-05	0.001184	jud-4 , WBGene00007262
176533_at	1.86	6.3e-05	0.001185	smr-1
176427_s_at	2.09	6.3e-05	0.001185	exoc-8
172806_x_at	-19.38	6.3e-05	0.001182	CELE_B0238.13 , WBGene00015077
193679_s_at	-2.5	6.4e-05	0.001185	nhr-3 , WBGene00003602
193535_s_at	1.59	6.4e-05	0.001185	tag-52 , WBGene00006431
192716_at	4.24	6.4e-05	0.001185	CELE_C44C10.4 , WBGene00008085
192450_at	-2.39	6.4e-05	0.001185	cex-1 , WBGene00023407
188473_s_at	-6.05	6.4e-05	0.001185	col-97 , WBGene00000672
186629_at	8.58	6.4e-05	0.001185	fbxb-48 , WBGene00018444
186473_at	-3.08	6.4e-05	0.001185	best-3 , WBGene00015286
183187_at	-1.74	6.4e-05	0.001185	dod-17 , WBGene00010745
182468_s_at	-3	6.4e-05	0.001185	K05F1.6
181550_at	-1.16	6.4e-05	0.001186	CELE_R10D12.6 , WBGene00011187
178818_at	-8.01	6.4e-05	0.001185
178734_at	8.13	6.4e-05	0.001185	CELE_C08F8.15 , WBGene00219217
178091_at	-2.22	6.4e-05	0.001185	fbxa-188 , WBGene00009839
177849_at	2.01	6.4e-05	0.001185	T09F3.5 , WBGene00011664
176658_at	-2.32	6.4e-05	0.001186	AC7.3 , WBGene00014997
173060_s_at	-7.95	6.4e-05	0.001185	CELE_C34D4.3 , WBGene00016399
172942_x_at	-1.82	6.4e-05	0.001186	srp-6 , WBGene00005647
172299_x_at	2.63	6.4e-05	0.001185	H11L12.1 , WBGene00019189
190732_s_at	1.71	6.5e-05	0.001189	F25H8.1
189970_s_at	4.43	6.5e-05	0.001191	rgs-8.1 , rgs-8.2 , WBGene00004351 , WBGene00021988
189462_s_at	2.03	6.5e-05	0.001198	rgr-1
184079_at	1.92	6.5e-05	0.001189	fpn-1.2 , WBGene00019977
183428_at	-2.32	6.5e-05	0.001191	CELE_F55G11.1 , WBGene00010122
180616_at	-4.47	6.5e-05	0.001191	T22B7.3 , WBGene00020672
179798_s_at	2.15	6.5e-05	0.001189	WBGene00020763 , ztf-18
178371_at	1.62	6.5e-05	0.001189	sdz-19 , WBGene00009728
174323_at	4.62	6.5e-05	0.001198	ceh-39 , WBGene00000460
174077_at	-2.56	6.5e-05	0.001191	C05D9.9
193867_s_at	-2.16	6.6e-05	0.0012	rhr-2 , WBGene00004359
193289_at	2.76	6.6e-05	0.0012	F33H2.3 , WBGene00009367
193230_at	-2.49	6.6e-05	0.0012	egl-44
190448_at	-1.65	6.6e-05	0.001208	tsp-20 , WBGene00006646
187863_s_at	-2.17	6.6e-05	0.001208	F26F12.3
180730_at	-5.69	6.6e-05	0.0012	CELE_F31E8.5 , WBGene00017955
173877_s_at	1.2	6.6e-05	0.001204	bath-38 , WBGene00009945
193816_at	2.16	6.7e-05	0.001217	mei-1
193669_s_at	1.41	6.7e-05	0.001215	smf-1
193278_at	5.08	6.7e-05	0.00121	K05C4.9 , WBGene00010585
191065_s_at	1.38	6.7e-05	0.001217	dnj-27 , WBGene00022236 , Y73B6BL.12
189905_s_at	2.11	6.7e-05	0.00121	CELE_F33H12.6 , CELE_Y16E11A.2 , CELE_ZK250.9 , F59H6.5 , WBGene00018020 , WBGene00019136 , WBGene00021194 , WBGene00021577 , WBGene00022692 , Y46B2A.2
188219_at	-3.26	6.7e-05	0.001217	flp-13 , WBGene00001456
188022_s_at	2.37	6.7e-05	0.001212	clec-91 , WBGene00014117
186018_at	-2.81	6.7e-05	0.001213	R03H10.7 , WBGene00019859
184062_at	2.09	6.7e-05	0.001217	B0336.5
179257_at	3.75	6.7e-05	0.001215	CELE_F49B2.7 , WBGene00086555
192601_s_at	-1.85	6.8e-05	0.001221	nhr-108 , WBGene00003698
192303_s_at	2.38	6.8e-05	0.001221	zen-4
190234_at	-4.6	6.8e-05	0.001221	isl-1 , R10H1.1 , WBGene00019998 , WBGene00023416
189774_at	1.94	6.8e-05	0.001218	CELE_C07D8.6 , WBGene00015565
188224_s_at	-9.75	6.8e-05	0.001221	C52A10.2 , WBGene00015077 , WBGene00016863
186739_at	4.7	6.8e-05	0.001221	CELE_Y105C5B.20 , WBGene00013659
185736_at	1.82	6.8e-05	0.001221	R12C12.7 , WBGene00020027
184319_at	-2.91	6.8e-05	0.001221	cpn-4 , WBGene00000780
183778_s_at	4.69	6.8e-05	0.001221	F52G3.5 , WBGene00018713
181778_at	-4.96	6.8e-05	0.001221	T14G10.8 , WBGene00011777
179728_at	-3.47	6.8e-05	0.001221	fbxa-165 , WBGene00015600
179316_at	-5.56	6.8e-05	0.001221	F58H1.6 , WBGene00010289
175574_at	2.67	6.8e-05	0.001221	puf-11 , WBGene00022257
173488_at	7.17	6.8e-05	0.001221	vet-1 , WBGene00020261
193995_s_at	-3.86	6.9e-05	0.001221
193579_at	-5.74	6.9e-05	0.001221	WBGene00012785 , Y43C5B.2
192660_at	1.4	6.9e-05	0.001221	thoc-3 , WBGene00009341
192138_at	-5.93	6.9e-05	0.001221	B0207.7 , WBGene00015030
191515_at	-7.05	6.9e-05	0.001223	F19C7.2 , WBGene00017592
189316_at	2.35	6.9e-05	0.001225	ckc-1
188163_s_at	-4.95	6.9e-05	0.001223	catp-3
185434_at	-8.28	6.9e-05	0.001221	fbxa-158
183818_s_at	-4.03	6.9e-05	0.001223	C05E7.1 , WBGene00007343
183011_at	5.41	6.9e-05	0.001225	fbxb-84 , WBGene00020544
182829_at	10.15	6.9e-05	0.001222	F31D5.7 , WBGene00206414
181925_at	-2.25	6.9e-05	0.001223	CELE_Y9C2UA.1
179845_at	2.83	6.9e-05	0.001223	T24C4.2 , WBGene00020758
178562_at	1.68	6.9e-05	0.001223	F56G4.6 , WBGene00010161
177570_s_at	-3.97	6.9e-05	0.001221	CELE_F21H7.3 , WBGene00009029
173777_s_at	2.6	6.9e-05	0.001223	cng-1
192984_at	5.33	7e-05	0.001229	hlh-14 , WBGene00001958
191964_at	1.62	7e-05	0.001225	gcy-19 , WBGene00001544
187896_s_at	1.76	7e-05	0.00123	lin-61
186345_at	2.38	7e-05	0.00123	H24K24.2 , WBGene00019239
186203_at	3.16	7e-05	0.00123	CELE_W02F12.3 , WBGene00020948
185454_s_at	-1.53	7e-05	0.001225	nspb-1 , nspb-2 , nspb-3 , nspb-4 , nspb-5 , WBGene00018162 , WBGene00018166 , WBGene00018167 , WBGene00018169 , WBGene00018170
184436_at	4.54	7e-05	0.001225	fbxc-26 , WBGene00019043
178605_s_at	2.09	7e-05	0.001225	CELE_C25A1.1 , WBGene00007705
173235_at	-10.67	7e-05	0.001225	col-109 , WBGene00000683
173200_s_at	7.04	7e-05	0.001225	inx-2 , WBGene00002124
172040_x_at	2.23	7e-05	0.00123	mom-4 , WBGene00003396
189930_s_at	2.65	7.1e-05	0.001233	ncbp-1 , WBGene00018156
187579_at	-3.38	7.1e-05	0.001234	F37A4.4 , WBGene00018134
187552_s_at	-7.35	7.1e-05	0.001233	C45G9.4 , C45G9.9 , WBGene00016675 , WBGene00016680
186974_s_at	-11.86	7.1e-05	0.001237	col-71 , WBGene00000647
184488_s_at	1.91	7.1e-05	0.001237	exoc-7 , WBGene00016606
184288_at	1.56	7.1e-05	0.001233	H14A12.3 , WBGene00019196
181653_at	-3.17	7.1e-05	0.001234	wago-10 , WBGene00020707
179607_at	-2.1	7.1e-05	0.001233	C18E9.9 , WBGene00007689
178900_s_at	-2.05	7.1e-05	0.001237	F45D3.4
177320_s_at	1.24	7.1e-05	0.001236	CELE_Y54E10BR.3 , WBGene00021842
176996_at	-4.04	7.1e-05	0.001233	WBGene00021880 , Y54G2A.15
174752_at	1.6	7.1e-05	0.001233	WBGene00021440 , Y39A3CL.1
172654_x_at	-2.29	7.1e-05	0.001233	Y71F9B.13
190345_s_at	1.56	7.2e-05	0.001243	Y71H10A.1
188079_s_at	1.9	7.2e-05	0.001237	him-14 , msh-4 , WBGene00001872 , WBGene00003420
186520_at	4.45	7.2e-05	0.001243	CELE_Y116A8C.20 , WBGene00013797
184546_s_at	-6.11	7.2e-05	0.001245	C34F11.8 , WBGene00016417
183015_at	1.65	7.2e-05	0.001243	fbxb-81 , WBGene00020541
182315_at	1.4	7.2e-05	0.001241	str-16 , WBGene00006084
182079_at	2.29	7.2e-05	0.001245	WBGene00013596 , Y87G2A.7
181464_at	-1.9	7.2e-05	0.001237	scl-21 , WBGene00012816
192924_s_at	-4.02	7.3e-05	0.001248	odc-1 , WBGene00003844
189735_at	-2.08	7.3e-05	0.001248	hsp-17
188353_s_at	-2.57	7.3e-05	0.001247	flp-12
188050_at	-9.43	7.3e-05	0.001248	sss-2 , WBGene00006057
187239_at	1.5	7.3e-05	0.001248	F44E2.8 , WBGene00018421
186280_s_at	1.72	7.3e-05	0.001248	F33G12.3 , WBGene00018015
184832_at	4.82	7.3e-05	0.001248	fbxb-59 , WBGene00013759
184648_at	1.56	7.3e-05	0.001247	F35F11.1 , WBGene00018064
184576_at	19.97	7.3e-05	0.001248	fbxc-51 , WBGene00021576
183322_at	-1.45	7.3e-05	0.001248	C06A12.3
182427_s_at	1.53	7.3e-05	0.001248	rbg-2
178066_at	8.32	7.3e-05	0.001248	fbxb-3 , WBGene00009546
174056_at	-4.7	7.3e-05	0.001248	F54D1.6 , WBGene00010047
194006_at	-2.17	7.4e-05	0.001259	unc-25
192314_s_at	2.32	7.4e-05	0.001253	R03G8.6 , WBGene00011000
187367_at	-6.81	7.4e-05	0.00125	WBGene00194691 , ZK1098.12
184641_at	14.5	7.4e-05	0.001251	CELE_Y106G6D.2 , WBGene00013699
181533_at	1.39	7.4e-05	0.00126	clec-46 , WBGene00017202
180075_s_at	-1.66	7.4e-05	0.001256	W05F2.4
178070_at	2.21	7.4e-05	0.00126	C14B1.2 , WBGene00007573
175335_at	1.39	7.4e-05	0.001251	F46F11.6 , WBGene00018509
172309_x_at	-6.96	7.4e-05	0.00125	C08E3.1 , C08E3.13 , WBGene00015593 , WBGene00015605
190403_s_at	3.77	7.5e-05	0.00126	K04C1.3 , WBGene00010553
189029_s_at	1.23	7.5e-05	0.001262	phb-2 , WBGene00004015
188092_at	-2.11	7.5e-05	0.00126	F08F8.6 , WBGene00017271
187203_at	-3.8	7.5e-05	0.001263	C06G4.4 , WBGene00015558
183278_at	-1.83	7.5e-05	0.00126	C45E5.3 , WBGene00016666
181332_at	1.63	7.5e-05	0.00126	F55G1.6 , WBGene00018902
179993_at	-5.5	7.5e-05	0.001265	F35C11.6 , WBGene00009405
178138_at	-8.09	7.5e-05	0.001263	CELE_F38B7.2
177270_at	-2.61	7.5e-05	0.00126	bus-12
177025_at	2.83	7.5e-05	0.001262	mbtr-1
176604_at	-1.82	7.5e-05	0.001262	srv-1 , WBGene00005712
174877_at	2.49	7.5e-05	0.001263	such-1 , WBGene00013443
174210_at	2.87	7.5e-05	0.00126
193825_at	-2.84	7.6e-05	0.001265	nlp-1 , WBGene00003739
188230_s_at	2.22	7.6e-05	0.001267	unc-61
185869_at	-1.56	7.6e-05	0.001265	F35H10.3 , WBGene00018069
182798_at	-2.21	7.6e-05	0.001266	T04A6.1
181200_at	2.22	7.6e-05	0.001267	T09B4.2 , WBGene00020376
179745_at	1.73	7.6e-05	0.001267	F29G9.2
179334_s_at	-3.66	7.6e-05	0.001265	WBGene00013884 , ZC412.3
178512_at	24.76	7.6e-05	0.001267	nlp-39 , WBGene00008295
177810_s_at	15.59	7.6e-05	0.001265	CELE_F28D1.2 , WBGene00009212
177472_at	1.55	7.6e-05	0.001267	CELE_W01A8.5 , WBGene00012167
173688_s_at	13.92	7.6e-05	0.001267	T22B7.7 , WBGene00020674
173316_s_at	1.98	7.6e-05	0.001267	WBGene00013394 , Y62H9A.6
185715_s_at	2.23	7.7e-05	0.001275	fbxb-72 , WBGene00019243
182700_at	-2.25	7.7e-05	0.001275	C49G7.1 , WBGene00016780
181273_at	-2.79	7.7e-05	0.001271	F42G2.5 , WBGene00018354
179049_at	-2.72	7.7e-05	0.001271	CELE_C16D2.1
178921_at	-3.81	7.7e-05	0.001276	WBGene00194912 , ZK856.18
178771_at	-2.49	7.7e-05	0.001271	CELE_F59C6.14 , CELE_F59C6.3 , WBGene00010324
178547_at	-7.74	7.7e-05	0.001279	R148.7 , WBGene00020105
173672_s_at	1.46	7.7e-05	0.001279	C06A5.8
192866_at	-3.26	7.8e-05	0.001283	F20D6.6 , WBGene00017636
188023_at	1.75	7.8e-05	0.00128	tbx-38 , WBGene00006557
187489_at	-1.8	7.8e-05	0.00128	C09F5.1 , WBGene00015647
184338_s_at	4.88	7.8e-05	0.001283	gadr-4 , WBGene00021053
183595_at	2.16	7.8e-05	0.001281	mocs-1 , WBGene00010983
181886_at	-7.86	7.8e-05	0.001283	WBGene00012549 , Y37D8A.8
180522_at	3.48	7.8e-05	0.001283	R11G1.2 , R11G1.7 , WBGene00020011 , WBGene00044725
179176_at	-3.27	7.8e-05	0.001283	C52G5.2 , WBGene00008260
176663_s_at	-1.41	7.8e-05	0.001282	unc-44
174575_at	2.4	7.8e-05	0.001279	unc-50 , WBGene00006785
173710_at	1.78	7.8e-05	0.001283	F58G11.3
172380_x_at	-7.33	7.8e-05	0.00128	F47B3.2 , F47B3.7 , WBGene00018526 , WBGene00018531
192544_s_at	1.89	7.9e-05	0.001289	set-16 , WBGene00011729
190996_at	-4.2	7.9e-05	0.001289	ttr-21 , WBGene00008628
190848_at	-21	7.9e-05	0.001286	CELE_B0280.17 , WBGene00044674
190430_at	6.05	7.9e-05	0.001289	sdz-38 , WBGene00014131
188368_at	-5.58	7.9e-05	0.001286	lon-3 , WBGene00003057
182378_s_at	-6.89	7.9e-05	0.001288	CELE_Y43F8C.5 , WBGene00012827
180073_s_at	4.45	7.9e-05	0.001292	F32D1.7 , WBGene00017986
178735_at	-3.31	7.9e-05	0.001292	CELE_C27D8.2 , WBGene00007778
174233_at	3.31	7.9e-05	0.001286	T23C6.4 , WBGene00020726
189866_s_at	-2.32	8e-05	0.001298	tes-1 , WBGene00015217
189186_at	1.93	8e-05	0.001297	dhs-30 , WBGene00000993
187357_at	-2.39	8e-05	0.001297	orai-1
186950_at	-2.32	8e-05	0.001297	CELE_C05B5.8 , WBGene00007324
182899_at	-2.54	8e-05	0.001297	WBGene00022530 , ZC155.2
179756_at	3.13	8e-05	0.001301	bath-19 , WBGene00019132
179564_at	-7.45	8e-05	0.001297	T22B3.3 , WBGene00011911
177703_at	-2.56	8e-05	0.001297
175138_s_at	3.74	8e-05	0.001297	phf-10
193760_s_at	1.73	8.1e-05	0.001306	skr-20 , WBGene00004826
192619_at	-2.23	8.1e-05	0.001306	W09D10.4 , WBGene00012362
191824_at	1.89	8.1e-05	0.001306	WBGene00007513 , wht-2
191473_s_at	6.18	8.1e-05	0.001305	str-119 , WBGene00006170 , WBGene00021573 , Y45G12C.10
190450_s_at	5.3	8.1e-05	0.001304	F09C8.1 , WBGene00008621
182924_at	1.9	8.1e-05	0.001307	C25F6.1 , WBGene00016102
178439_s_at	-11.27	8.1e-05	0.001307	CELE_F17C8.7 , R07E5.15 , T23F11.2 , WBGene00008912 , WBGene00011120 , WBGene00011954
175253_s_at	-4.06	8.1e-05	0.001306	CELE_C01B4.7 , CELE_Y19D10A.4 , WBGene00015271 , WBGene00021219
174935_at	2.26	8.1e-05	0.001306	CELE_C25A1.12 , WBGene00007711
173568_at	1.52	8.1e-05	0.001307	C27A12.6 , WBGene00016156
190890_s_at	2.42	8.2e-05	0.001307	tra-3 , WBGene00006606
187457_at	6.74	8.2e-05	0.001318	B0416.4 , WBGene00015180
184928_at	5.36	8.2e-05	0.001308	fbxc-18 , WBGene00016307
178075_at	-8.9	8.2e-05	0.001308	CELE_T27E7.6 , WBGene00012091
177041_at	7.14	8.2e-05	0.001307	cutl-25 , WBGene00021919
192279_at	2.58	8.3e-05	0.001319	lgc-40 , WBGene00020767
191691_at	-2.63	8.3e-05	0.001321	ttr-5 , WBGene00008040
186223_at	2.11	8.3e-05	0.001321	lrr-1 , WBGene00018016
185515_at	2.15	8.3e-05	0.001321	CELE_F19B10.1 , WBGene00017583
184794_s_at	4.73	8.3e-05	0.001321	F40G12.11 , WBGene00009606
184541_s_at	-2.08	8.3e-05	0.001321	ssu-2 , WBGene00013455
184345_at	-10.03	8.3e-05	0.001321	CELE_Y73F8A.15 , WBGene00013524
183458_at	-3.39	8.3e-05	0.001321	F58F9.3
181014_at	-3.49	8.3e-05	0.001321	CELE_C39H7.4 , WBGene00016542
175151_at	-1.64	8.3e-05	0.001321	CELE_F53C11.1 , WBGene00009971
192829_at	-3.04	8.4e-05	0.001321	CELE_F23B12.1 , WBGene00009079
190157_at	2.07	8.4e-05	0.001321	CELE_ZK1320.7 , WBGene00014256
188439_at	-3.2	8.4e-05	0.001321	K03E5.2
187446_s_at	-1.71	8.4e-05	0.001321	F15G9.1
187360_at	2.25	8.4e-05	0.001321	vps-41
186360_at	-2.06	8.4e-05	0.001321	K07C11.8 , WBGene00019480
185862_at	-6.48	8.4e-05	0.001321	lon-8 , WBGene00013352
185161_at	2.49	8.4e-05	0.001321	WBGene00021817 , Y53G8B.1
182204_at	2.16	8.4e-05	0.001321	tra-4 , WBGene00018740
179826_s_at	2.58	8.4e-05	0.001321	CELE_F23C8.9 , WBGene00017738
179051_s_at	3.1	8.4e-05	0.001321	CELE_ZK228.3 , WBGene00013946
177537_at	7.03	8.4e-05	0.001321	T24C2.2 , WBGene00011981
176751_at	4.13	8.4e-05	0.001321	C36B7.3 , WBGene00016466
175436_at	2.9	8.4e-05	0.001321	CELE_R09F10.3 , WBGene00019987
175345_s_at	4.85	8.4e-05	0.001321	eya-1
172119_at	1.37	8.4e-05	0.001321	unc-68
192614_at	-3.36	8.5e-05	0.001324	hdl-2 , WBGene00006409
190779_s_at	1.77	8.5e-05	0.001321	B0035.11 , WBGene00007110
190411_at	1.48	8.5e-05	0.001324	mpst-2 , WBGene00010380
189948_at	-1.98	8.5e-05	0.001321	nhr-131 , WBGene00003721
188527_s_at	-3.49	8.5e-05	0.001321	acn-1
188218_s_at	1.99	8.5e-05	0.001321	WBGene00006988 , zyg-1
188032_at	-3.31	8.5e-05	0.001324	R07A4.2 , WBGene00011073
186893_at	2.79	8.5e-05	0.001321	sel-12 , WBGene00004769
185474_at	-2.99	8.5e-05	0.001321	CELE_T05B11.1 , WBGene00020245
183017_s_at	2.22	8.5e-05	0.001324	CELE_F25E5.1 , WBGene00017782
181497_at	-8.82	8.5e-05	0.001324	C09B9.2 , WBGene00015627
179593_at	-3.01	8.5e-05	0.001321	CELE_F09C6.3 , WBGene00008617
179149_at	-1.86	8.5e-05	0.001321	F47B8.8 , WBGene00009809
177729_at	-9.68	8.5e-05	0.001321	CELE_E01G4.6 , WBGene00008448
177337_at	3.21	8.5e-05	0.001321
176376_at	-30.18	8.5e-05	0.001324	fbxa-75 , WBGene00022476
175658_at	-2.71	8.5e-05	0.001324	snt-1
175604_at	1.34	8.5e-05	0.001324	cul-3
173045_at	-1.5	8.5e-05	0.001324	fpn-1.1 , WBGene00021354
192588_s_at	1.85	8.6e-05	0.00133	F33H2.5 , WBGene00009368
192096_at	1.42	8.6e-05	0.001331	R11.1 , WBGene00011226
186373_at	1.48	8.6e-05	0.00133	wago-5 , WBGene00022877
182959_s_at	1.77	8.6e-05	0.001324	F56A6.4 , WBGene00018923
178724_s_at	-2.38	8.6e-05	0.001324	CELE_F54D5.3 , WBGene00010049
178740_at	-10.42	8.6e-05	0.00133	T22C1.9 , WBGene00011919
172659_x_at	2.71	8.6e-05	0.001332	T23F2.5 , WBGene00020738
193738_s_at	1.97	8.7e-05	0.001337	unc-26 , WBGene00006763
190686_at	-8.8	8.7e-05	0.001335	CELE_Y38H8A.3 , WBGene00012637
178456_at	1.69	8.7e-05	0.001337	fbxa-192 , WBGene00010212
176553_s_at	1.6	8.7e-05	0.001332	WBGene00022434 , Y108G3AL.2
175027_at	-1.89	8.7e-05	0.001332	F14D12.1
173866_s_at	-6.92	8.7e-05	0.001337	F27C8.5 , WBGene00009185
173721_at	1.73	8.7e-05	0.001332	mrg-1
171912_x_at	2.75	8.7e-05	0.001337	cht-1 , WBGene00000503
189054_at	-15.41	8.8e-05	0.001341	CELE_C39H7.1 , WBGene00016541
187664_s_at	3.35	8.8e-05	0.001341	gba-3
187066_at	-4.79	8.8e-05	0.00134	WBGene00021908 , Y55B1AR.4
186975_at	2.86	8.8e-05	0.00134	rmd-1 , WBGene00011501
185740_at	6.46	8.8e-05	0.001343	btb-6 , WBGene00018438
184888_at	-3.84	8.8e-05	0.00134	math-39 , WBGene00020358
183081_at	-1.89	8.8e-05	0.001342	CELE_F46F5.7 , WBGene00018498
182909_at	1.64	8.8e-05	0.001343	F58B6.1 , WBGene00019029
182828_at	3.89	8.8e-05	0.00134	F10G2.4 , WBGene00017365
182780_at	2.24	8.8e-05	0.001341	srw-35 , WBGene00005782
182361_s_at	3.64	8.8e-05	0.00134	C05D9.7 , WBGene00015474
180864_at	-1.83	8.8e-05	0.00134	CELE_W02D7.3 , WBGene00020939
179853_at	1.97	8.8e-05	0.00134	ten-1
179384_at	-10.73	8.8e-05	0.00134	F26F2.3 , WBGene00009168
178391_at	1.76	8.8e-05	0.001341	T21E8.5 , WBGene00011903
191879_at	-2.64	8.9e-05	0.001344	D2045.8 , WBGene00008425
191163_at	-1.97	8.9e-05	0.001348	npr-25 , WBGene00011381
190784_at	4.09	8.9e-05	0.001348	rgs-10 , WBGene00004353
181958_at	4.97	8.9e-05	0.001344	T06D4.1
180983_at	-8.4	8.9e-05	0.001344	F49C12.4 , WBGene00009874
179389_s_at	2.19	8.9e-05	0.001348	tbc-1 , WBGene00008974
178094_at	-1.53	8.9e-05	0.001348	F41E7.7
178059_s_at	2.27	8.9e-05	0.001344	W03C9.2 , WBGene00012220
176981_s_at	2.01	8.9e-05	0.001347	WBGene00002079 , xpo-2
173307_s_at	-1.93	8.9e-05	0.001345	fig-1 , WBGene00009968
172534_x_at	-1.7	8.9e-05	0.001348	T13A10.1 , WBGene00020468
194016_at	-5.49	9e-05	0.001348	frk-1
185094_at	2.93	9e-05	0.001354	gmn-1 , WBGene00013552
184883_s_at	-7.01	9e-05	0.001349	F49C12.15 , WBGene00009884
183970_at	-2.48	9e-05	0.001356	T04C12.3 , WBGene00011428
183659_at	1.37	9e-05	0.001348	rabn-5 , WBGene00017161
183328_at	-4.12	9e-05	0.001348	WBGene00012605 , Y38F1A.1
181428_at	-6.38	9e-05	0.001348	F13B6.1 , WBGene00017416
180138_at	-1.9	9e-05	0.001349	CELE_F36G9.13 , WBGene00009489
178932_at	2.95	9e-05	0.001349	CELE_C17E4.3 , WBGene00007643
194082_s_at	2.76	9.1e-05	0.001359	puf-5 , WBGene00004241
192659_at	-2.98	9.1e-05	0.001359	hsp-12.2 , WBGene00002011
189108_at	-2.38	9.1e-05	0.001359	C34B2.3 , WBGene00016388
189076_at	-3.41	9.1e-05	0.001359	cutl-15 , WBGene00011888
182917_at	-2.63	9.1e-05	0.001359	F37B12.1 , WBGene00009504
182561_at	-8.08	9.1e-05	0.001359	CELE_Y11D7A.9 , WBGene00012433
181987_at	-2.51	9.1e-05	0.001359	T23B3.6 , WBGene00020714
181441_s_at	-1.85	9.1e-05	0.001359	T01D1.3 , WBGene00020148
177091_s_at	1.72	9.1e-05	0.001361	Y55F3BR.8
191793_at	-2.83	9.2e-05	0.001371	cri-2 , WBGene00019478
182503_s_at	2.41	9.2e-05	0.001364	C06A5.6 , WBGene00015504
180954_at	-7.2	9.2e-05	0.001368	cdh-10 , WBGene00000402
175536_s_at	1.47	9.2e-05	0.001372	rde-2
190507_at	-1.9	9.3e-05	0.001374	C53A5.9 , WBGene00008267
187511_s_at	1.5	9.3e-05	0.001374	B0495.8
187246_s_at	2.28	9.3e-05	0.001377	CELE_K07E8.7 , WBGene00019498
187107_s_at	6.8	9.3e-05	0.001377	CELE_Y106G6H.9 , WBGene00013721
180783_at	2.25	9.3e-05	0.001374	C25A8.4 , WBGene00016084
180520_at	-2.99	9.3e-05	0.001376	T28H10.2 , WBGene00012143
180165_at	-2.13	9.3e-05	0.001374	F39G3.5
177015_at	2.07	9.3e-05	0.001378	WBGene00021319 , WBGene00045435 , Y34B4A.11 , Y34B4A.2
175043_s_at	3.32	9.3e-05	0.001376	mrp-4 , WBGene00003410
173388_s_at	-3.5	9.3e-05	0.001374	F09B12.3 , WBGene00008607
193893_at	-2.74	9.4e-05	0.00138	WBGene00014148 , ZK909.3
193664_s_at	2.59	9.4e-05	0.001384	mcm-3 , WBGene00003155
192259_s_at	5.9	9.4e-05	0.001384	inx-3 , WBGene00002125
189245_at	-2.55	9.4e-05	0.001384	F47F2.1
183836_at	6.99	9.4e-05	0.001385	T25E12.6 , WBGene00012021
173121_s_at	-1.63	9.4e-05	0.001385	K10B3.6
172429_x_at	-3.48	9.4e-05	0.001385	F52E10.4 , WBGene00009935
193849_at	-8.61	9.5e-05	0.001395	F13D11.4 , WBGene00017429
190872_at	-5.75	9.5e-05	0.001395	nhr-178 , WBGene00017510
190759_at	-2.97	9.5e-05	0.001395	C25A8.5 , WBGene00016085
189002_s_at	2.25	9.5e-05	0.00139	mex-3
183658_at	-2.11	9.5e-05	0.00139	C50F7.3 , WBGene00016843
180135_at	-2.45	9.5e-05	0.001395	F49C12.3 , WBGene00009873
177517_at	1.59	9.5e-05	0.00139	hrp-2
176196_at	-2.23	9.5e-05	0.00139	fbxa-27 , WBGene00022333
193265_at	-1.81	9.6e-05	0.001396	WBGene00006978 , zig-1
192570_s_at	1.73	9.6e-05	0.001398	him-14 , WBGene00001872
188634_s_at	6.81	9.6e-05	0.001398	inx-2 , WBGene00002124
187356_s_at	2.46	9.6e-05	0.001398	F56D1.2 , WBGene00018960
186023_s_at	2.61	9.6e-05	0.001399	perm-4 , WBGene00016638
185949_at	-2.16	9.6e-05	0.001395	CELE_C42D4.13 , WBGene00016598
183228_at	3.13	9.6e-05	0.001398	CELE_C17C3.5 , WBGene00015890
182180_at	-1.67	9.6e-05	0.001398	C50D2.6 , WBGene00016809
179868_at	-2.27	9.6e-05	0.001396	Y81G3A.4
178301_at	2.05	9.6e-05	0.001396	T05F1.4 , WBGene00011490
176154_at	-5.15	9.6e-05	0.001399	F42A9.7 , WBGene00018336
176055_at	12.7	9.6e-05	0.001399	dsl-3 , WBGene00001105
194080_s_at	2.96	9.7e-05	0.0014	puf-6 , puf-7 , WBGene00004242 , WBGene00004243
190434_s_at	-2.65	9.7e-05	0.0014	tsp-8 , WBGene00006634
189667_at	-2.58	9.7e-05	0.001402	cyp-36A1 , WBGene00007913
188189_at	2.82	9.7e-05	0.001402	ins-34 , WBGene00002117
185815_at	-2.63	9.7e-05	0.0014	gsto-3
181056_at	-2.29	9.7e-05	0.0014	lntl-1
180724_at	-3.56	9.7e-05	0.0014	C03C11.1 , WBGene00007274
180687_at	2.02	9.7e-05	0.001402	K10B3.5 , WBGene00019611
180154_at	-3.59	9.7e-05	0.0014	F49C12.2 , WBGene00009872
177877_at	3.1	9.7e-05	0.0014	CELE_F35E2.5 , WBGene00009412
177598_at	-2.82	9.7e-05	0.001402	T26C5.4 , WBGene00012034
175391_at	-1.52	9.7e-05	0.0014	bus-17 , WBGene00044630
172106_x_at	1.41	9.7e-05	0.0014	WBGene00021851 , Y54F10AM.7
193404_at	2.24	9.8e-05	0.001408	ife-4 , WBGene00002062
192287_at	2.49	9.8e-05	0.001409	unc-59 , WBGene00006793
192073_s_at	-2.31	9.8e-05	0.001408	zyx-1
189287_at	1.72	9.8e-05	0.001405	calu-2 , WBGene00017240
187065_s_at	1.34	9.8e-05	0.001409	WBGene00013892 , ZC434.4
183455_at	-6.65	9.8e-05	0.001409	C48E7.7 , F26B1.1 , F26B1.8 , T08B2.12 , WBGene00016752 , WBGene00017815 , WBGene00020350 , WBGene00194703
176016_at	-1.71	9.8e-05	0.00141	nhr-203 , WBGene00019743
189812_s_at	11.59	9.9e-05	0.001415	col-101 , WBGene00000675
188916_s_at	2.79	9.9e-05	0.00141	cyb-3
186300_at	5.33	9.9e-05	0.001415	bath-10 , WBGene00021726
186105_s_at	-13.05	9.9e-05	0.001411	C10G11.9 , T27A3.4 , WBGene00015689 , WBGene00020840
184076_at	-2.93	9.9e-05	0.001411	C01G5.4 , WBGene00015306
182379_at	2.41	9.9e-05	0.001411	tag-175 , WBGene00006520
179553_at	-3.22	9.9e-05	0.001415	F53F8.4 , WBGene00010001
177385_at	1.99	9.9e-05	0.001415	arid-1 , WBGene00044689
175289_at	-2.17	9.9e-05	0.001416	flp-22 , WBGene00009562
191788_at	-2.42	0.0001	0.001422	T27D12.1
191333_at	-3.03	0.0001	0.001417	ttr-26 , WBGene00013079
186466_s_at	2.6	0.0001	0.001422	fbxa-215 , WBGene00012879
184252_at	1.8	0.0001	0.00142	sgo-1 , WBGene00016381
181082_at	1.78	0.0001	0.001417	WBGene00022769 , ZK563.5
178089_at	-4.14	0.0001	0.00142	K03B8.6 , WBGene00010524
176790_at	1.47	0.0001	0.001422	F23H11.2 , WBGene00017758
172156_x_at	2.53	0.0001	0.001422	WBGene00021898 , Y54G2A.36
191581_at	-11.98	0.000101	0.001422	best-1 , WBGene00007203
190547_at	3.32	0.000101	0.001422	WBGene00022455 , Y110A7A.4
186338_at	2.84	0.000101	0.001422	CELE_Y39C12A.9 , WBGene00012710
184280_at	-9.7	0.000101	0.001422	C16C8.18 , WBGene00015855
182712_at	-4.03	0.000101	0.001422	phat-3 , WBGene00016782
182164_s_at	2.67	0.000101	0.001422	C43H6.4 , WBGene00016617
181667_s_at	-5.26	0.000101	0.001422	F58A6.5 , WBGene00019024
181392_at	2.58	0.000101	0.001422	F23F1.5 , WBGene00017746
179048_at	-2.15	0.000101	0.001422	CELE_ZK795.1 , WBGene00014081
178018_at	1.89	0.000101	0.001422	hpo-24 , WBGene00011945
174697_at	1.96	0.000101	0.001422	F35D2.3 , WBGene00018041
173226_s_at	-2.09	0.000101	0.001422	aex-6 , WBGene00000089
173195_s_at	2.77	0.000101	0.001422	smu-2 , WBGene00004896
172706_x_at	-5.54	0.000101	0.001422	F53F1.4 , WBGene00009982
193960_s_at	2.21	0.000102	0.001426	let-99 , WBGene00002368
183291_at	2.64	0.000102	0.001426	F56C9.3 , WBGene00018948
180110_at	1.52	0.000102	0.001426	fbxb-93 , WBGene00013408
175172_at	-3.2	0.000102	0.001426	F55C12.1
188316_s_at	2.31	0.000103	0.001436	cdl-1 , WBGene00000411
186310_at	6.59	0.000103	0.001441	WBGene00021966 , Y57G7A.2
184174_at	-5.95	0.000103	0.001437	CELE_ZC204.12 , WBGene00022562
182464_s_at	2.03	0.000103	0.001437	dnj-7 , WBGene00001025
182420_at	-1.93	0.000103	0.001438	F14F11.2 , WBGene00008820
182209_s_at	9.58	0.000103	0.001437	vet-1 , WBGene00020261
176724_s_at	1.57	0.000103	0.001441	C36B7.6 , WBGene00016469
175304_at	1.93	0.000103	0.001439	CELE_F07H5.10 , WBGene00008561
172981_s_at	1.53	0.000103	0.001439	exoc-8
193446_s_at	2.37	0.000104	0.001441	klp-16 , WBGene00002226
173415_s_at	1.88	0.000104	0.001449	tlf-1
191579_at	-13.4	0.000105	0.00146	nkb-2 , WBGene00008074
185212_at	-1.38	0.000105	0.001458	jip-1
183870_at	-7.63	0.000105	0.001453	CELE_C01G10.18 , CELE_C01G10.5 , WBGene00007232 , WBGene00077583
180897_at	1.99	0.000105	0.001456	mcd-1
180463_s_at	2.75	0.000105	0.001456	igcm-3
178358_at	7.16	0.000105	0.00146	F35G2.3 , WBGene00009437
177556_at	-2.67	0.000105	0.001453	F35H8.2 , WBGene00009447
193480_at	1.73	0.000106	0.001462	F58B3.7 , WBGene00010233
188748_s_at	2	0.000106	0.001462	H25P06.1 , WBGene00010416
187616_s_at	1.44	0.000106	0.00146	F56A8.3
186790_at	3.02	0.000106	0.001461	nuc-1 , WBGene00003828
181311_s_at	2.06	0.000106	0.00146	F49C12.9 , WBGene00009878
180956_at	-2.04	0.000106	0.001462	CELE_Y37H2C.1 , WBGene00012573
180976_s_at	2.63	0.000106	0.001462	cbd-1 , WBGene00010351
177687_at	-8.82	0.000106	0.00146	K09G1.2 , WBGene00010728
177382_at	2.29	0.000106	0.001462	AH10.2 , WBGene00007083
177016_at	4.57	0.000106	0.00146	WBGene00021658 , Y48G1A.2
175487_s_at	2.06	0.000106	0.00146	atg-4.2 , WBGene00014080
174418_at	-2.38	0.000106	0.00146	frpr-18
188233_at	3.45	0.000107	0.001463	taf-7.1 , WBGene00006388
186612_at	-1.49	0.000107	0.001463	fbxa-90 , WBGene00013623
182760_at	1.74	0.000107	0.001466	D2024.2 , WBGene00017051
181605_at	1.55	0.000107	0.001466	CELE_T02C12.3 , WBGene00011368
177977_s_at	-2.06	0.000107	0.001467	C34D1.4
176712_at	-2.65	0.000107	0.001466	K06H7.8 , WBGene00019459
172729_x_at	-6.44	0.000107	0.001466	col-73 , WBGene00000649
172580_at	-4.59	0.000107	0.001463	F33D11.8 , WBGene00018005
172583_x_at	-2.97	0.000107	0.001463	fbxa-24 , WBGene00018803
171795_x_at	-8.8	0.000107	0.001468	R12E2.14 , WBGene00020039
193074_s_at	1.5	0.000108	0.001468	age-1 , WBGene00000090
192759_at	2.97	0.000108	0.001471	wdr-5.3
190431_at	2.41	0.000108	0.001474	pch-2 , WBGene00008641
183024_at	2.43	0.000108	0.001468	R02F2.4 , WBGene00019833
180534_at	2.06	0.000108	0.001472	WBGene00013394 , Y62H9A.6
179510_at	-19.07	0.000108	0.001468	F58H1.2 , WBGene00010285
178569_at	6.63	0.000108	0.001468	sri-16 , WBGene00005528
174213_s_at	5.18	0.000108	0.001468	F14H12.6 , WBGene00017473
189707_at	1.81	0.000109	0.001483	tdp-1
185634_at	3.2	0.000109	0.001483	CELE_R09F10.3 , WBGene00019987
179913_at	-2.06	0.000109	0.001483	E04F6.9 , WBGene00017128
176440_at	1.63	0.000109	0.001483	lgc-29 , WBGene00044528 , Y45G5AL.1
175000_at	-2.2	0.000109	0.00148	F32B5.6
192511_s_at	-3.14	0.00011	0.001484	nhr-113 , nhr-259 , WBGene00003703 , WBGene00007770
190825_at	-4.9	0.00011	0.001488	C53A5.11 , WBGene00008269
185767_at	1.88	0.00011	0.001484	H01M10.1 , WBGene00019143
185162_at	2.08	0.00011	0.001484	CELE_Y105C5B.9 , WBGene00013650
182994_s_at	1.53	0.00011	0.001484	F49E8.7
182791_at	2.31	0.00011	0.001484	WBGene00022576 , ZC250.2
177444_at	1.7	0.00011	0.001484	trcs-2 , WBGene00011312
175456_at	3.24	0.00011	0.001484	CELE_W05H9.4 , WBGene00021051
175349_at	1.52	0.00011	0.001484	C26E6.12 , WBGene00016145
174540_s_at	-12.71	0.00011	0.001489	F47B3.2 , F47B3.7 , WBGene00018526 , WBGene00018531
191997_s_at	2.39	0.000111	0.001495	W04A8.1
189820_at	8.99	0.000111	0.00149	C33G3.4 , WBGene00007904
189498_s_at	2.34	0.000111	0.001495	mls-2 , WBGene00003377
188203_at	-25.44	0.000111	0.001492	ssp-16 , WBGene00006044
187175_s_at	1.68	0.000111	0.001495	mat-1
175382_at	-2.2	0.000111	0.001492	CELE_Y39A1A.9 , WBGene00012648
173870_s_at	-2.43	0.000111	0.001489	F57B9.8 , WBGene00018999
172224_x_at	-3.42	0.000111	0.001495	scrm-5 , scrm-8
193519_s_at	1.59	0.000112	0.001496	num-1
190458_at	1.71	0.000112	0.001496	T24B8.2 , WBGene00011976
188464_at	-2.01	0.000112	0.001496	F26E4.7
183947_at	2.14	0.000112	0.001497	CELE_K02E7.6 , WBGene00019311
183840_at	1.45	0.000112	0.001496	flt-1 , WBGene00001470
182508_at	-2.46	0.000112	0.001496	F10G2.1 , WBGene00017362
182259_at	1.75	0.000112	0.001496	T12F5.2 , WBGene00020467
182018_at	1.75	0.000112	0.001496	K07H8.1 , WBGene00019503
177230_at	10.5	0.000112	0.001496	fbxb-85 , WBGene00011267
174936_s_at	-1.86	0.000112	0.001496	C17D12.5 , WBGene00007639
172214_x_at	-2.46	0.000112	0.001496	flp-15 , WBGene00001458
194090_s_at	-2.83	0.000113	0.0015	nhr-21
192490_at	-2.63	0.000113	0.0015	CELE_ZK337.2 , WBGene00013970
189811_s_at	1.98	0.000113	0.0015	mcm-5 , WBGene00003157
182575_at	-2.06	0.000113	0.0015	CELE_C36C5.5 , WBGene00016474
181331_s_at	-2.57	0.000113	0.001499	K09C6.7 , K09C6.8 , WBGene00019562
180703_at	-2.15	0.000113	0.0015	ttr-6 , WBGene00020886
179434_at	1.83	0.000113	0.001501	E01B7.2 , WBGene00008442
179260_s_at	1.5	0.000113	0.0015	pdr-1 , WBGene00003967
176579_s_at	-2.36	0.000113	0.0015	mab-5 , WBGene00003102
173650_s_at	-5.1	0.000113	0.0015	col-63 , WBGene00000639
173229_s_at	-1.37	0.000113	0.0015	CELE_Y54E10BR.4 , WBGene00021843
172550_x_at	2.28	0.000113	0.0015	H11L12.1 , WBGene00019189
193959_at	2.32	0.000114	0.001501	let-99 , WBGene00002368
192030_at	2.7	0.000114	0.001501	CELE_C01G10.9 , WBGene00007236
191779_s_at	1.78	0.000114	0.001501	R10H10.7 , WBGene00011225
190687_s_at	-21.52	0.000114	0.001501	CELE_C39H7.1 , CELE_Y38H8A.3 , WBGene00012637 , WBGene00016541
190091_at	-8.63	0.000114	0.001501	sqt-2 , WBGene00005017
189589_s_at	1.37	0.000114	0.001503	rad-26 , WBGene00007761
187677_at	3.49	0.000114	0.001501	gadr-3 , WBGene00018561
184614_s_at	2.21	0.000114	0.001501	T26C11.4
183084_at	-4.9	0.000114	0.001501	C54D10.8 , WBGene00008302
182089_at	2.7	0.000114	0.001503	nfya-2
178695_at	-6.23	0.000114	0.001501	F53B3.6 , WBGene00018744
176280_at	-2.39	0.000114	0.001501	CELE_Y69A2AR.22 , WBGene00022093
175356_s_at	-3.46	0.000114	0.001501	F56A11.6 , WBGene00018926
174970_s_at	1.36	0.000114	0.001501	tbc-11
193644_s_at	1.19	0.000115	0.001503	iftb-1 , WBGene00010560
192129_at	-1.74	0.000115	0.001503	eef-1A.1 , eef-1A.2 , WBGene00001168
189412_at	2.68	0.000115	0.001503	cyp-31A3 , WBGene00021200
187633_s_at	1.53	0.000115	0.001503	K04G7.11 , WBGene00019402
183806_at	3.23	0.000115	0.001503	CELE_F43G6.10 , WBGene00009662
183242_at	2.39	0.000115	0.001503	C10A4.3 , WBGene00015664
179805_s_at	2.52	0.000115	0.001503	T04G9.7 , WBGene00020218
179660_at	2.43	0.000115	0.001503	swah-1 , WBGene00007985
179353_at	-4.25	0.000115	0.001503	CELE_ZK550.5 , WBGene00013999
179171_at	-5.79	0.000115	0.001503	T27F6.8 , WBGene00012107
178821_at	2.76	0.000115	0.001504	hst-2 , WBGene00002029
175402_at	1.86	0.000115	0.001503	gras-1 , WBGene00009272
174964_at	2.87	0.000115	0.001503	meg-1 , WBGene00010492
174169_at	-3.8	0.000115	0.001503	F08B1.3 , gcy-12 , WBGene00001538 , WBGene00017234
191890_s_at	5.31	0.000116	0.001504	eya-1
190166_at	-28	0.000116	0.001504	ant-1.4 , WBGene00020140
185576_at	-3.85	0.000116	0.001505	K02E10.4
183827_at	-1.65	0.000116	0.001507	K01A2.5 , WBGene00019280
182443_at	-1.69	0.000116	0.001505	F29B9.8 , WBGene00017923
178949_at	2.2	0.000116	0.001507	CELE_W01G7.4 , WBGene00012188
175798_at	-3.1	0.000116	0.001505	pept-3 , WBGene00003878
175726_s_at	-2.77	0.000116	0.001507	nhr-3 , WBGene00003602
173912_at	2.32	0.000116	0.001505	swan-1 , WBGene00009977
173461_at	3.29	0.000116	0.001505	hlh-2
193636_s_at	-3.2	0.000117	0.001512	ccch-1
188186_s_at	1.98	0.000117	0.001512	lin-25 , WBGene00003011
186581_at	-1.26	0.000117	0.001508	CELE_Y116F11A.6 , WBGene00013819
185166_s_at	-2.08	0.000117	0.001512	flp-18 , WBGene00001461
181681_at	-7.63	0.000117	0.001512	spp-13 , WBGene00004998
181326_at	-1.8	0.000117	0.001512	lgc-22 , WBGene00017483
176047_at	-1.42	0.000117	0.001512	CELE_Y105E8A.13
175874_at	-2.42	0.000117	0.001512	CELE_ZK105.3 , WBGene00022654
175272_at	-4.15	0.000117	0.001511	F45D3.2 , WBGene00009722
175020_at	-2.68	0.000117	0.001512	ifb-1
172799_x_at	-9.06	0.000117	0.001512	cut-2 , WBGene00009983
192128_s_at	-1.3	0.000118	0.001516	pef-1
189442_at	6.53	0.000118	0.001515	sdz-26 , WBGene00011049
188886_at	1.86	0.000118	0.001513	kin-33
186298_at	-3.05	0.000118	0.001516	CELE_Y32B12C.1 , WBGene00012525
173325_s_at	1.95	0.000118	0.001515	pcaf-1 , WBGene00021636
172272_x_at	-7.54	0.000118	0.001516	F26F2.2 , F26F2.9 , WBGene00009167 , WBGene00050959
192344_at	-5.36	0.000119	0.001522	C28G1.5
191835_s_at	1.46	0.000119	0.001521	ZK418.9
187622_s_at	-2.82	0.000119	0.001523	cpna-5
186649_s_at	-27.47	0.000119	0.001519	rmd-4 , rmd-6 , WBGene00018125 , WBGene00020070
186168_at	1.9	0.000119	0.001523	lsy-13 , WBGene00020287
186086_s_at	1.51	0.000119	0.001523	C16E9.2
184510_at	2	0.000119	0.001523	mut-2
178703_at	-5.04	0.000119	0.001519	T01C3.5 , WBGene00011322
177191_s_at	1.77	0.000119	0.001523	mdt-29 , WBGene00007025
187914_s_at	-2.08	0.00012	0.001524	soc-2
183331_s_at	2.42	0.00012	0.001524	bed-1
177316_at	16.41	0.00012	0.001524	sdz-28 , WBGene00020073
175573_s_at	1.84	0.00012	0.00153	puf-6 , puf-7 , WBGene00004242 , WBGene00004243
174296_at	2.23	0.00012	0.001533	CELE_F10C5.2 , WBGene00017328
192671_at	1.79	0.000121	0.001536	sip-1 , WBGene00004798
190125_s_at	2.8	0.000121	0.001533	eri-7 , WBGene00016566
188228_at	-4.61	0.000121	0.001534	skr-4 , WBGene00004810
185948_at	2.25	0.000121	0.001535	F45F2.11 , WBGene00018483
184711_at	-2.33	0.000121	0.001534	C49G7.10 , WBGene00016788
184135_s_at	1.97	0.000121	0.001533	nprl-2 , WBGene00018635
183275_at	-7.72	0.000121	0.001533	F02C9.4 , WBGene00017175
181676_at	8.82	0.000121	0.001537	CELE_B0281.5
177798_at	-1.95	0.000121	0.001536	F10C2.3 , WBGene00008644
172738_x_at	2.01	0.000121	0.001536	cyb-2.1 , WBGene00000866
193701_s_at	-2.34	0.000122	0.001539	nhr-53 , WBGene00003643
192628_at	-3.47	0.000122	0.001542	glc-1 , WBGene00001591
189196_at	-1.47	0.000122	0.001542	unc-89
176555_at	-2.69	0.000122	0.001539	WBGene00021478 , Y39H10A.1
174965_s_at	3.29	0.000122	0.001542	meg-1 , WBGene00010492
172555_x_at	-6.62	0.000122	0.001537	CELE_K01D12.15 , CELE_K01D12.7 , WBGene00010466 , WBGene00010474
193614_s_at	2.71	0.000123	0.001543	unc-37 , WBGene00006773
193212_s_at	-13.91	0.000123	0.001542	C33F10.12 , T05F1.8 , WBGene00011493 , WBGene00016358
190672_s_at	-2.22	0.000123	0.001543	E02A10.3
188358_at	-1.5	0.000123	0.001543	faah-1
186797_s_at	5.69	0.000123	0.001542	CELE_T24E12.11 , WBGene00020778
183991_at	-4.39	0.000123	0.001542	cutl-14 , WBGene00015231
182680_at	1.92	0.000123	0.001543	C50E3.5 , WBGene00016816
182269_at	-2.4	0.000123	0.001543	T28B11.1 , WBGene00012117
179788_s_at	-6.03	0.000123	0.001543	T22B3.2
179623_s_at	1.46	0.000123	0.001542	B0035.6 , WBGene00007109
179479_at	6.7	0.000123	0.001543	fbxb-63 , WBGene00044197
178930_at	-5.64	0.000123	0.001542	F19H8.2 , WBGene00008963
177592_at	3	0.000123	0.001543	capg-2 , WBGene00010093
174585_at	2.08	0.000123	0.001543	F26A1.1 , WBGene00017801
174528_s_at	7.71	0.000123	0.001542	fbxb-8 , WBGene00009861
173902_s_at	5.2	0.000123	0.001543
191180_at	-10.64	0.000124	0.001548	WBGene00006947 , wrt-1
186319_at	2.28	0.000124	0.001543	F52C12.1 , WBGene00018678
185696_at	3.91	0.000124	0.001548	nhr-280 , WBGene00016227
183666_at	-22.8	0.000124	0.001547	col-138 , WBGene00000711
179482_at	-23.45	0.000124	0.001545	CELE_F07A5.2 , WBGene00008541
177964_at	-4.98	0.000124	0.001543	F37A8.1 , WBGene00009501
177470_at	-1.14	0.000124	0.001547	T18D3.7 , WBGene00011824
174983_at	-2.17	0.000124	0.001548	dre-1 , WBGene00001089
193642_at	4.04	0.000125	0.001552	sdc-1 , WBGene00004745
190627_at	-9.59	0.000125	0.001553	acdh-8 , WBGene00019406
186458_s_at	5.02	0.000125	0.001554	CELE_Y57A10C.1 , WBGene00013280
186275_s_at	-7.38	0.000125	0.001557	tbx-34 , WBGene00006553
182324_at	6.32	0.000125	0.001552	CELE_Y46G5A.8 , WBGene00012900
174783_s_at	-3.59	0.000125	0.001554	CELE_Y69A2AR.19 , WBGene00022090
193116_at	-1.6	0.000126	0.001558	C34F6.10 , WBGene00007944
192552_at	-1.47	0.000126	0.001558	WBGene00006979 , zig-2
192247_at	-2.74	0.000126	0.001558	exc-5
187885_at	-3.31	0.000126	0.001558	acdh-6 , WBGene00015335
187637_at	1.67	0.000126	0.001558	C32D5.10 , WBGene00016317
183688_at	1.61	0.000126	0.001558	F59A3.12 , WBGene00185086
183414_at	6.6	0.000126	0.001558	CELE_F23D12.4 , WBGene00009088
180601_s_at	4.7	0.000126	0.001558	bra-1 , WBGene00000262
179764_s_at	2.02	0.000126	0.001558	WBGene00013391 , Y62H9A.3
178738_at	4.64	0.000126	0.001558	sri-17 , WBGene00005529
177021_at	1.67	0.000126	0.001558	daf-25 , WBGene00000917
176734_at	1.99	0.000126	0.001558	F35H12.5
173210_s_at	-4.25	0.000126	0.001558	F14B8.5
188851_at	-4.77	0.000127	0.001558	acs-6 , WBGene00022849
188081_at	-1.45	0.000127	0.001562	ckk-1
187534_s_at	-1.94	0.000127	0.00156
183750_at	-1.71	0.000127	0.00156	T07E3.2 , WBGene00020313
181571_s_at	2.4	0.000127	0.001562	CELE_Y53F4B.3 , WBGene00013150
179952_at	2.63	0.000127	0.001558	alg-2
179912_at	3.7	0.000127	0.00156	T27A1.2 , WBGene00020834
173854_s_at	-2.02	0.000127	0.001558	dop-1
172707_x_at	-1.91	0.000127	0.001562	tat-4
193120_at	-1.72	0.000128	0.001562	twk-7 , WBGene00006662
191304_s_at	3.21	0.000128	0.001563	lin-15B , WBGene00023497
190021_at	2.44	0.000128	0.001563	WBGene00016905 , ztf-3
188289_s_at	1.29	0.000128	0.001563	tat-4
186781_at	-3.78	0.000128	0.001563	F35F10.13 , WBGene00018062
186185_s_at	-11.17	0.000128	0.001563	W09D6.4 , WBGene00012357 , WBGene00012926 , Y47D3A.13
180741_at	-1.87	0.000128	0.001563	F36H9.5 , WBGene00018113
180666_at	1.66	0.000128	0.001563	F08G12.3 , WBGene00008587
179865_at	3.44	0.000128	0.001563	sdz-21 , WBGene00018828
175705_s_at	-3.53	0.000128	0.001563	lec-11
175411_at	13.9	0.000128	0.001563	CELE_F07H5.13 , WBGene00008563
175052_at	-2.63	0.000128	0.001563	pqn-44
173510_s_at	1.89	0.000128	0.001563	mdt-6 , WBGene00003164
190540_s_at	1.52	0.000129	0.001563	B0035.1
189714_at	2.03	0.000129	0.001563	rab-14 , WBGene00004276
188107_at	1.42	0.000129	0.001563	pho-5 , WBGene00015161
187663_at	3.7	0.000129	0.001564	gba-3
187143_s_at	-7.13	0.000129	0.001564	CELE_ZK637.12 , CELE_ZK637.15 , WBGene00014029 , WBGene00014032
183038_at	1.5	0.000129	0.001564	mrps-35
182158_at	21.12	0.000129	0.001564	F48E3.6 , WBGene00018606
181476_s_at	1.81	0.000129	0.001564	npp-5 , WBGene00003791
180916_at	-1.65	0.000129	0.001564	C09D4.2 , WBGene00015633
177736_at	2.41	0.000129	0.001563	perm-1 , WBGene00011350
177159_at	1.68	0.000129	0.001564	WBGene00021555 , Y45G5AM.2
173574_at	1.85	0.000129	0.001564	ulp-1 , WBGene00006736
192508_s_at	-2.34	0.00013	0.00157	C01C4.3
191161_at	1.17	0.00013	0.001568	CELE_C32F10.8
190459_at	2.7	0.00013	0.001569	swsn-2.1 , WBGene00044072
187653_at	1.93	0.00013	0.00157	K07C11.7
184573_at	-2.8	0.00013	0.001567	sox-4 , WBGene00015716
178291_at	1.94	0.00013	0.001567	C14B1.7
177631_at	-2.05	0.00013	0.001566	WBGene00014008 , ZK596.3
176383_at	-1.4	0.00013	0.001567	CELE_C52D10.1 , WBGene00016875
174104_at	1.82	0.00013	0.001567	WBGene00022177 , Y71H2AM.12
193852_at	-2.19	0.000131	0.001575	clec-9 , WBGene00013493
192371_s_at	1.68	0.000131	0.001573	rde-4 , WBGene00004326
191307_at	-2	0.000131	0.001575	gst-31 , WBGene00001779
186078_at	2.83	0.000131	0.001575	WBGene00021206 , Y17G9B.9
183068_at	8.8	0.000131	0.001575	fbxb-83 , WBGene00020543
180818_at	-2.73	0.000131	0.001575	2014-06-01
180260_at	-2.71	0.000131	0.001573	CELE_C04E6.5 , WBGene00015422
178353_s_at	4.07	0.000131	0.001575	CELE_R04D3.3 , WBGene00011011
190177_at	-10.9	0.000132	0.001578	cdh-7 , WBGene00000399
187193_at	5.2	0.000132	0.00158	T05H10.4
181588_at	2.53	0.000132	0.001579	CELE_W02D7.5 , WBGene00020941
178660_at	-3.32	0.000132	0.001577	CELE_C47E8.1 , WBGene00008141
175410_at	2.56	0.000132	0.00158	F52D2.7 , WBGene00018689
171746_x_at	-1.6	0.000132	0.001577	F15G9.1
193717_at	-1.81	0.000133	0.001585	nhr-214
193494_at	-1.97	0.000133	0.001582	ins-18 , WBGene00002101
192670_at	-3.29	0.000133	0.001585	pph-1 , WBGene00004083
192100_at	2.45	0.000133	0.001585	apm-3 , WBGene00000164
192001_at	2.98	0.000133	0.001585	lsd-1 , WBGene00011615
191678_s_at	-1.43	0.000133	0.001585	F30A10.9 , WBGene00009266
190630_at	1.61	0.000133	0.001585	WBGene00013994 , ZK524.4
187656_s_at	1.49	0.000133	0.001582	ntp-1 , WBGene00016380
178165_at	-2.25	0.000133	0.001582	F46F3.3 , WBGene00009791
177959_at	-3.31	0.000133	0.001584	C36B1.6
177147_at	-3.88	0.000133	0.001585	spe-10 , WBGene00004964
192957_s_at	2.72	0.000134	0.001586	pri-1
188259_at	-4.84	0.000134	0.001586	cyn-17 , WBGene00045306 , ZC250.5
184623_at	-3.48	0.000134	0.00159	K01A2.10 , WBGene00019284
176773_at	2.93	0.000134	0.00159	CELE_F45D11.5 , WBGene00018452
173923_at	1.65	0.000134	0.00159	cids-2
171965_x_at	2.77	0.000134	0.001586	tag-349
194235_x_at	-1.97	0.000134	0.001586	cutl-20 , WBGene00018787
188708_at	-1.75	0.000135	0.001596	his-1 , his-10 , his-14 , his-18 , his-26 , his-28 , his-31 , his-37 , his-38 , his-46 , his-5 , his-50 , his-56 , his-60 , his-64 , his-67 , WBGene00001875 , WBGene00001879 , WBGene00001884 , WBGene00001888 , WBGene00001892 , WBGene00001900 , WBGene00001902 , WBGene00001905 , WBGene00001911 , WBGene00001912 , WBGene00001920 , WBGene00001924 , WBGene00001930 , WBGene00001934 , WBGene00001938 , WB…
182630_at	1.69	0.000135	0.001593	F52D10.2 , WBGene00009930
181857_at	-3.58	0.000135	0.001597	C06E4.8 , WBGene00015537
179405_at	5.14	0.000135	0.001592	CELE_F23A7.1 , WBGene00009067
177808_at	-1.79	0.000135	0.001597	CELE_R11H6.4
176948_s_at	2.15	0.000135	0.001597	WBGene00021679 , Y48G1C.6
191891_at	-2.02	0.000136	0.001602	prl-1 , WBGene00004184
190798_at	-2.2	0.000136	0.001602	nhr-206 , WBGene00011097
188946_at	-2.8	0.000136	0.001602	2014-06-01
188951_s_at	2.21	0.000136	0.001602	dnj-23 , WBGene00001041
185448_at	1.53	0.000136	0.001602	gip-1
182935_at	-13.9	0.000136	0.001602	CELE_F36A4.3 , WBGene00018082
175821_s_at	-2.33	0.000136	0.001602	unc-43
173976_at	2.19	0.000136	0.001602	ani-1 , WBGene00013038
191329_s_at	1.63	0.000137	0.001602	air-1 , WBGene00000098
185480_s_at	-9.58	0.000137	0.001604	R13H9.5 , ttbk-2 , WBGene00018122 , WBGene00020071
185127_s_at	6.73	0.000137	0.001602	fbxc-32 , WBGene00016303
184325_s_at	1.93	0.000137	0.001604	C13F10.7 , WBGene00015746
179959_at	-2.32	0.000137	0.001602	C18B2.3 , WBGene00015954
177650_at	-3.74	0.000137	0.001604	lpr-3 , WBGene00012261
177360_s_at	1.74	0.000137	0.001606	CELE_Y73B3A.4 , M70.5 , WBGene00019787 , WBGene00022206
173160_s_at	2.08	0.000137	0.001602	CELE_F36D3.1 , WBGene00009469
173130_s_at	1.61	0.000137	0.001604	C56C10.10 , WBGene00016966
171742_x_at	4.59	0.000137	0.001602	skr-8 , WBGene00004814
191063_at	1.57	0.000138	0.001608	F10C2.4 , WBGene00008645
188154_s_at	2.23	0.000138	0.001607	gex-2 , WBGene00001579
185037_at	-1.41	0.000138	0.001607	ZK470.2
184704_at	1.86	0.000138	0.001607	CELE_F08D12.2 , WBGene00017246
183590_at	-3.99	0.000138	0.001607	C50E3.6 , WBGene00016817
180960_at	-2.76	0.000138	0.00161	C13C12.2 , WBGene00007552
175555_s_at	-2.03	0.000138	0.001607	ctg-2
173019_s_at	1.79	0.000138	0.001607	kup-1 , WBGene00002241
192098_at	1.44	0.000139	0.001613	alh-11
191649_at	-5.3	0.000139	0.001613	acs-10 , WBGene00007082
187591_at	6.99	0.000139	0.001613	zip-8
185035_s_at	2.25	0.000139	0.001616	C25A11.2 , WBGene00016087
183111_at	-1.82	0.000139	0.001613	pqn-48 , WBGene00004135
174053_s_at	2.46	0.000139	0.001613	C37C3.9 , WBGene00016501
193646_s_at	2.53	0.00014	0.001616	gla-3
190682_at	-3.44	0.00014	0.001616	ugt-39
188592_at	-4.16	0.00014	0.001616	his-70 , WBGene00001944
188334_at	-1.79	0.00014	0.001616	unc-23
187762_at	1.6	0.00014	0.001616	C05D11.13 , WBGene00015488
186214_at	-5.72	0.00014	0.001616	Y41G9A.5
185885_at	1.61	0.00014	0.001616	C15B12.6 , WBGene00015787
182457_at	-2.29	0.00014	0.001616	pdf-1
181744_at	-1.66	0.00014	0.001616	M03F4.6 , WBGene00019759
181730_at	2.83	0.00014	0.001616	C48B6.9 , WBGene00016745
177365_at	-2.92	0.00014	0.001616	CELE_R102.2 , WBGene00011289
177032_at	-3.56	0.00014	0.001616	col-91 , WBGene00000666
174110_at	4.11	0.00014	0.001616	F34D6.1 , WBGene00018021
173454_at	1.5	0.00014	0.001616	hrp-1
172047_x_at	1.82	0.00014	0.001616	kap-1
193072_s_at	1.63	0.000141	0.001618	msh-2 , WBGene00003418
186107_s_at	-9.98	0.000141	0.001618	CELE_F36H12.9 , R13H9.6 , WBGene00018123 , WBGene00020072
184971_at	-3.47	0.000141	0.001618	C46E10.1 , WBGene00016707
181736_s_at	-11.06	0.000141	0.001618	K05F1.9 , WBGene00019410
181532_at	-2.57	0.000141	0.001618	nmgp-1 , WBGene00017437
180233_s_at	-1.93	0.000141	0.001618	CELE_C04E6.7 , WBGene00015423
171728_x_at	-3.61	0.000141	0.001618	ncx-2
192815_s_at	-3.7	0.000142	0.001626	CELE_C55A6.12 , WBGene00044019
189387_at	-2.75	0.000142	0.001626	col-118
187470_s_at	1.72	0.000142	0.001623	R06F6.8
185000_at	3.96	0.000142	0.001626	srsx-8 , WBGene00018709
177973_at	2.6	0.000142	0.001623
177957_at	-7.38	0.000142	0.001626	C52E4.7 , WBGene00008259
175453_at	-2.38	0.000142	0.001626	syx-2 , WBGene00006372
173796_at	1.99	0.000142	0.001626	B0303.14 , WBGene00015132
191638_s_at	-14.91	0.000143	0.001626	C55B7.3 , F10G8.1 , WBGene00016942
191038_at	-4.27	0.000143	0.001626	tsp-1 , WBGene00006627
190445_at	-3.35	0.000143	0.001626	CELE_F01D4.8 , WBGene00008490
188337_at	-7.2	0.000143	0.001626	rol-1 , WBGene00004394
186617_s_at	1.77	0.000143	0.001626	set-14 , WBGene00011068
185415_at	-2.57	0.000143	0.001626	nlp-47 , WBGene00018117
183956_at	-3.49	0.000143	0.001626	C48E7.1 , WBGene00016749
183935_at	7.18	0.000143	0.001626	fbxc-28 , WBGene00019922
182887_at	1.45	0.000143	0.001626	F33D4.5 , WBGene00017997
181972_at	-10.57	0.000143	0.001626	grd-3 , WBGene00001692
178572_at	2.57	0.000143	0.001626	rsa-1
177539_at	-8.72	0.000143	0.001626	WBGene00014116 , ZK858.2
177131_s_at	120.81	0.000143	0.001626	F15E11.13 , WBGene00017499 , WBGene00021236 , Y19D10B.7
175266_s_at	1.7	0.000143	0.001626	hyls-1
174336_at	-4.55	0.000143	0.001626	exc-5
174171_at	1.98	0.000143	0.001626	attf-2 , WBGene00017317
193740_at	-2.69	0.000144	0.001629	ncs-2 , WBGene00003564
188898_at	3.31	0.000144	0.001628	egg-1 , WBGene00015083
188247_s_at	-6.9	0.000144	0.001628	C10G11.8 , WBGene00015688
[truncated: 11,881 more rows]

## Sheet: eat2 control vs. n2 control
Transcript Cluster ID	Fold Change (linear) (eat2 control vs. n2 control)	ANOVA p-value (eat2 control vs. n2 control)	FDR p-value (eat2 control vs. n2 control)	Gene Symbol
183668_s_at	-1.22	1e-06	0.025944	fbxa-118 , WBGene00010934
185467_at	-6.45	3e-06	0.035181	ctn-1
190799_at	1.27	1.3e-05	0.08567	srh-4 , WBGene00005230
172716_x_at	1.71	1.5e-05	0.08567	nspc-10 , nspc-12 , nspc-13 , nspc-14 , nspc-15 , nspc-9 , WBGene00009634 , WBGene00009637 , WBGene00009638 , WBGene00009639 , WBGene00009640 , WBGene00023493
193165_at	1.34	2.4e-05	0.105983	rhr-1 , WBGene00004358
182537_at	1.28	2.8e-05	0.105983	C30E1.6 , WBGene00016255
182415_s_at	2.27	5.8e-05	0.173846	F48E3.4 , WBGene00018605
178586_at	-1.19	6.1e-05	0.173846	srr-1 , WBGene00005652
177838_at	2.14	8.3e-05	0.193895	F37H8.5 , WBGene00009514
174626_at	-1.18	8.9e-05	0.193895	kcc-1 , WBGene00006504
175102_at	2.39	9.4e-05	0.193895	CELE_C04H5.7
173706_at	-1.19	0.000121	0.228266	ZK154.6
173423_at	-1.06	0.000131	0.228711	unc-43
183010_s_at	1.71	0.000157	0.247969	CELE_C24B9.3
186025_at	1.27	0.000179	0.247969	R03H10.4 , WBGene00019856
180065_s_at	1.99	0.000179	0.247969	WBGene00013393 , Y62H9A.5
181097_at	2.78	0.000186	0.247969	T21H3.1
185774_s_at	4.06	0.000199	0.250719	spp-8 , WBGene00004993
185697_at	3.23	0.000215	0.252482	CELE_C36C5.12 , WBGene00016481
175591_s_at	1.74	0.000234	0.252482	CELE_C24B9.3
172334_x_at	1.72	0.000234	0.252482	nspc-1 , nspc-10 , nspc-12 , nspc-13 , nspc-14 , nspc-15 , nspc-3 , nspc-7 , nspc-9 , WBGene00009634 , WBGene00009637 , WBGene00009638 , WBGene00009639 , WBGene00009640 , WBGene00015392 , WBGene00023477 , WBGene00023493 , WBGene00044338
180990_at	1.83	0.000264	0.271902	F14B8.4 , WBGene00017446
191284_at	4.74	0.0003	0.277001	asah-1 , WBGene00010769
194143_x_at	-1.13	0.000302	0.277001	kin-1
194245_x_at	1.62	0.000311	0.277001	nspc-10 , nspc-12 , nspc-13 , nspc-14 , nspc-15 , nspc-9 , WBGene00009634 , WBGene00009637 , WBGene00009638 , WBGene00009639 , WBGene00009640 , WBGene00023493
172713_x_at	1.75	0.000318	0.277001	nspc-1 , nspc-10 , nspc-12 , nspc-13 , nspc-14 , nspc-15 , nspc-3 , nspc-7 , nspc-9 , WBGene00009634 , WBGene00009637 , WBGene00009638 , WBGene00009639 , WBGene00009640 , WBGene00015392 , WBGene00023477 , WBGene00023493 , WBGene00044338
180727_at	2.44	0.000361	0.302154	CELE_F49F1.5 , WBGene00018645
190096_at	2.24	0.000388	0.310125	asp-5 , WBGene00000218
173316_s_at	1.87	0.000399	0.310125	WBGene00013394 , Y62H9A.6
188010_at	5.61	0.000411	0.310125	CELE_Y39B6A.24 , WBGene00012683
177350_at	1.14	0.000429	0.31325	CELE_M176.11 , WBGene00010947
185964_at	1.96	0.000466	0.329664	WBGene00012557 , Y37D8A.19
183627_at	-1.21	0.000485	0.332334	T10E9.5 , WBGene00020415
172745_x_at	1.16	0.000552	0.354209	CELE_C08H9.7 , WBGene00007467
175010_s_at	2.2	0.000572	0.354209	CELE_F57C2.4 , WBGene00010196
191784_s_at	2.17	0.000582	0.354209	clec-145 , WBGene00013013
172357_x_at	1.65	0.000623	0.354209	nspc-10 , nspc-12 , nspc-13 , nspc-14 , nspc-15 , nspc-9 , WBGene00009634 , WBGene00009637 , WBGene00009638 , WBGene00009639 , WBGene00009640 , WBGene00023493
176429_at	1.19	0.000642	0.354209	F54H12.2 , WBGene00018842
182599_s_at	7.05	0.000649	0.354209	W02G9.4 , WBGene00020954
182575_at	3.85	0.000653	0.354209	CELE_C36C5.5 , WBGene00016474
185773_at	3.55	0.000657	0.354209	spp-8 , WBGene00004993
188682_at	1.1	0.000658	0.354209	CELE_F12A10.6
175951_s_at	1.18	0.000682	0.359083	tag-250
173038_at	-1.16	0.000716	0.368354	attf-5 , WBGene00020214
182274_at	-1.34	0.000753	0.378508	K08D9.4 , WBGene00019525
191676_at	2.13	0.000811	0.383319	ttr-2 , WBGene00010539
177820_at	1.63	0.000816	0.383319	WBGene00013867 , ZC373.2
181152_at	2.79	0.000841	0.383319	spp-2 , spp-3 , WBGene00004987 , WBGene00004988
172102_x_at	1.42	0.000844	0.383319
175515_at	-1.34	0.000895	0.383319	T22G5.3 , WBGene00011930
172223_x_at	3.34	0.0009	0.383319	ssp-37 , WBGene00012211
174167_at	1.41	0.00091	0.383319	CELE_F53C3.6
191930_at	1.1	0.000911	0.383319	str-88 , WBGene00006147
182893_at	1.7	0.000915	0.383319	F55B11.5 , WBGene00010087
176095_at	-1.15	0.000934	0.384363	mrps-9 , WBGene00017319
187925_at	1.95	0.000975	0.391716	lipl-5
191462_at	1.64	0.001001	0.391716	F41C3.5 , WBGene00018271
179805_s_at	2.03	0.001004	0.391716	T04G9.7 , WBGene00020218
183102_at	1.3	0.001042	0.392005	CELE_C08A9.3
175317_s_at	1.15	0.001052	0.392005	E02D9.1
172902_x_at	-1.86	0.00106	0.392005	col-34 , WBGene00000611
176228_at	1.18	0.001091	0.392005	WBGene00021619 , Y47D7A.6
189545_s_at	-2.67	0.001095	0.392005	col-139 , WBGene00000712
185359_at	-1.15	0.001117	0.392005	rps-12 , WBGene00004481
176257_at	1.12	0.001147	0.392005	WBGene00021256 , Y22D7AR.2
193117_at	1.43	0.001149	0.392005	clec-96 , WBGene00013930
182598_at	7.34	0.001187	0.392005	W02G9.4 , WBGene00020954
183100_at	1.09	0.001215	0.392005	pry-1 , WBGene00004202
181468_s_at	2.1	0.001224	0.392005	WBGene00022822 , ZK813.3
192686_at	-1.11	0.001226	0.392005	rps-23 , WBGene00004492
174352_s_at	2.03	0.001239	0.392005	asp-5 , WBGene00000218
174052_at	-1.23	0.001248	0.392005	W09D10.4 , WBGene00012362
179340_at	1.1	0.001268	0.392005	F28H6.7 , WBGene00009235
177218_at	3.53	0.001291	0.392005	WBGene00021805 , Y53G8AM.5
177028_at	-1.25	0.001299	0.392005	let-754 , WBGene00002879
194234_x_at	1.59	0.001333	0.396833	WBGene00013393 , Y62H9A.5
180057_at	1.19	0.001365	0.401164
182690_at	1.1	0.001405	0.407627	sru-29 , WBGene00005692
180600_at	1.24	0.001455	0.408808	WBGene00022522 , ZC132.3
187076_at	1.34	0.001466	0.408808	clec-134 , WBGene00021141
187806_s_at	1.75	0.001548	0.408808	K07E3.4
180302_at	1.17	0.00155	0.408808	CELE_K02E11.6 , WBGene00010515
179354_s_at	3.93	0.001557	0.408808	CELE_B0513.4
179900_s_at	1.88	0.001559	0.408808	C44B7.5 , WBGene00016627
179130_at	1.19	0.001563	0.408808	vab-23
172715_x_at	1.56	0.001567	0.408808	nspc-1 , nspc-10 , nspc-12 , nspc-13 , nspc-14 , nspc-15 , nspc-3 , nspc-9 , WBGene00009634 , WBGene00009637 , WBGene00009638 , WBGene00009639 , WBGene00009640 , WBGene00023477 , WBGene00023493 , WBGene00044338
190093_at	-1.25	0.001572	0.408808	col-88 , WBGene00000663
185382_at	1.16	0.001605	0.412582	CELE_Y70G10A.3 , WBGene00013499
190195_at	-1.34	0.001638	0.414694	C07A4.2 , WBGene00007397
184864_at	1.88	0.00165	0.414694	CELE_C08F11.11 , WBGene00007458
184528_at	1.13	0.001695	0.421376
174339_at	1.52	0.00173	0.421376
191775_s_at	1.66	0.001737	0.421376	CELE_Y32F6A.5
183167_at	1.49	0.001751	0.421376	gad-2 , WBGene00015666
192888_s_at	1.36	0.001816	0.427879	aldo-1 , WBGene00011474
192144_s_at	3.32	0.001824	0.427879	asm-2 , WBGene00000212
176705_at	1.08	0.001847	0.427879	C36B7.4 , WBGene00016467
191302_at	1.18	0.001885	0.427879	cle-1 , WBGene00000527
193803_s_at	-1.08	0.00189	0.427879	rps-30 , WBGene00004499
176075_at	-1.07	0.001902	0.427879	npp-8
179249_at	1.08	0.001951	0.427879	lips-6 , WBGene00014009
188997_at	1.15	0.001971	0.427879	F56H11.6 , WBGene00010176
180534_at	1.69	0.001991	0.427879	WBGene00013394 , Y62H9A.6
186084_s_at	-1.37	0.00201	0.427879	madf-4 , WBGene00011575
193132_at	2.46	0.002011	0.427879	lbp-2 , WBGene00002254
181071_at	1.89	0.002012	0.427879	E02H9.7 , WBGene00017105
193629_at	1.19	0.002037	0.427879	strl-1
187963_at	1.14	0.002042	0.427879	F14F7.4
193836_s_at	1.57	0.002081	0.431941	clec-50 , WBGene00012253
183754_at	-1.1	0.002115	0.432789
183380_at	1.05	0.002137	0.432789	F10E7.3 , WBGene00017345
179834_at	1.06	0.002142	0.432789	CELE_Y54E2A.4 , WBGene00013189
182651_at	1.11	0.002165	0.433433	C50E3.2 , WBGene00016814
181207_at	1.32	0.002232	0.434114	tctn-1 , WBGene00017120
193021_s_at	-1.14	0.002234	0.434114	rps-8 , WBGene00004477
185647_at	1.4	0.002266	0.434114	CELE_Y81B9A.3 , WBGene00022317
187137_at	1.09	0.002273	0.434114	clec-130 , WBGene00021144
176803_at	1.1	0.002329	0.434114	C03B1.14 , WBGene00015382
172324_x_at	1.8	0.002332	0.434114	nspc-1 , nspc-10 , nspc-12 , nspc-13 , nspc-14 , nspc-15 , nspc-3 , nspc-7 , nspc-9 , WBGene00009634 , WBGene00009637 , WBGene00009638 , WBGene00009639 , WBGene00009640 , WBGene00015392 , WBGene00023477 , WBGene00023493 , WBGene00044338
174963_at	-1.09	0.002338	0.434114	crh-2
188604_at	1.09	0.002356	0.434114	his-69 , WBGene00001943
192687_s_at	-1.09	0.002363	0.434114	rps-23 , WBGene00004492
171788_x_at	3.16	0.002372	0.434114	ctn-1
174445_at	-1.12	0.002407	0.434114	WBGene00021678 , Y48G1C.5
172944_s_at	-1.16	0.002421	0.434114	CELE_F53A3.1 , WBGene00018720
178676_at	1.13	0.002428	0.434114	srw-10 , WBGene00005757
186224_at	1.15	0.002437	0.434114	CELE_Y57G11C.499 , WBGene00077762
178459_s_at	-2.23	0.00253	0.445407
172511_x_at	1.29	0.002543	0.445407	CELE_T28F3.8 , WBGene00012134
185955_at	3.06	0.002559	0.445407	spp-10
176721_at	-1.28	0.002599	0.448827	glb-6 , WBGene00015969
176851_at	1.82	0.00262	0.449133	comt-4 , WBGene00021491
189492_at	1.11	0.00268	0.453125	sra-38 , WBGene00005064
186601_at	-1.12	0.002698	0.453125	sop-3
182817_at	1.11	0.00273	0.453125	D2096.7
176714_at	1.3	0.002738	0.453125	CELE_R13D7.2 , WBGene00020054
176814_at	1.14	0.002755	0.453125
176916_at	-1.38	0.002764	0.453125
188746_at	1.19	0.00283	0.458219	sru-22 , WBGene00005685
182637_at	1.07	0.002835	0.458219	srh-172 , WBGene00005388
192512_at	-1.18	0.002869	0.460435	CELE_W01B6.3 , WBGene00012170
191702_at	2.32	0.002915	0.46145	ttr-1 , WBGene00010541
175472_at	1.23	0.002958	0.46145	ZC449.3
189603_at	1.27	0.002965	0.46145	C47E12.3 , WBGene00008148
183269_s_at	-2.01	0.002976	0.46145	ugt-64 , WBGene00015577
183892_at	1.34	0.002978	0.46145	C10A4.6 , WBGene00015667
178416_at	1.23	0.003008	0.463031	R02D5.4 , WBGene00010978
190816_at	-2.05	0.003047	0.464023	tag-38 , WBGene00006418
184237_at	1.35	0.00307	0.464023	F43C11.8 , WBGene00018385
185184_at	2.59	0.003083	0.464023	CELE_Y57G11B.5 , WBGene00013297
178635_at	-1.97	0.003097	0.464023	scrm-4 , WBGene00008681
186031_at	1.24	0.003278	0.487937	R01B10.4 , WBGene00019806
191666_s_at	1.46	0.003358	0.489813	ges-1 , WBGene00001578
180440_at	1.24	0.00336	0.489813	srv-6 , WBGene00005717
178236_s_at	5.21	0.003373	0.489813	lys-4 , WBGene00003093
172858_x_at	1.23	0.003377	0.489813	C53C11.4 , WBGene00016901
185119_at	1.11	0.003452	0.497499	F47C12.1 , W02C12.1 , WBGene00018546 , WBGene00020928
189913_at	2.07	0.003553	0.508729	CELE_K09C4.1
191904_s_at	1.81	0.003617	0.510451	K09E9.1 , WBGene00010724
176263_s_at	1.87	0.00364	0.510451	H34I24.2 , WBGene00019261
181522_at	1.55	0.00365	0.510451	CELE_D1054.11 , WBGene00008378
187179_at	1.23	0.003655	0.510451	CELE_ZK1320.5 , WBGene00014255
191774_at	1.7	0.003709	0.514868	CELE_Y32F6A.5
176178_at	1.1	0.003823	0.524002
176106_at	1.21	0.003832	0.524002	WBGene00022796 , ZK688.1
189299_at	6.87	0.003845	0.524002	WBGene00022040 , Y65B4BR.1
180532_s_at	-1.49	0.003898	0.528156	hex-5 , WBGene00013497
179851_at	2.96	0.004009	0.53224	WBGene00012544 , Y37D8A.2
180269_at	-1.48	0.004013	0.53224	C35B1.5 , WBGene00016435
187858_at	2.47	0.004029	0.53224	ctn-1
172148_x_at	1.43	0.00403	0.53224
192559_s_at	2.05	0.004046	0.53224	clec-65 , WBGene00009396
194151_x_at	1.77	0.004098	0.533045	mtl-2 , WBGene00003474
184242_at	-1.16	0.004124	0.533045	fbxa-216 , WBGene00012953
172718_x_at	1.12	0.004178	0.533045	ZC178.1
186834_at	1.15	0.004183	0.533045	VW02B12L.2 , WBGene00012155
180511_at	1.1	0.004196	0.533045	frpr-7 , WBGene00018191
181689_at	1.13	0.004224	0.533045	F54F11.1 , WBGene00010069
172998_s_at	1.41	0.004244	0.533045	CELE_K07A1.6 , WBGene00010613
180783_at	2.95	0.004246	0.533045	C25A8.4 , WBGene00016084
184809_at	1.21	0.004283	0.533045	tbc-4 , WBGene00020770
190974_at	1.26	0.004303	0.533045	tsp-13 , WBGene00006639
179821_at	1.16	0.004317	0.533045	srt-34 , WBGene00018826
189969_at	1.16	0.004335	0.533045	sra-25 , WBGene00005051
188123_at	2.18	0.004366	0.533918	B0035.13 , WBGene00007112
185167_at	1.19	0.004479	0.536711	CELE_Y116A8A.4 , WBGene00013775
188283_at	-1.16	0.004481	0.536711	rpl-30 , WBGene00004444
190312_at	3.25	0.004493	0.536711	ddo-3 , WBGene00017648
174857_at	1.8	0.004493	0.536711
180290_at	1.12	0.004545	0.536711	CELE_T26E4.10 , WBGene00012052
191270_at	1.28	0.004547	0.536711	C56G3.2 , WBGene00016985
179172_at	1.15	0.004579	0.536711	CELE_F28B1.9 , WBGene00045381
180492_s_at	1.34	0.004631	0.536711	WBGene00012811 , Y43F8A.5
189517_at	3.09	0.004665	0.536711	pho-14 , WBGene00020471
181220_at	5.32	0.004704	0.536711	C53B7.2 , WBGene00016893
177738_at	1.37	0.004777	0.536711	srxa-9 , WBGene00014070
194171_s_at	1.12	0.004777	0.536711	T10B10.9 , WBGene00011685
177496_at	2.6	0.004787	0.536711	CELE_D1086.1 , WBGene00008388
172351_x_at	1.41	0.004837	0.536711	T02H6.3
190665_at	1.37	0.004857	0.536711	dct-10
183664_at	2.15	0.004872	0.536711	CELE_F17E9.3 , WBGene00017540
179228_at	2.68	0.004895	0.536711	sdz-27 , WBGene00011124
182849_at	-1.45	0.004916	0.536711	CELE_Y37A1B.5
177627_at	1.5	0.004956	0.536711	CELE_F10A3.1 , WBGene00008631
180126_s_at	1.09	0.005018	0.536711	srh-203 , WBGene00005414
186507_at	1.15	0.005054	0.536711	clec-217 , WBGene00017824
174085_s_at	-1.14	0.005077	0.536711	rps-5 , WBGene00004474
172227_x_at	1.44	0.005077	0.536711	CELE_K07A1.6 , WBGene00010613
184259_at	1.25	0.005104	0.536711	C15B12.4 , WBGene00015786
181379_at	1.2	0.005123	0.536711	C08G5.1 , WBGene00015614
193335_at	1.36	0.00513	0.536711	fbxa-199 , WBGene00005931
192702_s_at	-1.06	0.005137	0.536711	rps-3 , WBGene00004472
187964_at	2.63	0.005175	0.536711	lipl-1 , WBGene00010062
178016_at	-1.1	0.005183	0.536711	srab-26 , WBGene00043059
188681_at	1.14	0.0052	0.536711	F43D9.3
191383_at	1.48	0.005208	0.536711	gst-30 , WBGene00001778
191647_at	1.09	0.005239	0.536711	srh-247 , WBGene00005453
192434_at	-1.17	0.005253	0.536711	rps-11 , WBGene00004480
190837_at	-1.54	0.005255	0.536711	aqp-4 , WBGene00000172
177223_s_at	-1.14	0.005259	0.536711	WBGene00021808 , Y53G8AM.8
175722_s_at	1.3	0.005274	0.536711	sax-1
174316_at	1.15	0.005275	0.536711	R57.1
180854_at	1.14	0.005295	0.536711	R12E2.6 , WBGene00020032
188325_at	1.31	0.005314	0.536711	far-2 , WBGene00001386
172595_x_at	-1.28	0.005376	0.539742	nspb-2 , WBGene00018162 , WBGene00018169
186074_at	2.22	0.005434	0.539742	R03H10.6 , WBGene00019858
184714_s_at	-1.29	0.005445	0.539742	WBGene00021818 , Y53G8B.2
180080_at	-1.26	0.005468	0.539742	W05F2.7 , W05F2.8 , WBGene00021039 , WBGene00195045
184600_s_at	1.59	0.005486	0.539742	CELE_C01B10.6
193185_at	-1.61	0.005487	0.539742	lip-1 , WBGene00003043
178043_at	1.14	0.00558	0.544409	sqrd-1
187370_at	1.22	0.005582	0.544409	C04E7.1 , WBGene00015428
173698_s_at	1.35	0.005662	0.546685	cyp-37A1 , WBGene00008499
184599_at	1.67	0.005671	0.546685	CELE_C01B10.6
177321_at	1.07	0.005678	0.546685	hmr-1
172362_x_at	1.05	0.005711	0.547501	B0350.3 , WBGene00015154
176808_at	1.39	0.005737	0.54771	F14H12.17 , F14H12.8 , WBGene00017475
190186_s_at	-1.36	0.005843	0.555429	tre-2 , WBGene00006608
189734_at	1.75	0.005951	0.563352	cpi-1 , WBGene00000535
181600_at	1.14	0.006062	0.571476	F56C3.5 , WBGene00018942
176409_at	1.09	0.006106	0.571784	CELE_C52D10.3 , WBGene00016877
176198_at	-1.13	0.006116	0.571784	laf-1 , WBGene00002244
190253_at	-1.52	0.006153	0.5729	nhr-162 , WBGene00016367
181642_at	1.51	0.006235	0.573042	CELE_T20G5.12 , WBGene00011873
191759_at	3.03	0.006259	0.573042	fmo-2 , WBGene00001477
176513_s_at	-1.23	0.006265	0.573042	afd-1
177611_at	1.12	0.00632	0.573042	srh-165 , WBGene00005381
185869_at	-1.28	0.006322	0.573042	F35H10.3 , WBGene00018069
182551_s_at	2.13	0.006324	0.573042	phat-6 , WBGene00011683
182437_at	1.2	0.006341	0.573042	dgn-3 , WBGene00017221
190159_s_at	-1.16	0.00639	0.573042	pbs-3 , WBGene00003949
186231_at	1.43	0.006397	0.573042	perm-2 , WBGene00016636
178411_s_at	3.79	0.006413	0.573042	W02D9.7 , WBGene00012213
179480_at	1.39	0.006433	0.573042	fbxa-141 , WBGene00008355
172083_x_at	-1.12	0.006501	0.576791	rps-28 , WBGene00004497
185275_at	1.24	0.006553	0.579167
173245_s_at	1.44	0.006622	0.580978	perm-4 , WBGene00016638
188078_at	3.81	0.006644	0.580978	lipl-2 , WBGene00009773
185500_at	1.09	0.006727	0.580978	CELE_F08D12.3
174929_at	1.22	0.006771	0.580978	epn-1
172107_x_at	1.42	0.006891	0.580978	WBGene00021852 , Y54F10AM.8
184616_at	1.17	0.006895	0.580978	CELE_Y18D10A.4 , WBGene00012477
191021_at	-1.53	0.006897	0.580978	npr-3 , WBGene00007006
176997_at	1.17	0.006899	0.580978	nhr-277 , WBGene00022374
193573_at	1.27	0.006902	0.580978	CELE_F26D2.15 , WBGene00009153
174994_at	1.34	0.006948	0.580978	osm-11 , WBGene00003891
193631_at	1.17	0.00698	0.580978	CELE_R09D1.13 , WBGene00011169
183470_at	1.54	0.006989	0.580978	asp-1 , WBGene00000214
180631_at	1.22	0.007032	0.580978	F28B4.1 , WBGene00017890
186372_at	1.26	0.007047	0.580978	toca-1
182333_at	1.13	0.007052	0.580978	C54G7.1 , WBGene00016933
190048_s_at	1.3	0.007055	0.580978	cpz-1 , WBGene00000788
182460_at	1.15	0.007102	0.580978
192194_s_at	5.02	0.007103	0.580978	asm-3
187234_s_at	-1.98	0.007112	0.580978	WBGene00022445 , Y110A2AL.9
182180_at	-1.59	0.007133	0.580978	C50D2.6 , WBGene00016809
183155_at	-1.52	0.007143	0.580978	D2096.1 , WBGene00017069
191954_at	1.22	0.007156	0.580978	ZK328.7
172077_x_at	1.18	0.007175	0.580978
173711_s_at	1.32	0.007209	0.580978	C17G10.6
179879_at	3.11	0.007216	0.580978	CELE_Y51H4A.5 , WBGene00013101
186232_s_at	1.39	0.007333	0.58685	perm-2 , WBGene00016636
176080_at	-1.18	0.007385	0.58685	WBGene00022722 , ZK370.8
188276_s_at	-4.29	0.007429	0.58685	col-161 , col-162 , WBGene00000734 , WBGene00000735
184783_at	1.15	0.007458	0.58685	CELE_E03H12.9 , WBGene00017115
180646_at	1.36	0.007487	0.58685	fbxc-20 , WBGene00018352
190020_at	1.41	0.007499	0.58685	bus-8 , WBGene00044623
176170_at	1.16	0.007512	0.58685	WBGene00044441 , Y119C1B.11
186112_at	-1.21	0.00754	0.58685	rabx-5 , WBGene00012644
172093_x_at	1.69	0.007544	0.58685	WBGene00021821 , Y54B9A.1
184560_s_at	1.2	0.007573	0.58685	F16G10.9 , WBGene00017524
177506_at	1.31	0.007626	0.58685	clec-110 , WBGene00008909
192679_at	-1.15	0.007645	0.58685	rpl-6 , WBGene00004417
193286_s_at	-1.07	0.007652	0.58685	rpl-33 , WBGene00004447
184874_at	1.03	0.007652	0.58685	W04H10.2 , W04H10.5 , WBGene00021031 , WBGene00206416
183618_at	-1.57	0.007705	0.58844	C24B5.1 , WBGene00016044
180491_at	1.39	0.007751	0.58844	WBGene00012811 , Y43F8A.5
189878_at	1.21	0.007856	0.58844	kin-19 , WBGene00002202
181525_at	1.11	0.007858	0.58844	F09E5.7 , WBGene00017285
173518_s_at	-2.74	0.007882	0.58844	col-113 , WBGene00000687
180717_at	1.24	0.007888	0.58844	F46H5.5 , WBGene00018521
184978_at	-1.26	0.007902	0.58844	map-2 , WBGene00003130
188281_s_at	-1.66	0.008011	0.58844	col-81 , WBGene00000657
186181_at	-1.66	0.008013	0.58844	H14E04.3 , WBGene00019200
184605_at	-1.21	0.00804	0.58844	CELE_C01B10.8 , WBGene00015282
186281_s_at	1.8	0.008056	0.58844	CELE_C08F11.12 , WBGene00007459 , WBGene00012878 , Y45F10C.2
184474_at	1.17	0.008064	0.58844	srx-110 , WBGene00006001
180786_at	1.94	0.008102	0.58844	K09C6.9 , WBGene00019563
178147_at	1.35	0.008136	0.58844	F56H6.1 , WBGene00010162
188487_s_at	2.17	0.008144	0.58844	mtl-2 , WBGene00003474
183251_s_at	-1.28	0.008147	0.58844	mth-2 , WBGene00017947
190847_s_at	-1.11	0.008216	0.58844	rpl-41 , WBGene00004454
182212_at	1.15	0.00822	0.58844	C31E10.4 , WBGene00007845
173351_s_at	-1.06	0.008256	0.58844	rpl-35 , WBGene00004449
176545_at	1.11	0.0083	0.58844	WBGene00021480 , Y39H10A.4
185250_at	-1.19	0.008313	0.58844	T22B11.1 , WBGene00020675
183125_at	1.55	0.008321	0.58844	CELE_F25E5.8
179969_at	1.09	0.008396	0.58844	btb-15 , WBGene00015594
190669_at	-1.27	0.008411	0.58844	gst-11 , WBGene00001759
192585_s_at	-1.2	0.008442	0.58844	rps-9 , WBGene00004478
189440_at	1.09	0.008474	0.58844	str-222 , WBGene00006253
174880_at	1.98	0.008515	0.58844	bus-8 , WBGene00044623
186880_at	1.45	0.008522	0.58844	C25E10.10 , WBGene00016099
184418_at	2.01	0.008524	0.58844	K11H12.6 , WBGene00019662
183548_at	-1.41	0.008531	0.58844	C50F7.6 , WBGene00016846
179063_at	1.18	0.008534	0.58844	CELE_C55A1.1 , WBGene00008321
172803_x_at	-2.93	0.008544	0.58844	col-107
185539_at	1.25	0.008557	0.58844	fbxb-58 , WBGene00019186
181917_at	1.21	0.008568	0.58844	CELE_ZC239.2 , WBGene00022565
175189_at	1.51	0.008583	0.58844	dyf-7 , WBGene00001123
187260_s_at	3.39	0.008681	0.588454	CELE_ZK1320.2 , WBGene00014252
181259_at	1.71	0.00869	0.588454	clec-51 , WBGene00015050
175566_s_at	2.07	0.008713	0.588454	ugt-50
172250_x_at	1.21	0.008721	0.588454	R09H3.2 , WBGene00043469
191377_s_at	1.2	0.008772	0.588454	C24A8.6 , dop-6 , WBGene00016037 , WBGene00044004
172890_x_at	-1.11	0.008775	0.588454	rpl-31
179528_at	2.05	0.008784	0.588454	WBGene00014108 , ZK856.7
190610_s_at	1.63	0.008805	0.588454	ttr-51 , WBGene00010440
184054_at	1.31	0.008831	0.588454	WBGene00022714 , ZK355.4
177870_at	1.48	0.008843	0.588454	C02F4.4 , WBGene00007264
186390_at	1.63	0.008944	0.593417	CELE_Y47H10A.5 , WBGene00012961
189583_at	1.29	0.009016	0.593577	nex-3 , WBGene00003590
193755_s_at	1.08	0.009023	0.593577	pdi-3 , WBGene00003964
183507_at	1.15	0.009057	0.593577	unc-10
188627_at	1.28	0.00908	0.593577	K07C11.4 , WBGene00019477
183393_at	1.13	0.00908	0.593577	CELE_Y39B6A.22 , WBGene00012681
190273_at	1.23	0.009225	0.593577	klf-1 , WBGene00018990
188948_at	1.1	0.009273	0.593577	F26A10.2 , WBGene00017814
180206_s_at	-1.16	0.009289	0.593577	CELE_C27A7.5
179933_at	-1.27	0.009302	0.593577	CELE_F39E9.1 , WBGene00018194 , WBGene00021590 , WBGene00195076 , Y46D2A.2 , Y46D2A.5
190392_s_at	1.16	0.009313	0.593577	cas-1
175832_s_at	-1.39	0.009339	0.593577	ego-1 , WBGene00001214
191956_at	2.03	0.00937	0.593577	asp-3 , WBGene00000216
173253_s_at	-1.1	0.009375	0.593577	rpl-22
179308_s_at	1.42	0.00943	0.593577	T06D8.3 , WBGene00011524
186532_at	-1.34	0.009441	0.593577	fard-1 , WBGene00022200
187646_s_at	1.8	0.009445	0.593577	CELE_C46C2.5 , WBGene00008113
181782_at	1.13	0.009447	0.593577	F08F1.3 , WBGene00017257
181716_at	1.08	0.009457	0.593577
191440_at	1.6	0.009463	0.593577	ugt-47 , WBGene00011006
185545_at	1.03	0.009471	0.593577	CELE_F19B10.5 , WBGene00017587
190690_s_at	-1.17	0.009505	0.594032	catp-6
191574_at	1.1	0.009533	0.594183	npr-30 , WBGene00019183
185534_at	1.09	0.009571	0.594926	clec-138 , WBGene00018049
182730_at	1.06	0.00963	0.596954	K08D9.5 , WBGene00019526
183233_at	1.14	0.009679	0.598315	WBGene00022612 , ZC449.2
185638_at	1.18	0.009734	0.600087	srt-30 , WBGene00019966
186061_at	1.22	0.009771	0.600724	nac-2 , WBGene00003518
181194_s_at	1.15	0.009901	0.603444	oac-25 , oac-28 , WBGene00009610 , WBGene00009615
178987_at	1.22	0.009933	0.603444	C32A9.1 , WBGene00007861
176775_at	1.38	0.009987	0.603444	tmem-135 , WBGene00019345
193911_at	1.09	0.009989	0.603444	cnt-1
192778_at	-1.22	0.01	0.603444	pas-2 , WBGene00003923
192470_at	1.1	0.010052	0.603444	nhr-218
183814_at	1.19	0.010053	0.603444	srd-74 , WBGene00007701
190876_at	1.18	0.010087	0.603444	nhr-171 , WBGene00016926
188076_s_at	1.32	0.010087	0.603444	pkd-2 , WBGene00004035
193130_at	1.51	0.010099	0.603444	clec-97 , WBGene00013931
183311_at	-1.57	0.010164	0.603444	F40H3.1
177465_at	1.45	0.010181	0.603444	arrd-9 , WBGene00008843
171786_x_at	-1.09	0.010252	0.603444	rpl-33 , WBGene00004447
180348_at	1.06	0.010263	0.603444	B0207.8 , WBGene00015031
188496_s_at	3.67	0.010341	0.603444	CELE_T07G12.5
194150_x_at	1.98	0.010357	0.603444	mtl-2 , WBGene00003474
182574_at	-1.09	0.010455	0.603444	CELE_Y54E5B.2 , WBGene00013204
179424_at	1.7	0.010497	0.603444	spp-18 , WBGene00005003
189219_s_at	1.61	0.01053	0.603444	cyp-13A11 , cyp-13A12 , WBGene00008809 , WBGene00008810
182513_at	1.25	0.010559	0.603444	tth-1 , WBGene00006649
186467_at	1.18	0.010577	0.603444	VC27A7L.1 , WBGene00012147
176958_at	1.31	0.010592	0.603444	WBGene00021700 , Y48G9A.6
184885_at	-1.29	0.010608	0.603444	CELE_W10G11.2 , WBGene00021135
173112_s_at	-1.21	0.010618	0.603444	rps-9 , WBGene00004478
183743_at	-1.09	0.010638	0.603444	col-55 , WBGene00000632
191477_at	1.04	0.010649	0.603444	str-170 , WBGene00006214
185474_at	1.2	0.010687	0.603444	CELE_T05B11.1 , WBGene00020245
190597_s_at	1.21	0.010706	0.603444	scl-13 , WBGene00019179
182034_at	1.1	0.010722	0.603444	ferl-1 , WBGene00020262
175763_at	-1.22	0.010753	0.603444	clh-2
192125_s_at	-1.34	0.010787	0.603444	sod-1
171741_x_at	1.36	0.0108	0.603444	perm-4 , WBGene00016638
183585_at	-1.12	0.010812	0.603444	K03H6.5 , WBGene00019370
192698_at	1.18	0.010928	0.603444	psd-1
191832_at	1.22	0.010932	0.603444	ucr-2.1
183172_s_at	-1.16	0.011055	0.603444	eif-3.K , WBGene00001233
172030_x_at	1.05	0.011057	0.603444	csp-3 , WBGene00000821
192894_at	1.54	0.011084	0.603444	CELE_F42F12.3 , WBGene00009635
179839_at	1.18	0.011098	0.603444
188830_at	1.21	0.011104	0.603444	str-183 , WBGene00006227
172501_at	-1.06	0.011121	0.603444	CELE_F19B10.3 , WBGene00017585
172985_at	1.1	0.011169	0.603444	cpi-2
186023_s_at	1.57	0.011252	0.603444	perm-4 , WBGene00016638
173841_s_at	-1.09	0.01128	0.603444	WBGene00014109 , ZK856.8
193588_s_at	4.24	0.011292	0.603444	thn-1 , thn-2 , WBGene00009213 , WBGene00009215
183534_at	-1.06	0.011295	0.603444	fbxa-8 , WBGene00016526
182546_at	1.24	0.011299	0.603444	CELE_Y46G5A.2 , WBGene00012895
176365_at	1.3	0.011366	0.603444	fbxa-36 , WBGene00022479
183021_at	-1.46	0.011369	0.603444	F48G7.4 , WBGene00018615
193079_s_at	-1.1	0.011385	0.603444	rpl-37 , W01D2.1 , WBGene00004451 , WBGene00012179
172701_x_at	-2.35	0.011392	0.603444	col-125 , WBGene00000699
173206_s_at	-1.16	0.011405	0.603444	qdpr-1 , WBGene00011398
190651_at	1.49	0.011453	0.603444	ugt-61 , WBGene00018206
175096_at	1.78	0.011476	0.603444	spp-15 , WBGene00005000
181328_at	1.66	0.011483	0.603444	CELE_K02E11.4 , WBGene00010513
176542_at	1.25	0.011506	0.603444	WBGene00022282 , Y74C10AR.2
192620_at	1.9	0.011532	0.603444
177531_at	1.39	0.011555	0.603444	C05E7.3 , WBGene00007345
190504_at	1.15	0.011557	0.603444
173269_s_at	-1.13	0.011583	0.603444	rpl-16 , WBGene00004428
173090_s_at	2.17	0.011609	0.603444	clec-65 , WBGene00009396
186360_at	-1.82	0.011626	0.603444	K07C11.8 , WBGene00019480
172475_x_at	-2.2	0.011631	0.603444	col-145 , WBGene00000718
186125_at	1.17	0.01167	0.603444	sru-24 , WBGene00005687
183205_at	-1.09	0.01171	0.603444	tub-2 , WBGene00022139
178047_at	1.08	0.011774	0.603444	F49C5.7 , WBGene00009869
172197_x_at	-3.26	0.011807	0.603444	col-92 , col-94 , WBGene00000667 , WBGene00000669
179459_at	1.12	0.011853	0.603444	fbxa-171 , WBGene00008009
172735_x_at	-2.95	0.011865	0.603444	col-167 , col-168 , col-170 , WBGene00000740 , WBGene00000741 , WBGene00000743
184037_at	1.7	0.011909	0.603444	math-22 , WBGene00016717
174822_at	-1.09	0.011914	0.603444	vig-1
189701_at	1.22	0.012048	0.603444	clec-95 , WBGene00013927
174464_at	1.52	0.012063	0.603444	WBGene00022396 , Y97E10AR.1
186859_at	1.88	0.012064	0.603444	CELE_C05B5.17
174386_at	1.33	0.01207	0.603444	nex-2
191995_at	1.27	0.012113	0.603444	F08B1.3 , gcy-12 , WBGene00001538 , WBGene00017234
191976_at	-1.43	0.012139	0.603444	ser-3 , WBGene00004778
186215_at	-2.64	0.012178	0.603444	fbxa-72 , WBGene00017962
178926_s_at	1.88	0.012178	0.603444	heh-1 , WBGene00006452
184705_at	1.1	0.012191	0.603444	usp-3 , WBGene00013506
191338_at	2.23	0.012215	0.603444	sri-74 , WBGene00005586
172939_x_at	-1.13	0.012218	0.603444	rps-21 , WBGene00004490
178474_at	1.1	0.012222	0.603444	C15A7.2 , WBGene00007595
179597_at	-1.09	0.012223	0.603444	CELE_Y43F8B.20 , WBGene00086559
178723_at	1.9	0.012289	0.603444	CELE_F54D5.3 , WBGene00010049
181232_at	1.17	0.012301	0.603444	T08B2.3 , WBGene00020344
192155_s_at	-1.16	0.012351	0.603444	rpl-16 , WBGene00004428
192453_at	1.2	0.012379	0.603444	dmd-5 , WBGene00017326
171756_x_at	-3.16	0.012387	0.603444	col-92 , col-94 , WBGene00000667 , WBGene00000669
182179_s_at	1.12	0.012399	0.603444	nep-16
178006_at	-1.26	0.0124	0.603444	CELE_F25D1.3 , WBGene00009108
187343_at	1.05	0.01241	0.603444	C01C4.2 , WBGene00015292
188767_at	1.12	0.012439	0.603444
174511_s_at	-1.14	0.012445	0.603444	rps-13 , WBGene00004482
175412_at	1.45	0.012478	0.603444	ceeh-1 , WBGene00019329
177450_at	1.26	0.012508	0.603444	CELE_F21D9.8 , WBGene00009021
185021_at	-2.26	0.012513	0.603444	pqn-60 , WBGene00004144
192148_at	2.94	0.012522	0.603444	ugt-50
185526_at	1.07	0.012524	0.603444
173887_s_at	-1.08	0.012539	0.603444	rps-4 , WBGene00004473
184239_at	1.12	0.012572	0.603444	F27C1.11 , WBGene00017858
183544_at	2.04	0.012584	0.603444	K03H6.4 , WBGene00019369
190520_at	1.19	0.012619	0.603444	abts-4
192827_at	-1.08	0.012665	0.603444	rpl-10 , WBGene00004421
183771_at	1.48	0.012669	0.603444	nrf-5 , WBGene00003812
187645_at	1.6	0.012701	0.603444	CELE_C46C2.5 , WBGene00008113
179198_at	-1.23	0.012737	0.603444	bath-39 , WBGene00009137
176528_s_at	1.11	0.012737	0.603444	WBGene00021912 , Y55B1BR.2
185531_at	1.13	0.012766	0.603444	CELE_Y53F4B.20 , WBGene00013166
177862_at	1.33	0.012767	0.603444	ceh-75 , WBGene00008242
186313_at	1.89	0.012776	0.603444	CELE_Y49E10.18 , WBGene00013037
182888_at	1.09	0.012929	0.606484	F31F7.3 , WBGene00017966
188067_at	1.22	0.012953	0.606484	grd-8 , WBGene00001697
181534_s_at	2.04	0.012988	0.606484	clec-45 , clec-46 , WBGene00017199 , WBGene00017202
185900_at	1.09	0.013039	0.606484	F55E10.5 , WBGene00018884
192263_s_at	-1.3	0.013094	0.606484	lir-3 , WBGene00003046
179328_at	1.12	0.013109	0.606484	C10C5.1
185171_at	1.91	0.013159	0.606484	CELE_F19B10.13 , CELE_F19B10.4 , WBGene00017586 , WBGene00194713
182385_at	1.11	0.013166	0.606484
184105_at	1.13	0.013188	0.606484	clec-242 , WBGene00013471
186832_at	4.31	0.013196	0.606484	F27E5.1 , WBGene00009192
187761_s_at	1.26	0.013203	0.606484	C05D2.8 , WBGene00015469
177116_at	-1.6	0.013267	0.606484	M7.12 , WBGene00010887
185541_at	1.05	0.013288	0.606484	cutl-21 , WBGene00018861
191081_at	1.1	0.013326	0.606484	nhr-220 , WBGene00020591
186790_at	1.96	0.013338	0.606484	nuc-1 , WBGene00003828
174660_at	-1.45	0.013348	0.606484	T19A5.3
178850_at	1.21	0.013349	0.606484
177889_at	1.5	0.013396	0.606484	CELE_D1086.10
191406_at	-1.22	0.013425	0.606484	F21D5.3
179098_at	1.53	0.013467	0.606484	CELE_T19C9.8 , WBGene00011844
187375_at	1.25	0.01347	0.606484	T19C3.5 , WBGene00020563
182143_s_at	-2.89	0.013472	0.606484	grl-4 , WBGene00001713
172174_x_at	1.11	0.013487	0.606484
193311_at	1.28	0.013499	0.606484	lron-1 , WBGene00008093
193687_at	-1.58	0.01351	0.606484	nhr-12
184502_s_at	1.21	0.013592	0.608943	C52E12.4 , WBGene00016889
192378_at	-1.15	0.013647	0.610197	mppb-1 , WBGene00013880
176333_s_at	1.36	0.013774	0.613642	CELE_Y19D10A.10 , F56A4.11 , WBGene00018919 , WBGene00021225
173523_s_at	1.78	0.013778	0.613642	osm-11 , WBGene00003891
188431_s_at	1.14	0.013862	0.614331	dct-1
191569_at	-1.11	0.013879	0.614331	srh-38 , WBGene00005261
194252_x_at	-2.28	0.013898	0.614331	ram-2 , WBGene00004300
189221_at	3.81	0.013902	0.614331	cyp-37B1 , WBGene00009226
179835_at	1.14	0.013958	0.61538	F47B10.4 , WBGene00009815
190460_s_at	1.11	0.01398	0.61538	cyn-5 , WBGene00000881
185494_at	1.95	0.01409	0.61582	F42A10.6 , WBGene00018342
175935_at	1.07	0.014107	0.61582	fbxa-16 , WBGene00022216
194223_x_at	1.62	0.014181	0.61582	nspc-2 , nspc-5 , nspc-6 , WBGene00044337 , WBGene00044340 , WBGene00044357
182777_at	2.62	0.014202	0.61582	CELE_F53C3.5 , WBGene00018749
193802_at	-1.14	0.014207	0.61582	rps-30 , WBGene00004499
187681_at	1.5	0.014226	0.61582	T25D10.4 , WBGene00020801
183319_at	1.15	0.01423	0.61582
182649_at	1.18	0.014247	0.61582	srv-11 , WBGene00005722
172878_x_at	-3.28	0.014249	0.61582	col-13 , WBGene00000601 , WBGene00000602
177338_at	-1.24	0.014263	0.61582	CD4.1 , WBGene00016988
179000_at	1.56	0.014352	0.61608	C49G9.1 , WBGene00008216
190204_at	1.21	0.014361	0.61608	srj-42 , WBGene00005625
181996_at	1.18	0.014381	0.61608	WBGene00014196 , ZK1053.1
179345_at	1.15	0.014386	0.61608	srh-278 , WBGene00005483
187734_s_at	1.35	0.014439	0.61608	acl-12 , WBGene00015295
173492_s_at	1.3	0.014452	0.61608	D1044.7 , WBGene00017032
190792_s_at	1.18	0.014459	0.61608	ret-1
187872_at	1.74	0.014572	0.619705	arg-1
193409_at	1.4	0.014635	0.621233	lrx-1 , WBGene00003075
194205_x_at	-3.63	0.014667	0.621418	col-12 , WBGene00000601
186656_at	-1.28	0.014695	0.621466	lips-16 , WBGene00012588
177428_at	1.59	0.014761	0.622026	F58G6.3 , F58G6.7 , WBGene00010274 , WBGene00010277
178724_s_at	1.95	0.014764	0.622026	CELE_F54D5.3 , WBGene00010049
177408_at	-1.24	0.014876	0.623326
192060_at	1.22	0.014879	0.623326	xpo-1
177589_at	-1.25	0.014888	0.623326	CELE_T27C5.12 , WBGene00044059
186009_at	1.76	0.014911	0.623326	H34I24.2 , WBGene00019261
186135_at	1.13	0.015027	0.623326	C24A11.5 , WBGene00016042
173334_s_at	-1.1	0.015041	0.623326	rla-2 , WBGene00004410
191281_s_at	-1.25	0.015056	0.623326	mec-12 , WBGene00003175
185925_at	1.12	0.015083	0.623326	CELE_F54D10.9 , WBGene00018810
179862_at	1.46	0.015107	0.623326	F54E2.2 , WBGene00018824
172190_x_at	1.55	0.015178	0.623326	F59F4.2 , WBGene00010337
180647_at	1.07	0.015181	0.623326	F53B1.6 , WBGene00018738
192899_at	1.37	0.015195	0.623326	F54B11.5 , WBGene00010028
191681_at	1.15	0.0152	0.623326	sox-2
184976_s_at	-1.21	0.015285	0.623326	WBGene00022259 , Y73C8B.2
178151_at	1.21	0.015288	0.623326	srbc-51 , WBGene00010023
175969_at	1.33	0.015291	0.623326	F41G4.7 , WBGene00018310
178272_at	1.17	0.015351	0.623326	E03G2.1 , WBGene00008468
193293_at	1.94	0.015354	0.623326	cpr-1 , WBGene00000781
190026_s_at	1.27	0.01538	0.623326	klo-1 , WBGene00016848
192255_at	-1.28	0.015386	0.623326	CELE_F14D7.6
175500_at	-1.19	0.015403	0.623326	CELE_T10C6.5
172736_x_at	-2.57	0.015413	0.623326	col-167 , WBGene00000740 , WBGene00000741 , WBGene00000742
181046_s_at	1.44	0.015507	0.623326	spp-5 , T08A9.13 , WBGene00004990 , WBGene00044442
177872_at	1.21	0.015518	0.623326	K10G9.2 , WBGene00010756
188919_at	1.12	0.01553	0.623326	str-4 , WBGene00006072
174214_at	1.08	0.015565	0.623326
185758_at	1.19	0.015575	0.623326	hex-2 , WBGene00015767
187465_at	-1.25	0.015585	0.623326	T05H10.8 , WBGene00011512
185309_at	1.12	0.015619	0.623326	clec-92 , WBGene00013125
185153_s_at	-1.28	0.015621	0.623326	CELE_F35E12.10 , WBGene00009434
193385_at	1.16	0.015729	0.624746
180306_at	2.35	0.015749	0.624746	C10G8.4 , WBGene00015683
192877_at	-1.13	0.01575	0.624746	rps-15 , WBGene00004484
176471_at	-2.52	0.015767	0.624746	WBGene00021625 , Y47D7A.13
191310_at	1.64	0.015798	0.62489	sri-36 , WBGene00005548
AFFX-LysX-M_at	1.16	0.015945	0.628291
179534_s_at	1.19	0.015951	0.628291	CELE_T23F1.5 , WBGene00011948
171770_x_at	-3.21	0.015968	0.628291	col-93 , WBGene00000668
188454_at	1.31	0.016017	0.629052	nhr-9 , WBGene00003608
190567_at	1.2	0.016066	0.629052	K08H2.5 , WBGene00010692
179945_at	1.45	0.016106	0.629052
177616_at	-1.49	0.016107	0.629052
185446_at	1.37	0.016126	0.629052	CELE_ZK1240.3 , WBGene00022868
190426_at	1.13	0.016187	0.629695	W04A4.4 , WBGene00012233
191341_s_at	2.12	0.016198	0.629695	sri-38 , sri-39 , WBGene00005550 , WBGene00005551
178442_at	-1.29	0.016239	0.630215
177208_at	1.11	0.016359	0.63042	WBGene00021807 , Y53G8AM.7
189845_at	1.64	0.016413	0.63042	T19B10.3 , WBGene00011832
190916_at	-1.95	0.016418	0.63042	CELE_C23G10.6 , WBGene00016013
176199_at	1.04	0.01646	0.63042	sprr-3 , WBGene00022086
171800_x_at	-1.08	0.016483	0.63042	rpl-19 , WBGene00004431
181725_at	1.13	0.016488	0.63042	nep-18 , WBGene00019343
176543_at	1.15	0.016518	0.63042	cdh-12 , WBGene00022103
177933_at	1.43	0.016549	0.63042	CELE_T19H5.3 , WBGene00011848
178512_at	4.82	0.016558	0.63042	nlp-39 , WBGene00008295
174456_at	-1.23	0.016566	0.63042	glr-4
193947_s_at	2.47	0.016581	0.63042	C39D10.7 , WBGene00016534
186472_at	1.12	0.016602	0.63042	cpi-2
183425_at	2.08	0.016636	0.63042	F35C8.5 , WBGene00018036
191140_at	1.58	0.016744	0.63042	sri-38 , WBGene00005550
177039_at	1.1	0.016799	0.63042
172192_x_at	1.38	0.016805	0.63042
184792_at	1.13	0.016859	0.63042	T26C11.3 , WBGene00020829
193846_at	1.14	0.016861	0.63042	vab-7 , WBGene00006873
185020_at	1.15	0.016869	0.63042	CELE_C33E10.5 , WBGene00016347
187805_at	1.2	0.016897	0.63042	ctbp-1 , WBGene00006424
192419_at	1.12	0.016959	0.63042	nhr-241 , WBGene00013483
175845_at	2.03	0.016979	0.63042	egl-1 , WBGene00001170
179137_at	-5.44	0.017014	0.63042	CELE_F14F8.8 , WBGene00008816
192854_at	1.45	0.017048	0.63042	C36B7.2 , WBGene00016465
177479_at	1.14	0.017095	0.63042	R03G8.1 , WBGene00010996
182774_at	1.12	0.017116	0.63042
194073_at	1.05	0.017242	0.63042	nhr-26 , WBGene00011568
182875_at	1.1	0.017244	0.63042	srbc-54 , WBGene00010025
188702_at	1.04	0.017252	0.63042	CELE_C25G6.3 , WBGene00016108
172406_x_at	1.24	0.017274	0.63042	Y87G2A.12
192310_s_at	-1.07	0.017284	0.63042	rps-2 , WBGene00004471
189835_at	-1.15	0.017303	0.63042	col-68 , WBGene00000644
183550_at	1.44	0.017355	0.63042	C46G7.1 , WBGene00016721
188298_at	1.05	0.017373	0.63042	str-136 , WBGene00006184
189025_at	-5.53	0.017384	0.63042	D2063.1 , WBGene00017060
173375_s_at	-1.11	0.017391	0.63042	rpl-15 , WBGene00004427
190886_at	2.19	0.017455	0.63042	ugt-62 , WBGene00010904
190342_s_at	1.22	0.017487	0.63042
190694_s_at	-1.17	0.017488	0.63042	alh-6
180772_at	1.13	0.017523	0.63042	fbxa-104 , WBGene00011542
176025_at	1.43	0.017547	0.63042	D2007.1 , WBGene00017041
189233_s_at	1.52	0.017565	0.63042	mak-2
188205_at	1.06	0.017586	0.63042
185154_at	-2.5	0.017626	0.63042	CELE_Y39C12A.1 , WBGene00012704
193523_at	-1.14	0.017635	0.63042	qdpr-1 , WBGene00011398
180227_at	1.2	0.01767	0.63042	CELE_F21H7.10 , WBGene00009032
177466_at	1.11	0.017701	0.63042	CELE_W04G3.7 , WBGene00012260
172746_x_at	-2.46	0.01772	0.63042	col-166 , WBGene00000742 , WBGene00000743
189121_s_at	1.13	0.017787	0.63042	F53F10.2
186435_at	1.24	0.017799	0.63042	fbxc-27 , WBGene00019926
181350_at	1.3	0.017855	0.63042	CELE_Y38H6C.4 , WBGene00012617
182716_at	1.08	0.017881	0.63042	W08F4.1 , WBGene00021091 , WBGene00044486
183913_s_at	-1.39	0.017906	0.63042	T10E9.3 , WBGene00020413
185491_at	1.34	0.017946	0.63042	CELE_F22E5.13 , WBGene00017711
193571_at	-1.13	0.01797	0.63042	rpl-18 , WBGene00004430
192868_at	-1.13	0.017984	0.63042	rack-1 , WBGene00010556
180205_at	1.37	0.018005	0.63042	F57A10.2 , WBGene00010184
191282_at	-1.21	0.018035	0.63042	ser-7
181897_at	1.28	0.018134	0.63042	CELE_C25H3.1 , WBGene00016111
175377_at	2.88	0.018148	0.63042	WBGene00045394 , ZK813.7
176568_at	1.3	0.01815	0.63042	WBGene00022396 , Y97E10AR.1
191684_at	1.24	0.018169	0.63042	srh-220 , WBGene00005430
174493_at	-1.17	0.01817	0.63042	rab-37
183923_at	1.22	0.018211	0.63042	fbxa-137 , WBGene00020853
181077_at	1.11	0.018262	0.63042	srw-124 , WBGene00005871
174190_at	1.12	0.018289	0.63042
176364_s_at	1.22	0.018325	0.63042	pqn-88 , WBGene00004168
175856_at	1.6	0.018363	0.63042	T13G4.4 , WBGene00020491
177258_at	1.09	0.018421	0.63042	srt-45 , WBGene00010929
183070_at	-1.08	0.018429	0.63042	srx-128 , WBGene00006019
186068_at	1.56	0.018436	0.63042	F49H12.2 , WBGene00018653
190408_s_at	1.06	0.018439	0.63042
181597_at	1.08	0.018504	0.63042	CELE_C04E6.4 , WBGene00015421
189071_at	1.21	0.01851	0.63042	CELE_C05B5.11 , WBGene00045242
173837_s_at	-1.41	0.018532	0.63042	CELE_D2023.1
186087_at	1.17	0.018544	0.63042
177567_s_at	-1.24	0.018609	0.63042	D2030.3 , WBGene00008413
184743_at	1.33	0.018625	0.63042	CELE_C14A11.2 , WBGene00015748
182672_at	1.12	0.01866	0.63042	clec-214 , WBGene00016813
188659_at	-1.91	0.018759	0.63042	col-109 , WBGene00000683
182357_at	-2.02	0.018761	0.63042	nlp-26 , WBGene00003764
179639_at	1.16	0.018764	0.63042	K08E3.2 , WBGene00010662
190582_at	1.37	0.018777	0.63042	C28G1.2 , WBGene00016187
184221_at	1.16	0.018811	0.63042	aat-7 , WBGene00000008
184868_at	-1.97	0.01882	0.63042	CELE_F12A10.1 , CELE_F12A10.9 , WBGene00017390 , WBGene00077704
177714_at	1.51	0.018836	0.63042	CELE_ZK896.1 , WBGene00014132
177968_at	1.06	0.018845	0.63042	F58G1.8 , WBGene00010270
185568_at	1.08	0.018859	0.63042	T28C12.1 , WBGene00020888
179625_at	1.5	0.018902	0.63042	T14G8.4 , WBGene00011772
183976_at	1.12	0.018905	0.63042	ntl-3 , WBGene00003826
175065_s_at	-1.12	0.018945	0.63042	rpl-34 , WBGene00004448
185984_at	-1.14	0.018969	0.63042	nas-38 , WBGene00003554
191050_at	1.14	0.018974	0.63042	srd-30 , WBGene00005108
186157_at	1.23	0.018983	0.63042	ttr-40 , ttr-49 , WBGene00017091 , WBGene00023485
192768_at	1.72	0.018997	0.63042	srp-1 , WBGene00005642
180943_at	1.51	0.019011	0.63042	clec-178 , WBGene00020585
173315_at	-1.12	0.019033	0.63042	Y37E3.8
183667_at	-1.13	0.019084	0.63042	CELE_M162.15 , WBGene00206535
189975_at	1.53	0.01911	0.63042	clec-227 , WBGene00008593
173806_s_at	-1.19	0.01916	0.63042	F02A9.4
191756_s_at	-2	0.019193	0.63042	CELE_R10D12.1 , WBGene00011185
177926_s_at	1.07	0.019202	0.63042	srw-38 , WBGene00005785 , WBGene00005786
176681_at	-10.16	0.019222	0.63042	F35B3.4 , WBGene00018031
185173_at	-1.76	0.019323	0.63042	F41E6.12 , WBGene00018293
172277_x_at	1.24	0.019336	0.63042	CELE_Y44A6D.1 , WBGene00012852
172892_x_at	-1.11	0.01935	0.63042	rps-22
180386_at	1.12	0.019401	0.63042	C06B3.16 , srxa-13 , WBGene00044116 , WBGene00189947
190712_at	1.15	0.019405	0.63042	alh-2 , WBGene00000108
191073_s_at	1.11	0.01941	0.63042	pmk-2
175898_at	2.15	0.019434	0.63042	CELE_ZK105.1 , WBGene00022653
184698_at	2.36	0.019448	0.63042	CELE_Y49E10.16
178688_s_at	-1.48	0.019462	0.63042	CELE_K08D8.3 , WBGene00010657
180809_at	-1.35	0.019479	0.63042	WBGene00016025 , xbx-4
185317_at	1.1	0.019486	0.63042	CELE_C24H12.1 , WBGene00016071
183394_at	1.57	0.019499	0.63042	CELE_T26A8.3 , WBGene00020826
186239_at	1.86	0.019506	0.63042	clec-53 , WBGene00020191
177222_at	-1.24	0.019536	0.63042	WBGene00021808 , Y53G8AM.8
172672_x_at	1.11	0.019536	0.63042
191501_at	-1.1	0.01962	0.63042	rpl-5 , WBGene00004416
182745_at	-1.07	0.01963	0.63042	T05B4.8 , WBGene00020239
183631_at	1.47	0.019633	0.63042	fbxa-98 , WBGene00007453
179591_at	2	0.019644	0.63042	far-6 , WBGene00001390
181370_s_at	2.26	0.019731	0.631439	K09F6.6 , WBGene00019589
188754_at	1.46	0.019754	0.631439	WBGene00020848 , ztf-19
193900_at	1.34	0.019797	0.631439	CELE_Y75B8A.4 , WBGene00013541
175098_s_at	1.07	0.019804	0.631439	C56C10.11 , WBGene00016967
192414_at	1.31	0.019815	0.631439	cat-2 , WBGene00000296
194186_x_at	-1.21	0.019891	0.632457	rpl-26
178913_at	1.23	0.019929	0.632457	C01H6.6 , WBGene00007255
192755_s_at	-1.25	0.019931	0.632457	col-2 , WBGene00000593
172268_x_at	2.26	0.020114	0.632857	nspc-16 , nspc-17 , nspc-19 , nspc-20 , WBGene00008356 , WBGene00008357 , WBGene00008359 , WBGene00008360
178021_at	1.14	0.020115	0.632857	CELE_F02H6.6 , WBGene00008539
179376_at	1.18	0.020139	0.632857	K09C8.2 , WBGene00010715
181614_at	1.27	0.020147	0.632857
182617_at	-1.08	0.020154	0.632857	T25B6.4 , WBGene00020790
188530_at	-1.06	0.020172	0.632857	egl-27
188043_at	-2	0.020197	0.632857	dpf-6
193977_s_at	1.87	0.020199	0.632857	mig-13
177887_at	1.34	0.020209	0.632857	CELE_F57G8.5 , WBGene00010214
188379_at	1.14	0.020223	0.632857	CELE_T26E3.6 , WBGene00012039
185251_s_at	1.24	0.020279	0.633218	F11G11.5 , WBGene00017385
179929_at	-1.19	0.020291	0.633218	attf-5 , WBGene00020214
189289_s_at	1.28	0.020419	0.633297	F28C10.3 , WBGene00017898
186143_at	-1.26	0.02043	0.633297	H20E11.3
181920_at	1.34	0.020469	0.633297	CELE_F58E1.4 , WBGene00019036
172122_at	1.14	0.020473	0.633297
184422_at	1.14	0.020484	0.633297	CELE_R13D11.3 , WBGene00020057
191727_at	-1.21	0.020497	0.633297	ubc-6
172708_x_at	1.4	0.020535	0.633297
185723_at	1.7	0.020542	0.633297	ttr-47 , WBGene00019203
180992_s_at	1.12	0.020558	0.633297	str-199 , str-200 , WBGene00006235 , WBGene00006236
188978_s_at	-1.24	0.020581	0.633297	cysl-2 , WBGene00010759
172215_x_at	1.29	0.020601	0.633297	CELE_Y7A5A.5 , WBGene00012411
178594_at	-1.1	0.020701	0.634771	phf-34 , WBGene00009025
190081_at	-1.29	0.020731	0.634771	lgc-39 , WBGene00017314
189315_at	1.5	0.020734	0.634771	cyp-14A1 , WBGene00010705
187208_at	1.15	0.020787	0.634938	coq-6 , WBGene00000766
172561_x_at	1.05	0.020806	0.634938
173136_at	1.15	0.020823	0.634938	pqn-88
171884_x_at	1.23	0.020871	0.635542	F59F4.2 , WBGene00010337
178634_at	1.24	0.020902	0.635616
193851_at	1.07	0.020962	0.636606	CELE_Y57G11A.5 , WBGene00013293
184697_at	1.14	0.021062	0.637556	clec-128 , WBGene00021139
189827_at	1.23	0.021063	0.637556	ssq-2
172319_x_at	1.39	0.021078	0.637556	F02C12.3 , WBGene00008517
183237_s_at	-2.58	0.021151	0.637798	ZK180.5
193060_at	1.24	0.021152	0.637798	rnh-1.2 , WBGene00014163
187851_at	1.33	0.021204	0.637798	srsx-34
179999_s_at	1.1	0.021212	0.637798
172196_x_at	-1.93	0.021227	0.637798	col-65 , WBGene00000641
184433_at	-1.3	0.021313	0.638206	K04F10.1 , WBGene00019394
187195_at	-1.13	0.021341	0.638206	WBGene00021830 , Y54E10A.10
186309_s_at	1.37	0.021379	0.638206	CELE_T05H4.15
181167_at	-1.19	0.021393	0.638206	hap-1 , WBGene00001823
189925_at	1.11	0.021398	0.638206
172070_x_at	1.31	0.021447	0.638206	K06A9.1
177813_at	-1.05	0.021476	0.638206	jmjd-1.1 , WBGene00005013
189432_at	1.15	0.0215	0.638206	str-206 , WBGene00006239
192329_at	1.22	0.02152	0.638206	F52C9.1 , WBGene00018672
191663_at	-1.1	0.021523	0.638206	rpl-3
185798_at	-2.58	0.02158	0.638656	F28A12.3 , WBGene00017880
173273_at	1.14	0.021597	0.638656	sym-1 , WBGene00006366
181520_at	-2.01	0.021623	0.638656	rhy-1 , WBGene00012324
194147_x_at	1.12	0.021724	0.639726	kin-1
187653_at	1.79	0.021769	0.639726	K07C11.7
184450_at	-1.32	0.02178	0.639726	fbxa-65 , WBGene00015885
176641_at	1.15	0.021802	0.639726
190330_s_at	1.3	0.021822	0.639726	F25E2.3 , WBGene00017781
188295_at	1.03	0.021846	0.639726	H14E04.4
172700_x_at	-1.97	0.021863	0.639726	col-157 , WBGene00000730
186967_s_at	1.27	0.021887	0.639726	K07C11.10 , WBGene00019482
183728_at	-1.29	0.021945	0.639726	nlp-24 , WBGene00003762
180671_at	1.14	0.021957	0.639726	cyp-33E3 , WBGene00018333
192787_at	1.17	0.021997	0.639726	col-163 , WBGene00000736
181283_at	1.12	0.021998	0.639726	F53A9.3 , WBGene00018726
179520_at	1.11	0.022085	0.640185	srh-219 , WBGene00005429
174473_at	-1.24	0.022088	0.640185	ZK470.2
187710_at	1.19	0.022099	0.640185	C17E7.13 , WBGene00015906
182633_at	-1.23	0.022184	0.641837	glb-2 , WBGene00015536
193248_at	-1.55	0.022269	0.642661	twk-12 , WBGene00006667
172497_x_at	-4.26	0.022269	0.642661	R12E2.15 , WBGene00020040
177032_at	-2.33	0.022483	0.647998	col-91 , WBGene00000666
172749_x_at	1.24	0.022518	0.648181
193555_s_at	1.35	0.022565	0.648451	unc-51 , WBGene00006786
175285_at	2.43	0.022596	0.648451	CELE_F53C3.3 , WBGene00018747
182245_at	-1.08	0.022625	0.648451	grl-8 , WBGene00001717
183847_at	-1.43	0.022642	0.648451	C15F1.1 , WBGene00015794
188862_s_at	-1.12	0.022677	0.64863	abch-1 , WBGene00016973
185860_s_at	1.2	0.022735	0.649478	CELE_F22E5.12 , CELE_ZC239.3 , WBGene00017710 , WBGene00022566
185473_at	1.53	0.022787	0.649573	F28C10.1 , WBGene00017896
172209_x_at	-3.06	0.022796	0.649573	col-93 , WBGene00000668
181808_at	1.07	0.022875	0.650395	srd-40 , WBGene00005118
188366_s_at	-1.22	0.022905	0.650395	col-126 , col-127 , WBGene00000700 , WBGene00000701
176010_at	-1.2	0.022921	0.650395	K12H4.3 , WBGene00019678
176108_at	-1.17	0.02294	0.650395	nhr-274 , WBGene00021522
181512_at	-1.43	0.022975	0.650584	glrx-5 , WBGene00013029
178700_at	1.22	0.023013	0.650841	M151.1 , WBGene00019793
188878_s_at	1.36	0.023077	0.651023	apl-1
185416_at	-1.33	0.023077	0.651023	F35D11.4 , WBGene00018045
179630_at	1.03	0.023134	0.651597	srh-252 , WBGene00005458
185946_at	1.25	0.023202	0.651597	clec-216 , WBGene00017822
175112_s_at	1.54	0.023206	0.651597	WBGene00022490 , Y119D3B.13
186020_s_at	1.56	0.023213	0.651597	cls-2 , WBGene00000549
183223_at	1.27	0.023259	0.651786	srx-33 , WBGene00005924
183177_at	1.15	0.023277	0.651786	srg-31 , WBGene00005188
191830_at	-1.28	0.023418	0.653485	C52B11.5 , WBGene00016874
174385_at	1.68	0.023418	0.653485
174419_s_at	-1.14	0.023424	0.653485	F56A11.4 , WBGene00018924
189208_at	-1.15	0.023586	0.655434	F38B6.4 , WBGene00018174
174960_at	-5.77	0.023589	0.655434	col-97 , WBGene00000672
183697_at	1.35	0.023605	0.655434	T16A1.4 , WBGene00020535
192568_at	1.65	0.02361	0.655434	WBGene00006981 , zig-4
187386_at	1.37	0.023673	0.655671	C03B1.1 , WBGene00015372
185728_s_at	1.44	0.0237	0.655671
171820_x_at	1.24	0.023706	0.655671	aldo-1 , WBGene00011474
176666_at	1.06	0.023852	0.657281	WBGene00013424 , Y66A7A.4
192270_at	1.12	0.023874	0.657281	nhr-76 , WBGene00015497
189339_at	-1.08	0.023875	0.657281	tct-1 , WBGene00009122
181427_at	1.1	0.023938	0.657281	srx-22 , WBGene00005913
179640_at	1.25	0.023948	0.657281	C05C9.2 , WBGene00007326
189216_at	-1.1	0.023975	0.657281	str-41 , WBGene00006106
178971_s_at	1.38	0.024	0.657281	CELE_R10E8.6 , WBGene00011212
174366_s_at	1.18	0.024009	0.657281	cutl-26
192190_at	1.44	0.024117	0.657281	hacd-1 , WBGene00019978
191964_at	1.59	0.024129	0.657281	gcy-19 , WBGene00001544
178443_s_at	-1.72	0.024132	0.657281
190584_at	-5.46	0.024133	0.657281	col-39 , WBGene00000616
172862_x_at	-2.79	0.024149	0.657281	col-117 , col-3 , WBGene00000594 , WBGene00000691
179211_s_at	1.28	0.024171	0.657281	maea-1 , WBGene00012366
181156_at	3.24	0.024292	0.6598	spp-4 , WBGene00004989
191367_at	-1.11	0.024335	0.659974	rpl-24.1 , WBGene00004436
180836_at	1.22	0.024382	0.659974	CELE_Y37H2C.4 , WBGene00012575
178085_at	1.15	0.02448	0.659974	srx-125 , WBGene00006016
AFFX-r2-YEL024w/RIP1-3_at	1.26	0.024487	0.659974
AFFX-r2-Bs-lys-5_at	-1.1	0.024517	0.659974
191427_at	1.16	0.02459	0.659974	clec-226 , WBGene00011186
178579_at	1.43	0.024597	0.659974	CELE_F33E2.6 , WBGene00009362
177594_at	1.1	0.024614	0.659974	F49C5.5 , WBGene00009868
174242_s_at	-1.25	0.024663	0.659974	pars-2
184435_at	1.13	0.024751	0.659974	CELE_Y71A12B.8 , WBGene00013505
172346_x_at	-9.57	0.024761	0.659974	R12E2.7 , WBGene00020033
180704_at	-2.11	0.024769	0.659974	F56C3.9 , WBGene00018946
173248_s_at	-1.09	0.024781	0.659974	rpl-32
188810_at	1.1	0.024805	0.659974	str-96 , WBGene00006153
187697_at	1.26	0.024818	0.659974	C28C12.3 , WBGene00016179
191046_s_at	1.2	0.024843	0.659974	paa-1 , WBGene00003901
186214_at	-1.64	0.024918	0.659974	Y41G9A.5
190325_at	1.1	0.024943	0.659974
180756_at	1.07	0.024943	0.659974	K06H6.6 , WBGene00019454
191028_at	1.1	0.024945	0.659974	aars-2 , WBGene00000197
172760_x_at	1.39	0.02497	0.659974
191207_at	1.08	0.024972	0.659974	srj-23
187594_at	1.47	0.024977	0.659974	cnd-1 , WBGene00000561
187634_at	1.22	0.02504	0.659974	B0303.11 , WBGene00015131
180604_at	1.21	0.025054	0.659974	WBGene00022523 , ZC132.4
188858_at	-1.15	0.025088	0.659974	srb-17 , WBGene00008489
174817_at	1.33	0.02511	0.659974	R02F2.1
182685_at	-1.85	0.025156	0.659974	hen-1 , WBGene00001841
188473_s_at	-2.42	0.025171	0.659974	col-97 , WBGene00000672
179220_s_at	1.35	0.025226	0.659974	F53H4.2 , WBGene00010007
175977_s_at	-2.47	0.02535	0.659974	kvs-5
172021_x_at	1.06	0.025368	0.659974	gly-5
172969_x_at	1.29	0.025402	0.659974
186525_at	-1.14	0.025408	0.659974	VF13D12L.3 , WBGene00012149
172895_x_at	-2.33	0.025539	0.659974	dpy-13 , WBGene00001074
179913_at	2.45	0.025546	0.659974	E04F6.9 , WBGene00017128
192392_at	1.54	0.025574	0.659974	sek-1 , WBGene00004758
172465_x_at	1.21	0.025588	0.659974
176041_s_at	-1.14	0.025602	0.659974	rps-20 , WBGene00004489
172879_x_at	-3.56	0.025656	0.659974	col-12 , WBGene00000601 , WBGene00000602
186596_at	1.29	0.02575	0.659974	WBGene00014067 , ZK675.4
190146_s_at	-1.11	0.025769	0.659974	C34C6.4 , WBGene00007917
181275_at	1.52	0.025778	0.659974	mam-8 , WBGene00020743
178802_at	1.2	0.025824	0.659974	CELE_C40H5.2
177421_at	1.39	0.025846	0.659974
177695_at	1.21	0.025881	0.659974	F48F7.3 , WBGene00009849
194116_s_at	-1.1	0.025885	0.659974	pkc-1
178583_at	1.1	0.025887	0.659974	CELE_K08D8.2 , WBGene00010656
186916_at	1.34	0.025917	0.659974	sfa-1 , WBGene00013808
193143_at	1.06	0.025958	0.659974	srd-7 , WBGene00005085
183786_at	1.27	0.025982	0.659974	tbc-18 , WBGene00018281
181502_s_at	-1.89	0.026036	0.659974	oac-54 , rhy-1 , WBGene00012323 , WBGene00012324
193660_at	1.58	0.026134	0.659974	R10H10.3 , WBGene00011222
173224_s_at	-2.62	0.026148	0.659974	ins-11 , WBGene00002094
181309_s_at	-1.1	0.026149	0.659974	F41E6.9 , WBGene00018290
179350_at	1.16	0.026153	0.659974	F47B8.18
183207_at	1.6	0.026159	0.659974	aagr-1 , WBGene00017071
184359_at	1.32	0.026178	0.659974	srw-1 , WBGene00005748
188441_at	3.47	0.02618	0.659974	CELE_F21F8.4 , WBGene00017678
182591_s_at	1.21	0.026189	0.659974	rme-4 , WBGene00004375
192061_at	-1.46	0.02619	0.659974	F57B7.2
179966_at	1.15	0.026227	0.659974	F27D9.4 , WBGene00017863
181863_s_at	1.08	0.026233	0.659974	K02F6.3 , K02F6.4 , WBGene00019337 , WBGene00019338
179778_at	1.76	0.026239	0.659974	F27D9.2 , WBGene00017861
172282_x_at	1.09	0.026241	0.659974	CELE_T05H4.10 , WBGene00020273
172916_x_at	1.19	0.02626	0.659974
174307_at	1.1	0.026287	0.659974	ptr-2
172073_x_at	1.06	0.026314	0.659974
180820_at	1.1	0.026324	0.659974	K05C4.10 , WBGene00010586
178499_at	1.13	0.026364	0.659974	R193.1 , WBGene00020127
177984_at	-1.13	0.02637	0.659974	CELE_M04B2.2 , WBGene00010846
185145_at	-1.75	0.026399	0.659985	WBGene00021590 , WBGene00195076 , Y46D2A.2 , Y46D2A.5
176248_at	-1.35	0.026436	0.660176	WBGene00022497 , Y119D3B.21
191254_at	1.11	0.026497	0.660972	srh-229 , WBGene00005437
174193_at	-1.13	0.026541	0.661325	F46H5.2
175847_at	1.24	0.026589	0.661524	T13G4.7 , WBGene00020494
183685_at	1.21	0.026629	0.661524	col-116 , WBGene00000690
176778_s_at	1.8	0.026653	0.661524	rrf-2 , WBGene00004509
191966_at	1.13	0.026666	0.661524	CELE_Y57G11C.22
186299_at	-1.14	0.026719	0.662111	H20E11.2 , WBGene00019214
180159_at	1.84	0.02676	0.662111	fbxc-7 , WBGene00016302
177814_s_at	1.31	0.026777	0.662111	CELE_T11B7.5 , WBGene00011708
173576_at	-7.7	0.02683	0.662559	ZK180.5
188128_at	2.38	0.026854	0.662559	CELE_C50B6.7 , WBGene00008220
171940_x_at	-1.12	0.026891	0.662755	rpl-31
185231_at	-1.09	0.026947	0.663305	oac-29 , WBGene00018295
189534_at	1.55	0.026972	0.663305	F55F3.2
188608_at	1.22	0.027022	0.66342	CELE_T05H4.7 , WBGene00020270
179743_at	1.12	0.027035	0.66342	B0454.8 , WBGene00015199
191342_at	1.22	0.027138	0.664043	srh-169 , WBGene00005385
193364_at	1.09	0.027167	0.664043	F54E4.2 , WBGene00010058
176194_at	1.34	0.027193	0.664043	nhr-119 , WBGene00003709
172115_x_at	1.12	0.027202	0.664043	F54H12.4 , WBGene00018844
177150_s_at	-1.06	0.027207	0.664043	csp-2 , WBGene00000820
179375_at	1.1	0.027256	0.664506	dhcr-7 , WBGene00007126
185522_at	1.33	0.027444	0.666732	CELE_Y106G6H.1 , WBGene00013716
191617_at	-1.21	0.027465	0.666732	CELE_T13H5.1 , T13H5.1 , WBGene00011755
185325_at	-1.28	0.027489	0.666732	T02G5.12 , WBGene00020168
174469_at	-1.1	0.027505	0.666732	alh-4
193869_at	-1.12	0.027529	0.666732	mev-1 , WBGene00003225
183239_at	1.04	0.027541	0.666732	CELE_ZC513.2 , WBGene00022627
179866_at	1.12	0.027569	0.666732	fbxa-10 , WBGene00020450
188433_at	1.18	0.027603	0.666732	cutl-13 , WBGene00021025
184025_s_at	1.2	0.027612	0.666732
193198_s_at	-1.15	0.027661	0.667199	rps-17 , WBGene00004486
172347_at	1.38	0.027742	0.667268	CELE_C36A4.10 , WBGene00007970
188917_s_at	1.64	0.027766	0.667268	nurf-1
193235_at	1.23	0.02778	0.667268	acr-12 , WBGene00000051
178968_at	1.31	0.027802	0.667268	R01E6.7 , WBGene00010971
184922_at	1.17	0.027831	0.667268	CELE_E03H12.4 , WBGene00017111
181889_at	-1.18	0.02788	0.667268	asd-2
172445_x_at	1.21	0.027897	0.667268	F20B6.7 , WBGene00017631
178252_at	1.16	0.027946	0.667268	srx-85 , WBGene00005976
193390_at	-1.3	0.027991	0.667268	C31H2.3 , WBGene00016293
176066_at	1.13	0.028004	0.667268	T01B6.4 , WBGene00020136
185498_at	-2.02	0.028134	0.667268	CELE_Y106G6D.6 , WBGene00013702
192130_at	-1.15	0.028174	0.667268	WBGene00014111 , ZK856.10
191110_at	1.11	0.028181	0.667268	sri-51 , WBGene00005563
190656_at	2.67	0.028299	0.667268	F47E1.4 , WBGene00018568
185528_at	1.19	0.028324	0.667268	WBGene00022859 , ZK1193.3
187841_s_at	1.76	0.028342	0.667268	C07A12.7
183958_s_at	-1.22	0.02836	0.667268	mtch-1
178129_at	-9.73	0.028384	0.667268	grl-21 , WBGene00001730
181333_at	1.14	0.028408	0.667268	srh-115 , WBGene00005334
175692_s_at	1.18	0.02844	0.667268	vab-3
186004_at	1.29	0.028454	0.667268	clec-126 , WBGene00021117
180789_s_at	1.2	0.028461	0.667268	F38E9.4 , WBGene00018186 , WBGene00022239 , Y73B6BL.16
184416_s_at	1.7	0.028497	0.667268	W03F11.1 , WBGene00021005
181339_s_at	1.23	0.028549	0.667268	F54H12.2 , K09F6.5 , WBGene00018842 , WBGene00019588
192622_at	1.16	0.02855	0.667268	F53H4.6 , WBGene00010011
172651_x_at	1.52	0.028558	0.667268	C03C10.5 , WBGene00007271
177841_at	1.15	0.028566	0.667268	C14B4.2 , WBGene00007583
189504_at	1.12	0.028585	0.667268	CELE_C44H9.2
178849_at	-2.28	0.028615	0.667268	srw-85
174388_at	1.34	0.028677	0.667268
193994_at	1.35	0.028707	0.667268	AH9.1 , WBGene00014998
178254_at	1.33	0.028783	0.667268	E04D5.2 , WBGene00008481
181855_at	1.19	0.028794	0.667268	F58A6.1 , WBGene00019022
191202_at	1.09	0.028914	0.667268	sri-77 , WBGene00005589
189358_at	1.27	0.028946	0.667268	T10B10.8 , WBGene00011684
182725_at	1.22	0.028958	0.667268	srbc-61 , WBGene00008574
190363_at	1.14	0.028959	0.667268	lgc-1 , WBGene00020236
191665_s_at	-1.57	0.028988	0.667268	best-23
183395_at	1.28	0.028999	0.667268	rig-1
184892_at	-1.08	0.029006	0.667268	CELE_Y39E4B.10 , WBGene00012719
173091_at	1.15	0.029051	0.667268
172861_x_at	1.23	0.029068	0.667268
187917_at	1.16	0.02907	0.667268
185671_s_at	1.53	0.029119	0.667268	CELE_Y16E11A.2 , CELE_Y53F4B.26 , CELE_Y53F4B.7 , CELE_ZK250.9 , F59H6.5 , WBGene00013154 , WBGene00013172 , WBGene00019136 , WBGene00021194 , WBGene00022692
184927_s_at	2.63	0.029119	0.667268	cutl-2 , WBGene00013145
186462_at	1.44	0.029128	0.667268	cnp-2 , WBGene00012901
174241_at	1.45	0.029133	0.667268	F48E3.8
192609_at	1.31	0.029137	0.667268	vab-15 , WBGene00006881
179449_at	-1.07	0.029169	0.667268	CELE_ZK218.4 , WBGene00013938
188936_at	-1.2	0.029194	0.667268	rheb-1 , WBGene00010038
177791_at	1.22	0.029231	0.667268	E02H4.5 , WBGene00008463
172817_x_at	1.27	0.029305	0.667268
189840_at	1.13	0.02932	0.667268	F38B2.3 , WBGene00009530
172689_x_at	1.43	0.029326	0.667268
175474_at	1.6	0.029338	0.667268	let-381 , WBGene00002601
190739_at	-1.27	0.029391	0.667268	B0252.1 , WBGene00015087
192140_at	2.05	0.029408	0.667268	CELE_C06B8.7 , WBGene00007372
182541_at	1.1	0.02942	0.667268	H08J19.1 , WBGene00010372
190113_at	1.97	0.02944	0.667268	R57.1
183764_at	-1.37	0.029452	0.667268	lagr-1 , WBGene00006505
181486_at	1.04	0.029525	0.667268
174287_at	1.15	0.029579	0.667268	skr-19 , WBGene00004825
181322_at	1.81	0.029613	0.667268	clec-45 , WBGene00017199
186079_at	2.17	0.029617	0.667268	sdz-35 , WBGene00022570
172908_x_at	1.08	0.029652	0.667268	CELE_F34H10.1 , WBGene00009378
179199_at	2.08	0.029667	0.667268	CELE_T09F5.1 , WBGene00011665
192604_s_at	1.32	0.029704	0.667268	rac-2 , WBGene00004287
190566_at	1.45	0.029712	0.667268	T12G3.1
180426_at	-1.16	0.029739	0.667268	W04C9.4 , WBGene00021026
191391_at	-1.08	0.029774	0.667268	str-227 , WBGene00006258
193415_at	1.51	0.029783	0.667268	let-381 , WBGene00002601
172071_x_at	1.14	0.029821	0.667268
172809_x_at	-2.18	0.029863	0.667268	dpy-4 , WBGene00001066
187977_at	1.16	0.029943	0.667268	nlp-23 , WBGene00003761
192592_s_at	-1.14	0.029947	0.667268	rpl-31
182606_at	1.07	0.029983	0.667268	W05B10.3 , WBGene00012278
185063_at	1.53	0.030012	0.667268	fbxa-150 , WBGene00012624
187355_at	-1.31	0.030025	0.667268	C32D5.1 , WBGene00016310
188172_at	-1.18	0.030031	0.667268	F46G10.4 , WBGene00009798
172657_x_at	1.17	0.030038	0.667268	C03B8.2 , WBGene00015385
172989_s_at	-1.64	0.030053	0.667268	suro-1 , WBGene00011235
185592_s_at	1.11	0.030192	0.667466	srx-31 , srx-32 , WBGene00005922 , WBGene00005923
193783_at	1.05	0.030229	0.667466
189679_at	-1.6	0.030276	0.667466	F21A3.3 , WBGene00008993
183005_at	1.47	0.030292	0.667466	F32B5.2 , WBGene00017976
184607_at	1.35	0.030319	0.667466	cdh-8 , WBGene00017576
173251_s_at	-1.2	0.030325	0.667466	rps-19 , WBGene00004488
181059_at	1.21	0.030422	0.667466	F54G2.2 , WBGene00018838
173580_s_at	-1.36	0.030426	0.667466	twk-42 , WBGene00006692
176053_s_at	1.57	0.03043	0.667466	clec-160 , WBGene00017322
192846_at	1.16	0.030527	0.667466	srp-8 , WBGene00005649
188082_at	1.15	0.03057	0.667466	nlp-22 , WBGene00003760
186505_at	1.16	0.030577	0.667466	F49H12.3 , WBGene00018654
181431_at	1.45	0.030595	0.667466	B0507.3
189422_at	1.11	0.030615	0.667466	sri-60 , WBGene00005572
178485_at	1.13	0.030621	0.667466	F14F7.5 , WBGene00008812
190373_at	1.23	0.03074	0.667466	nhr-35
190189_at	-1.61	0.030747	0.667466	K01C8.1 , WBGene00010456
183309_at	2.11	0.030779	0.667466	K03H6.2 , WBGene00019368
180488_at	1.21	0.030842	0.667466	CELE_ZK682.7 , WBGene00022790
192108_at	-2.5	0.030844	0.667466	C54G10.4
192132_at	1.19	0.030873	0.667466	CELE_F38B7.3 , WBGene00009534
180163_at	1.23	0.030874	0.667466	srw-115 , WBGene00005862
178362_at	1.1	0.030874	0.667466	srd-36 , WBGene00005114
191939_at	1.1	0.030888	0.667466	clec-184 , WBGene00023502
191562_at	1.66	0.030915	0.667466	dlg-1
177370_s_at	1.35	0.031021	0.667466	CELE_Y6G8.2
188866_at	1.1	0.031022	0.667466	str-103 , WBGene00006158
173998_s_at	1.25	0.031024	0.667466	F49E2.1
172547_x_at	-2.88	0.031029	0.667466	R12E2.14 , WBGene00020039
177509_at	1.23	0.031034	0.667466	srh-277
175642_s_at	2.36	0.031034	0.667466	abf-2 , WBGene00000013
175011_at	1.66	0.031062	0.667466	K07C11.7
185292_at	1.09	0.031136	0.667466	CELE_Y53F4B.23 , WBGene00013169
178689_at	-1.63	0.031165	0.667466	ins-33 , WBGene00002116
178582_at	1.3	0.031172	0.667466	C47F8.7 , WBGene00008163
186892_at	1.11	0.031179	0.667466	clec-133 , WBGene00021142
191893_s_at	1.32	0.031212	0.667466	ama-1 , WBGene00000123
185985_s_at	1.28	0.031227	0.667466	F09E10.6 , WBGene00017296
187235_at	1.1	0.031278	0.667466	B0244.4
185613_s_at	1.31	0.031295	0.667466	T05B4.13 , T05B4.4 , WBGene00020238 , WBGene00020244
172545_x_at	-4.58	0.0313	0.667466	W08E12.4 , W08E12.5 , WBGene00021085 , WBGene00021086
181383_at	1.1	0.031301	0.667466
190821_at	-1.13	0.031421	0.669033	scav-5 , WBGene00011076
173798_at	-1.4	0.031475	0.669033	nep-21 , WBGene00011794
178826_at	1.2	0.031553	0.669033	C34F6.5
182850_at	1.06	0.031562	0.669033	C36C9.4 , WBGene00016487
177109_at	1.19	0.031597	0.669033
193595_at	1.81	0.031633	0.669033	thn-1 , WBGene00009213
181226_at	1.06	0.031648	0.669033	C39B10.4 , WBGene00008024
181519_at	1.19	0.031687	0.669033	F47E1.1 , WBGene00018565
176040_s_at	2.26	0.031719	0.669033	pcp-5
185071_at	1.46	0.031743	0.669033	F26D11.2 , WBGene00017819
178073_s_at	-1.65	0.031746	0.669033	F28H7.6 , WBGene00009239
189966_s_at	1.47	0.031752	0.669033	nhx-5
178914_s_at	1.75	0.031776	0.669033	CELE_C55A1.4 , CELE_C55A1.7 , WBGene00008322 , WBGene00008324
176643_at	1.09	0.031816	0.669033
192791_s_at	1.14	0.031819	0.669033	hbl-1
183601_at	1.51	0.031853	0.669033	C06E7.4 , WBGene00015541
181368_at	1.17	0.031889	0.669033	bath-46 , WBGene00020325
182054_at	1.13	0.031907	0.669033	srx-77 , WBGene00005968
188832_at	1.17	0.031959	0.669071	str-233 , WBGene00006264
188364_s_at	-1.71	0.032008	0.669071	col-130 , WBGene00000704
181673_at	1.16	0.032047	0.669071	F56D2.8 , WBGene00018968
192460_at	1.09	0.032064	0.669071	nhr-32 , WBGene00003626
189600_at	-1.16	0.032099	0.669071	col-89 , WBGene00000664
187575_at	1.35	0.032287	0.669071	F22D3.4 , WBGene00017700
189366_at	1.56	0.03229	0.669071	cyp-35B1 , WBGene00019472
189014_s_at	1.48	0.032333	0.669071	srw-137 , srw-138 , WBGene00005884 , WBGene00005885
186448_at	-1.14	0.032388	0.669071	C23F12.4 , WBGene00016009
177276_at	-1.77	0.032468	0.669071	WBGene00022643 , ZK6.8
180669_s_at	7.44	0.032483	0.669071	gba-4 , WBGene00021160
188058_at	1.43	0.03249	0.669071	spp-14 , WBGene00004999
174848_s_at	1.47	0.032531	0.669071	F14B4.1 , WBGene00008779
174158_at	1.34	0.032573	0.669071	Y106G6A.4
181668_at	1.61	0.032591	0.669071	F25F8.1 , WBGene00017795
173024_s_at	-1.11	0.032604	0.669071	cpsf-1 , WBGene00022301
183564_at	1.18	0.032618	0.669071	ets-8 , WBGene00016798
189455_at	-1.03	0.032625	0.669071	C27A2.12 , WBGene00206373
180852_at	1.23	0.032636	0.669071	F30A10.2 , WBGene00009261
179939_at	1.18	0.032647	0.669071	CELE_F22E5.6 , WBGene00017705
180540_at	-12.97	0.03268	0.669071	CELE_C42D4.3 , WBGene00016596
179159_at	1.12	0.032707	0.669071	C02B4.3 , C02B4.4 , WBGene00007259 , WBGene00045386
185742_at	1.39	0.032728	0.669071	clec-205 , WBGene00021602
191407_s_at	-1.41	0.032742	0.669071	F21D5.3
187883_at	1.15	0.032903	0.669071	puf-4 , WBGene00004240
187760_at	1.34	0.032913	0.669071	C05D2.8 , WBGene00015469
189814_s_at	-1.53	0.032922	0.669071	col-173 , WBGene00000746
187031_at	-1.39	0.032932	0.669071	F28H7.8 , WBGene00009241
193547_at	-1.12	0.032959	0.669071	CELE_F27D4.1 , WBGene00009187
181240_at	1.37	0.032982	0.669071	srw-138 , WBGene00005885
178456_at	-1.78	0.032993	0.669071	fbxa-192 , WBGene00010212
184299_at	-1.19	0.033045	0.669071	eri-6 , WBGene00016561
189328_at	-1.37	0.033054	0.669071	WBGene00013896 , ZC443.1
181026_at	-1.03	0.033057	0.669071	C31H1.2 , WBGene00016287
179916_at	1.12	0.033089	0.669071	CELE_ZK380.2 , WBGene00022723
184067_at	1.25	0.033095	0.669071
182647_at	-1.23	0.03311	0.669071	soc-1 , WBGene00004928
181921_at	1.08	0.033148	0.669071
184012_at	-3.22	0.033172	0.669071
191262_at	-1.08	0.033183	0.669071	egl-2 , WBGene00001171
180238_at	1.07	0.033199	0.669071	C09E7.5 , WBGene00015639
176550_at	1.17	0.033214	0.669071	WBGene00022435 , Y108G3AL.3
184277_at	1.14	0.033271	0.669071	W06A11.1 , WBGene00021052
177754_at	1.59	0.033273	0.669071	R160.3 , WBGene00020120
175728_s_at	1.73	0.033296	0.669071	mig-13
182203_at	1.1	0.033319	0.669071	mksr-1 , WBGene00019364
172193_at	1.41	0.033336	0.669071	T12D8.5 , WBGene00011733
181347_at	-1.23	0.033365	0.669071	F56B6.6 , WBGene00018937
182432_at	1.05	0.033413	0.669071	CELE_H12D21.6 , WBGene00010382
172387_x_at	1.44	0.033457	0.669071
182005_at	1.05	0.033476	0.669071	oac-36 , WBGene00010172
186178_s_at	1.44	0.033497	0.669071	F49C12.10 , WBGene00009879
191023_at	1.15	0.033505	0.669071	srh-71 , WBGene00005292
179716_at	1.1	0.033505	0.669071	srt-70 , WBGene00015070
192288_at	-1.17	0.033567	0.669308	CELE_K03A1.4
180707_at	-1.99	0.033599	0.669308	F55H12.4 , WBGene00010135
180520_at	-1.76	0.033636	0.669308	T28H10.2 , WBGene00012143
186534_at	1.1	0.03367	0.669308	CELE_Y116A8C.25 , WBGene00013802
172490_at	-1.14	0.033701	0.669308	F39F10.4 , WBGene00018204
184746_at	-1.67	0.033713	0.669308	F52F10.2 , WBGene00018706
190158_at	1.22	0.033776	0.669308	clec-232 , WBGene00009487
181080_at	2.88	0.03381	0.669308	WBGene00022821 , ZK813.2
190508_at	1.3	0.03382	0.669308	R03G5.5
189278_s_at	-1.21	0.033868	0.669308	T21D11.1 , WBGene00020646
189123_at	1.13	0.033932	0.669308	ctbp-1 , WBGene00006424
175537_at	1.31	0.033945	0.669308
188698_s_at	-1.81	0.033949	0.669308	T28C12.4 , T28C12.5 , WBGene00020892
180370_at	3.07	0.034004	0.669308	far-8 , WBGene00001392
173133_s_at	1.53	0.034009	0.669308	cls-2 , WBGene00000549
175447_at	-1.06	0.034058	0.669308	cco-2 , WBGene00012553
192612_at	1.28	0.03411	0.669308	ces-1 , WBGene00000468
191567_at	1.1	0.034146	0.669308	acc-3 , WBGene00018880
184581_s_at	1.27	0.034166	0.669308
185799_at	1.15	0.034173	0.669308	CELE_C31B8.12 , WBGene00016285
173255_at	-1.16	0.034215	0.669308	rla-1 , WBGene00004409
192481_at	-1.27	0.03427	0.669308	lgc-11 , WBGene00000061
172286_x_at	1.2	0.034279	0.669308	W09C3.8 , WBGene00021115
172946_s_at	-1.11	0.034297	0.669308	rps-0 , WBGene00004469
177960_at	1.43	0.034322	0.669308	glct-4 , WBGene00008160
188786_at	1.66	0.034347	0.669308	CELE_F46F2.4 , WBGene00009788
194255_x_at	3.06	0.034382	0.669308	ilys-5
185557_s_at	2.45	0.034451	0.669308	lys-7 , WBGene00003096
185117_at	1.4	0.034464	0.669308	C44E12.1 , WBGene00016657
194178_x_at	1.2	0.034471	0.669308	F41G4.7 , WBGene00018310
174911_at	-1.59	0.034547	0.669308	unc-22
175093_at	-1.22	0.03455	0.669308	C26B9.7 , WBGene00016136
184952_at	1.2	0.034563	0.669308	fbxa-126 , WBGene00013454
193361_at	-1.32	0.034588	0.669308	C18B12.2 , WBGene00007664
191394_s_at	4.43	0.034621	0.669308	hch-1 , WBGene00001828
175325_at	-1.37	0.034628	0.669308	T28B4.1
177236_s_at	1.24	0.034634	0.669308	WBGene00021361 , Y37E11AL.5
193369_at	1.05	0.03467	0.669308	tlf-1
187061_at	1.18	0.034706	0.669308	CELE_Y57A10A.24 , WBGene00013264
172400_x_at	2.64	0.034725	0.669308	ilys-5
177868_s_at	1.32	0.03473	0.669308	CELE_T28F3.8 , WBGene00012134
182721_at	1.06	0.03477	0.669505	K10C2.2 , WBGene00019618
178756_at	1.12	0.034881	0.670985	T01G5.6 , WBGene00011341
179026_at	1.7	0.034969	0.670985	C17G1.2 , WBGene00007649
172924_x_at	1.34	0.034976	0.670985
172313_x_at	1.68	0.034988	0.670985	B0546.5 , WBGene00015252
172314_x_at	1.27	0.035019	0.670985
173051_s_at	2.75	0.035025	0.670985	ilys-5
185793_at	1.22	0.035102	0.671903	CELE_Y73F8A.26 , WBGene00013531
AFFX-r2-Bs-thr-5_s_at	1.14	0.035175	0.672734
192418_at	1.32	0.03525	0.673157	pax-1 , WBGene00003937
188901_at	-1.15	0.035257	0.673157	asic-1 , WBGene00022815
184441_at	1.07	0.035389	0.674215	Y32B12B.1
173129_s_at	1.19	0.035401	0.674215	sars-1 , WBGene00005663
185226_at	-1.27	0.035402	0.674215	C37C3.11 , WBGene00016503
184632_at	1.05	0.035433	0.67425	WBGene00006993 , zyg-8
179694_s_at	-1.22	0.035565	0.675654	dhs-17
172729_x_at	-2.42	0.035587	0.675654	col-73 , WBGene00000649
172710_x_at	-2.47	0.035613	0.675654	col-146 , WBGene00000719
190098_s_at	1.28	0.035721	0.675654	unc-70
172228_x_at	1.28	0.035762	0.675654
192828_s_at	-1.05	0.035778	0.675654	rpl-10 , WBGene00004421
174903_at	1.22	0.035779	0.675654	par-5 , WBGene00003920
186974_s_at	-2.39	0.035838	0.675654	col-71 , WBGene00000647
181717_at	1.52	0.035849	0.675654	WBGene00013207 , Y54G9A.4
172114_at	1.05	0.035857	0.675654
181492_at	1.21	0.035864	0.675654	C39B5.14 , WBGene00189950
171720_x_at	1.05	0.035904	0.675654	snx-14
192944_at	-1.19	0.035905	0.675654	gst-8 , WBGene00001756
192748_s_at	-1.44	0.035926	0.675654	nhr-245 , nhr-73 , WBGene00003663 , WBGene00014189
173222_s_at	1.14	0.035955	0.675654	nex-1 , WBGene00003588
184205_at	-1.4	0.036013	0.676177	WBGene00013130 , Y52B11B.1
177115_at	2.25	0.036068	0.676517	M28.10 , WBGene00010901
180835_at	-1.34	0.036093	0.676517	CELE_Y43F8B.1
180979_at	-2.96	0.03615	0.676517	grd-5 , WBGene00001694
185366_at	1.13	0.036151	0.676517	srt-73 , WBGene00020288
174878_at	-1.27	0.036209	0.677056	T19D2.1 , WBGene00020567
184455_at	1.18	0.036292	0.678045	arrd-16 , WBGene00013043
186726_at	1.51	0.036328	0.678143	nspe-1 , WBGene00012591
182406_at	1.22	0.036461	0.678982
174309_at	1.24	0.036475	0.678982
183253_at	1.12	0.036489	0.678982
175100_s_at	-1.04	0.036492	0.678982	rps-24 , WBGene00004493
179279_at	-1.26	0.036557	0.679458	srh-46 , WBGene00005269
189177_at	1.16	0.036588	0.679458
178193_at	1.16	0.036638	0.679458	C50H2.5 , WBGene00008241
177438_at	-1.2	0.036719	0.679458	F58D5.2
179357_at	1.17	0.036742	0.679458	CELE_F49B2.6 , WBGene00009865
186291_at	1.11	0.036756	0.679458	sre-16 , WBGene00012707
184855_at	1.7	0.036774	0.679458	T23B12.8
172426_x_at	1.55	0.036784	0.679458	F20A1.1 , WBGene00017613
181432_at	1.12	0.036811	0.679458	F56C3.1 , WBGene00018938
183030_at	1.18	0.036818	0.679458	C16C8.7 , WBGene00015845
176406_at	1.43	0.036897	0.679917	WBGene00021621 , Y47D7A.9
180096_at	1.15	0.036903	0.679917	fbxa-11 , WBGene00020451
182775_s_at	1.16	0.036957	0.680353	C16B8.4 , WBGene00015824
182544_at	1.22	0.037037	0.680369	C10E2.1 , WBGene00015672
185560_at	1.38	0.037044	0.680369	CELE_Y43F8B.11 , WBGene00012821
188428_at	1.81	0.037055	0.680369	cut-5
181078_at	1.09	0.037134	0.680369	K04F1.6 , WBGene00019385
177024_at	-3.51	0.037136	0.680369	col-90 , WBGene00000665
179883_at	1.25	0.037181	0.680369	lgc-30 , WBGene00019069
192239_at	1.77	0.037193	0.680369	F57B9.3 , WBGene00018997
172616_x_at	1.4	0.037199	0.680369
183746_at	1.17	0.037296	0.681116	str-77 , WBGene00006137
182771_s_at	1.26	0.037317	0.681116	CELE_W06G6.12 , WBGene00012314 , WBGene00013491 , Y70C5B.1
179466_at	1.1	0.03733	0.681116	srh-55 , WBGene00005278
192621_s_at	1.79	0.037427	0.682334
183362_s_at	1.62	0.037484	0.682582	F55B11.2 , WBGene00010084
172053_x_at	1.58	0.037539	0.682582
190015_at	-1.21	0.037566	0.682582	nhr-260 , WBGene00016517
188803_s_at	-1.26	0.037649	0.682582	mel-32
176210_at	1.15	0.037676	0.682582	CELE_Y48G1BM.6 , WBGene00021671 , WBGene00021886 , Y54G2A.21
186136_at	1.27	0.037684	0.682582	T10H10.2 , WBGene00020426
179369_s_at	-1.5	0.037685	0.682582	CELE_C18D4.6
192619_at	-1.43	0.037738	0.682582	W09D10.4 , WBGene00012362
192779_at	1.09	0.037755	0.682582	pqn-72
177511_at	1.37	0.037769	0.682582	F18H3.4 , WBGene00008940
193760_s_at	1.34	0.037806	0.682582	skr-20 , WBGene00004826
192912_at	1.2	0.03781	0.682582	CELE_F41D3.6 , WBGene00009611
188028_at	-2.6	0.037866	0.682582
180551_at	-1.2	0.037964	0.682582	F42A9.6
185645_s_at	-1.2	0.037985	0.682582	nstp-2
185821_at	-1.09	0.038085	0.682582	T19H12.12 , T19H12.3 , WBGene00020589 , WBGene00044282
175840_s_at	1.3	0.038092	0.682582	unc-115
179686_at	-2.68	0.038115	0.682582	tag-297 , WBGene00007999
191818_at	1.17	0.03812	0.682582	srx-59 , WBGene00005950
188738_s_at	1.07	0.03812	0.682582	CELE_Y7A5A.3 , WBGene00012409
179303_at	1.12	0.038121	0.682582
193140_at	1.16	0.038225	0.682582	egl-38 , WBGene00001204
188648_at	1.43	0.038228	0.682582	gln-1 , WBGene00001602
175872_at	1.46	0.03823	0.682582	clec-150 , WBGene00019914
194156_s_at	1.52	0.038247	0.682582	fipr-17 , WBGene00012965
173774_s_at	-2.38	0.038297	0.682582	CELE_Y47G6A.19
172706_x_at	-2.29	0.03831	0.682582	F53F1.4 , WBGene00009982
177492_at	-2.71	0.038353	0.682582	cnc-8 , WBGene00009624
178537_at	1.12	0.038396	0.682582	T06D8.2 , WBGene00011523
185656_s_at	1.27	0.038404	0.682582	CELE_Y116A8C.1 , CELE_Y73F8A.22 , WBGene00013527 , WBGene00013783
175546_at	1.34	0.038429	0.682582	R06C1.6 , WBGene00011060
189288_at	1.62	0.038456	0.682582	C07E3.9 , WBGene00007419
191246_at	1.38	0.03851	0.682582	nmur-3
192026_at	-2.22	0.038537	0.682582	col-14
173750_at	1.14	0.038628	0.682582	tag-250
179504_at	1.08	0.038641	0.682582	srbc-25 , WBGene00009567
193158_at	1.1	0.038718	0.682582	clec-98 , WBGene00013932
187303_at	1.34	0.038772	0.682582	C03B1.4 , WBGene00015375
178200_at	1.19	0.038772	0.682582	tag-138 , WBGene00006484
192126_s_at	-1.2	0.038827	0.682582	toh-1 , WBGene00006591
179315_at	-1.17	0.038846	0.682582	CELE_C50F4.4 , WBGene00008232
179252_at	2.02	0.03885	0.682582	ham-1 , WBGene00001820
191915_s_at	-1.21	0.038864	0.682582	rpl-15 , WBGene00004427
192991_s_at	-1.14	0.03891	0.682582	rps-14 , WBGene00004483
186743_at	-1.1	0.038914	0.682582	C09G5.7 , WBGene00007489
186062_at	2.96	0.03892	0.682582	WBGene00012880 , Y45F10C.4
177865_at	-1.15	0.038926	0.682582	F46B6.2 , WBGene00009768
191965_at	1.28	0.03893	0.682582	CELE_T05E11.3
185072_at	1.27	0.038945	0.682582	CELE_C32B5.13 , WBGene00016306
181030_at	1.22	0.03905	0.682582	sri-19 , WBGene00005531
192516_at	1.27	0.039105	0.682582	nac-1 , WBGene00003517
175593_at	-1.1	0.039143	0.682582	sgca-1
191584_at	1.29	0.039206	0.682582	str-211 , WBGene00006244
175772_s_at	-1.36	0.039299	0.682582	ser-4 , WBGene00004779
171801_s_at	2.16	0.039304	0.682582	W03G11.4 , WBGene00012226
176723_at	1.17	0.039331	0.682582	glb-5
184678_at	-1.29	0.039356	0.682582	F35D11.1 , WBGene00018043
178145_at	1.23	0.039413	0.682582	srh-186 , WBGene00005401
175493_s_at	-1.78	0.039432	0.682582	E04F6.6 , WBGene00017126
187688_at	1.13	0.039453	0.682582
172432_x_at	1.16	0.039464	0.682582	AH10.4 , D2024.10 , WBGene00007085 , WBGene00022651 , WBGene00044505 , ZK84.4
179110_at	-2.39	0.039478	0.682582	CELE_C39E9.8
176358_at	1.21	0.039509	0.682582	srbc-57 , WBGene00019745
181879_at	-1.11	0.039514	0.682582	dmsr-4 , WBGene00017038
182486_at	1.43	0.039553	0.682582	E04F6.8 , WBGene00017127
179265_at	1.15	0.039606	0.682582	srh-181 , WBGene00005396
171830_x_at	-1.14	0.039677	0.682582	Y48E1B.3
189943_at	2.02	0.039686	0.682582	atf-2 , WBGene00000220
184831_at	1.14	0.039745	0.682582	srbc-11 , WBGene00015958
181616_at	1.19	0.039746	0.682582
176183_at	-1.24	0.039752	0.682582	CELE_Y69A2AR.25 , WBGene00022096
176864_at	1.16	0.039758	0.682582	WBGene00021162 , Y5H2A.1
185711_at	-1.23	0.039768	0.682582	T15B7.14 , WBGene00020526
180437_at	1.15	0.03978	0.682582	rict-1
177671_at	-1.47	0.039781	0.682582	CELE_K03D3.2 , WBGene00010528
187153_s_at	1.29	0.039785	0.682582	clp-4
185294_s_at	1.14	0.039801	0.682582	ttyh-1
191295_at	2.04	0.039832	0.682582	CELE_E03H4.8 , WBGene00008476
183378_at	2.2	0.0399	0.682582	CELE_F55G11.8 , WBGene00010128
172111_x_at	1.11	0.039903	0.682582
177640_at	1.4	0.039921	0.682582	F58D5.3 , WBGene00010243
190191_at	1.05	0.039924	0.682582
191374_at	1.05	0.039944	0.682582	str-66 , WBGene00006128
176351_at	1.21	0.040013	0.683234
181543_at	1.14	0.040113	0.684027	paqr-1 , WBGene00016610
189613_s_at	1.86	0.04012	0.684027	F47C12.1 , W02C12.1 , WBGene00018546 , WBGene00020928
179747_at	-2.77	0.040286	0.684392	CELE_C04E6.8 , WBGene00015424
172360_x_at	-5.01	0.040286	0.684392	abu-15 , WBGene00004099
177000_at	-1.19	0.040377	0.684392	Y54G2A.26
190305_at	1.23	0.040385	0.684392	F43C1.1 , WBGene00009647
178467_at	1.12	0.04039	0.684392	CELE_F36D1.8 , WBGene00009467
191084_at	1.91	0.040395	0.684392	ttr-54 , WBGene00011774
185347_at	1.14	0.040428	0.684392
180752_s_at	1.27	0.040449	0.684392	CELE_D1054.10 , WBGene00008377
177551_at	1.06	0.040478	0.684392
183580_at	1.19	0.04057	0.684392	CELE_Y38H6A.1 , WBGene00012612
189099_at	-4.31	0.040599	0.684392	col-77 , WBGene00000653
172358_x_at	-1.16	0.040605	0.684392	WBGene00012799 , Y43F4A.4
190482_s_at	1.12	0.040606	0.684392	lst-4
177658_at	1.39	0.040624	0.684392	CELE_F46C3.2 , WBGene00009777
182896_at	1.38	0.040632	0.684392	CELE_F21E9.2 , WBGene00017666
184181_at	1.19	0.040645	0.684392	srr-8 , WBGene00005659
176096_at	-1.21	0.040695	0.684392	WBGene00021506 , Y41D4A.4
176960_at	1.2	0.040708	0.684392	WBGene00022068 , Y67D8C.4
176680_at	-10.55	0.040716	0.684392	C45B2.2 , WBGene00016659
179613_at	1.22	0.040868	0.68645	CELE_C50F4.8 , WBGene00008233
177712_at	1.23	0.040987	0.686694	srh-48 , WBGene00005271
176276_s_at	-1.27	0.041025	0.686694	CELE_Y69A2AR.12 , CELE_Y69A2AR.25 , WBGene00022083 , WBGene00022096
184619_at	1.47	0.041051	0.686694	clec-137 , WBGene00018048
186747_at	1.15	0.041061	0.686694	WBGene00022454 , Y110A7A.2
178881_at	1.17	0.041096	0.686694	R193.3 , WBGene00020129
189972_at	1.45	0.0411	0.686694	gba-1
[truncated: 265 more rows]

## Sheet: n2 allantoin vs. eat2 control
Transcript Cluster ID	Fold Change (linear) (n2 allantoin vs. eat2 control)	ANOVA p-value (n2 allantoin vs. eat2 control)	FDR p-value (n2 allantoin vs. eat2 control)	Gene Symbol
[truncated: 6,767 more rows]

[truncated: 3 more sheets: n2 rapamycin vs. eat2 control, eat2 Rapa vs. eat2 control, eat2 rapamycin vs. n2 Rapa]
