# Supplementary material for: A network pharmacology approach reveals new candidate caloric restriction mimetics in C. elegans
Source: Aging Cell. 2015 Dec 16;15(2):256–66. doi: 10.1111/acel.12432 (PMC4783339; doi:10.1111/acel.12432)
Supplement: Supplementary file 5 — Table S5 Functional enrichment for genes differentially expressed under various treatments. [file ACEL-15-256-s004.xlsx]

## Sheet: n2 allantoin vs. n2 control
Upregulated genes (p-value<0.05, FC>2), DAVID (Benjamini<0.05)
Category	Term	Count	%	PValue	Genes	List Total	Pop Hits	Pop Total	Fold Enrichment	Bonferroni	Benjamini	FDR
No categories were enriched
Downregulated genes (p-value<0.05, FC>2), DAVID (Benjamini<0.05)
Category	Term	Count	%	PValue	Genes	List Total	Pop Hits	Pop Total	Fold Enrichment	Bonferroni	Benjamini	FDR
GOTERM_BP_FAT	GO:0007218~neuropeptide signaling pathway	9	3.37079	6.36505e-08	188920_AT, 175770_S_AT, 172388_X_AT, 172343_X_AT, 172386_X_AT, 174202_AT, 191034_S_AT, 175390_AT, 173466_S_AT	85	52	7838	15.9597	1.47668e-05	1.47668e-05	8.17154e-05
GOTERM_MF_FAT	GO:0005198~structural molecule activity	17	6.36704	0.000256072	172900_X_AT, 178945_S_AT, 172770_X_AT, 188747_AT, 188276_S_AT, 185243_AT, 172857_X_AT, 188203_AT, 189545_S_AT, 173518_S_AT, 172735_X_AT, 174960_AT, 192026_AT, 188473_S_AT, 172893_X_AT, 172629_X_AT, 194252_X_AT, 181736_S_AT, 177543_S_AT, 173060_S_AT, 172771_X_AT, 181058_AT	87	468	6686	2.79158	0.0352195	0.0352195	0.301722
KEGG_PATHWAY	cel00071:Fatty acid metabolism	5	1.87266	0.00150611	174966_AT, 192363_AT, 190978_AT, 174675_AT, 190627_AT, 192190_AT	16	55	1534	8.71591	0.0384304	0.0384304	1.22845

## Sheet: n2 rapamycin vs. n2 control
Upregulated genes (p-value<0.05, FC>2), DAVID (Benjamini<0.05)
Annotation Cluster 1	Enrichment Score: 9.86
Category	Term	Count	%	PValue	Genes	List Total	Pop Hits	Pop Total	Fold Enrichment	Bonferroni	Benjamini	FDR
GOTERM_BP_FAT	GO:0018988~molting cycle, protein-based cuticle	34	4.10133	1.33476e-10	194086_AT, 190479_S_AT, 194187_X_AT, 180485_S_AT, 188527_S_AT, 174660_AT, 172932_X_AT, 186055_AT, 194238_X_AT, 189705_S_AT, 174240_AT, 181745_AT, 184003_S_AT, 181136_S_AT, 179861_AT, 183775_AT, 193108_S_AT, 188037_AT, 175691_S_AT, 180979_AT, 173654_AT, 174661_S_AT, 190348_AT, 180457_AT, 188170_AT, 192682_AT, 188188_S_AT, 184828_S_AT, 181972_AT, 191180_AT, 184002_AT, 194068_S_AT, 182327_AT, 174252…	294	248	7838	3.65498	6.04646e-08	6.04646e-08	1.89542e-07
GOTERM_BP_FAT	GO:0018996~molting cycle, collagen and cuticulin-based cuticle	34	4.10133	1.33476e-10	194086_AT, 190479_S_AT, 194187_X_AT, 180485_S_AT, 188527_S_AT, 174660_AT, 172932_X_AT, 186055_AT, 194238_X_AT, 189705_S_AT, 174240_AT, 181745_AT, 184003_S_AT, 181136_S_AT, 179861_AT, 183775_AT, 193108_S_AT, 188037_AT, 175691_S_AT, 180979_AT, 173654_AT, 174661_S_AT, 190348_AT, 180457_AT, 188170_AT, 192682_AT, 188188_S_AT, 184828_S_AT, 181972_AT, 191180_AT, 184002_AT, 194068_S_AT, 182327_AT, 174252…	294	248	7838	3.65498	6.04646e-08	6.04646e-08	1.89542e-07
GOTERM_BP_FAT	GO:0042303~molting cycle	34	4.10133	1.48632e-10	194086_AT, 190479_S_AT, 194187_X_AT, 180485_S_AT, 188527_S_AT, 174660_AT, 172932_X_AT, 186055_AT, 194238_X_AT, 189705_S_AT, 174240_AT, 181745_AT, 184003_S_AT, 181136_S_AT, 179861_AT, 183775_AT, 193108_S_AT, 188037_AT, 175691_S_AT, 180979_AT, 173654_AT, 174661_S_AT, 190348_AT, 180457_AT, 188170_AT, 192682_AT, 188188_S_AT, 184828_S_AT, 181972_AT, 191180_AT, 184002_AT, 194068_S_AT, 182327_AT, 174252…	294	249	7838	3.6403	6.73303e-08	3.36652e-08	2.11064e-07
Annotation Cluster 2	Enrichment Score: 6.77
Category	Term	Count	%	PValue	Genes	List Total	Pop Hits	Pop Total	Fold Enrichment	Bonferroni	Benjamini	FDR
GOTERM_MF_FAT	GO:0004721~phosphoprotein phosphatase activity	30	3.61882	3.42624e-10	190388_AT, 191746_AT, 174783_S_AT, 191865_S_AT, 191896_AT, 191638_S_AT, 192829_AT, 172859_X_AT, 192023_S_AT, 191913_S_AT, 191766_S_AT, 191994_AT, 173344_AT, 191808_S_AT, 172786_X_AT, 188563_S_AT, 177525_S_AT, 175938_S_AT, 192721_AT, 185627_AT, 192670_AT, 193217_AT, 191985_AT, 193123_S_AT, 192715_S_AT, 193734_AT, 191614_S_AT, 176292_AT, 191984_AT, 181168_AT	297	173	6686	3.90378	9.14807e-08	4.57404e-08	4.49706e-07
GOTERM_BP_FAT	GO:0006470~protein amino acid dephosphorylation	21	2.53317	3.05677e-08	185627_AT, 191746_AT, 174783_S_AT, 191865_S_AT, 191896_AT, 193217_AT, 191985_AT, 191638_S_AT, 172859_X_AT, 192023_S_AT, 191913_S_AT, 193734_AT, 191766_S_AT, 191994_AT, 191614_S_AT, 173344_AT, 176292_AT, 191808_S_AT, 172786_X_AT, 177525_S_AT, 191984_AT	294	125	7838	4.47886	1.38471e-05	4.61571e-06	4.34074e-05
GOTERM_MF_FAT	GO:0016791~phosphatase activity	31	3.73945	4.36515e-08	190388_AT, 191746_AT, 174783_S_AT, 191865_S_AT, 191896_AT, 191638_S_AT, 192829_AT, 172859_X_AT, 192023_S_AT, 191913_S_AT, 191766_S_AT, 191994_AT, 173344_AT, 188563_S_AT, 172786_X_AT, 191808_S_AT, 177525_S_AT, 175938_S_AT, 192721_AT, 185627_AT, 192670_AT, 193217_AT, 191985_AT, 193123_S_AT, 192715_S_AT, 193734_AT, 190987_AT, 191614_S_AT, 176292_AT, 191984_AT, 181168_AT	297	225	6686	3.10162	1.16549e-05	2.91373e-06	5.7294e-05
GOTERM_BP_FAT	GO:0016311~dephosphorylation	21	2.53317	1.01372e-07	185627_AT, 191746_AT, 174783_S_AT, 191865_S_AT, 191896_AT, 193217_AT, 191985_AT, 191638_S_AT, 172859_X_AT, 192023_S_AT, 191913_S_AT, 193734_AT, 191766_S_AT, 191994_AT, 191614_S_AT, 173344_AT, 176292_AT, 191808_S_AT, 172786_X_AT, 177525_S_AT, 191984_AT	294	134	7838	4.17804	4.59206e-05	1.14804e-05	0.000143953
GOTERM_MF_FAT	GO:0004725~protein tyrosine phosphatase activity	21	2.53317	1.3108e-07	185627_AT, 191746_AT, 174783_S_AT, 191865_S_AT, 191896_AT, 193217_AT, 191985_AT, 191638_S_AT, 172859_X_AT, 192023_S_AT, 191913_S_AT, 193734_AT, 191766_S_AT, 191994_AT, 191614_S_AT, 173344_AT, 176292_AT, 191808_S_AT, 172786_X_AT, 177525_S_AT, 191984_AT	297	116	6686	4.07541	3.49978e-05	6.99966e-06	0.000172047
GOTERM_BP_FAT	GO:0006793~phosphorus metabolic process	47	5.66948	2.68935e-05	190622_AT, 191896_AT, 174783_S_AT, 191638_S_AT, 191224_S_AT, 192023_S_AT, 173870_S_AT, 192316_AT, 191766_S_AT, 191994_AT, 175227_S_AT, 173344_AT, 191808_S_AT, 193979_S_AT, 194016_AT, 185627_AT, 179788_S_AT, 193217_AT, 172814_X_AT, 185480_S_AT, 190510_AT, 194071_AT, 192153_AT, 191614_S_AT, 191984_AT, 190509_AT, 193579_AT, 191746_AT, 191865_S_AT, 189102_AT, 190808_AT, 193038_AT, 190764_AT, 181712_A…	294	665	7838	1.88423	0.012109	0.00152171	0.0381832
GOTERM_BP_FAT	GO:0006796~phosphate metabolic process	47	5.66948	2.68935e-05	190622_AT, 191896_AT, 174783_S_AT, 191638_S_AT, 191224_S_AT, 192023_S_AT, 173870_S_AT, 192316_AT, 191766_S_AT, 191994_AT, 175227_S_AT, 173344_AT, 191808_S_AT, 193979_S_AT, 194016_AT, 185627_AT, 179788_S_AT, 193217_AT, 172814_X_AT, 185480_S_AT, 190510_AT, 194071_AT, 192153_AT, 191614_S_AT, 191984_AT, 190509_AT, 193579_AT, 191746_AT, 191865_S_AT, 189102_AT, 190808_AT, 193038_AT, 190764_AT, 181712_A…	294	665	7838	1.88423	0.012109	0.00152171	0.0381832
Annotation Cluster 3	Enrichment Score: 5.23
Category	Term	Count	%	PValue	Genes	List Total	Pop Hits	Pop Total	Fold Enrichment	Bonferroni	Benjamini	FDR
GOTERM_BP_FAT	GO:0040014~regulation of multicellular organism growth	37	4.46321	1.66367e-06	178854_AT, 188162_AT, 188523_AT, 190479_S_AT, 180485_S_AT, 188527_S_AT, 186055_AT, 189915_S_AT, 181248_S_AT, 188163_S_AT, 192454_S_AT, 185862_AT, 181806_AT, 184162_AT, 190446_S_AT, 188037_AT, 179204_S_AT, 180979_AT, 173654_AT, 173355_S_AT, 192674_S_AT, 173635_AT, 189025_AT, 181847_S_AT, 181972_AT, 193963_S_AT, 174910_AT, 191180_AT, 193319_AT, 190877_AT, 175006_AT, 184676_S_AT, 191718_S_AT, 186362…	294	415	7838	2.3769	0.000753358	0.000150717	0.00236245
GOTERM_BP_FAT	GO:0040018~positive regulation of multicellular organism growth	30	3.61882	8.80939e-06	178854_AT, 188162_AT, 188523_AT, 190479_S_AT, 188527_S_AT, 180485_S_AT, 186055_AT, 181248_S_AT, 188163_S_AT, 192454_S_AT, 181806_AT, 190446_S_AT, 188037_AT, 180979_AT, 173654_AT, 173635_AT, 189025_AT, 181847_S_AT, 181972_AT, 193963_S_AT, 191180_AT, 193319_AT, 190877_AT, 175006_AT, 184676_S_AT, 191718_S_AT, 186362_S_AT, 188404_AT, 188066_AT, 172991_AT, 188061_S_AT, 191389_S_AT, 182066_S_AT, 185646…	294	322	7838	2.48384	0.00398272	0.000664891	0.012509
GOTERM_BP_FAT	GO:0051240~positive regulation of multicellular organismal process	30	3.61882	1.42573e-05	178854_AT, 188162_AT, 188523_AT, 190479_S_AT, 188527_S_AT, 180485_S_AT, 186055_AT, 181248_S_AT, 188163_S_AT, 192454_S_AT, 181806_AT, 190446_S_AT, 188037_AT, 180979_AT, 173654_AT, 173635_AT, 189025_AT, 181847_S_AT, 181972_AT, 193963_S_AT, 191180_AT, 193319_AT, 190877_AT, 175006_AT, 184676_S_AT, 191718_S_AT, 186362_S_AT, 188404_AT, 188066_AT, 172991_AT, 188061_S_AT, 191389_S_AT, 182066_S_AT, 185646…	294	330	7838	2.42362	0.00643779	0.000922232	0.0202441
Annotation Cluster 4	Enrichment Score: 3.91
Category	Term	Count	%	PValue	Genes	List Total	Pop Hits	Pop Total	Fold Enrichment	Bonferroni	Benjamini	FDR
GOTERM_BP_FAT	GO:0040002~collagen and cuticulin-based cuticle development	13	1.56815	0.000107073	192146_S_AT, 174910_AT, 175025_AT, 188391_AT, 190702_AT, 192149_S_AT, 184162_AT, 174152_S_AT, 190446_S_AT, 174461_AT, 188337_AT, 173355_S_AT, 190348_AT, 192682_AT, 192674_S_AT	294	89	7838	3.89414	0.047349	0.00537513	0.151941
GOTERM_BP_FAT	GO:0007592~protein-based cuticle development	13	1.56815	0.000133126	192146_S_AT, 174910_AT, 175025_AT, 188391_AT, 190702_AT, 192149_S_AT, 184162_AT, 174152_S_AT, 190446_S_AT, 174461_AT, 188337_AT, 173355_S_AT, 190348_AT, 192682_AT, 192674_S_AT	294	91	7838	3.80855	0.0585273	0.00601285	0.188878
GOTERM_BP_FAT	GO:0042335~cuticle development	13	1.56815	0.000133126	192146_S_AT, 174910_AT, 175025_AT, 188391_AT, 190702_AT, 192149_S_AT, 184162_AT, 174152_S_AT, 190446_S_AT, 174461_AT, 188337_AT, 173355_S_AT, 190348_AT, 192682_AT, 192674_S_AT	294	91	7838	3.80855	0.0585273	0.00601285	0.188878
Unclustered
Category	Term	Count	%	PValue	Genes	List Total	Pop Hits	Pop Total	Fold Enrichment	Bonferroni	Benjamini	FDR
GOTERM_MF_FAT	GO:0042302~structural constituent of cuticle	37	4.46321	4.18093e-17	189723_S_AT, 188747_AT, 192146_S_AT, 175025_AT, 188461_S_AT, 188391_AT, 189762_AT, 190091_AT, 172475_X_AT, 173650_S_AT, 190360_S_AT, 192968_S_AT, 189099_AT, 173518_S_AT, 184162_AT, 174960_AT, 190446_S_AT, 172729_X_AT, 188337_AT, 183666_AT, 189482_S_AT, 172799_X_AT, 173355_S_AT, 190013_AT, 190348_AT, 192674_S_AT, 172895_X_AT, 192682_AT, 174910_AT, 188350_AT, 192967_AT, 177024_AT, 189968_S_AT, 1741…	297	155	6686	5.37378	1.11631e-14	1.11631e-14	5.48761e-14
GOTERM_MF_FAT	GO:0005198~structural molecule activity	49	5.91074	2.17987e-08	188747_AT, 188391_AT, 190091_AT, 172475_X_AT, 173650_S_AT, 190360_S_AT, 189099_AT, 174960_AT, 184162_AT, 190446_S_AT, 193108_S_AT, 172704_X_AT, 183666_AT, 172799_X_AT, 190348_AT, 172895_X_AT, 192682_AT, 192674_S_AT, 172146_X_AT, 192967_AT, 184870_S_AT, 191718_S_AT, 192149_S_AT, 189968_S_AT, 174152_S_AT, 182433_S_AT, 172809_X_AT, 177032_AT, 194252_X_AT, 172741_X_AT, 188368_AT, 189723_S_AT, 192146_…	297	468	6686	2.357	5.82023e-06	1.94008e-06	2.86115e-05
GOTERM_BP_FAT	GO:0010171~body morphogenesis	39	4.70446	0.000478054	189723_S_AT, 192146_S_AT, 175025_AT, 180485_S_AT, 186250_S_AT, 189762_AT, 181248_S_AT, 192454_S_AT, 180055_AT, 174240_AT, 190360_S_AT, 181806_AT, 184162_AT, 174960_AT, 190446_S_AT, 183775_AT, 193108_S_AT, 172729_X_AT, 173355_S_AT, 173579_S_AT, 190013_AT, 194016_AT, 192674_S_AT, 172895_X_AT, 192682_AT, 173635_AT, 181847_S_AT, 172989_S_AT, 182561_AT, 188946_AT, 174910_AT, 190702_AT, 175006_AT, 1826…	294	582	7838	1.78649	0.194756	0.0194992	0.676719
Downregulated genes (p-value<0.05, FC>2), DAVID (Benjamini<0.05)
Annotation Cluster 1	Enrichment Score: 3.33
Category	Term	Count	%	PValue	Genes	List Total	Pop Hits	Pop Total	Fold Enrichment	Bonferroni	Benjamini	FDR
GOTERM_MF_FAT	GO:0046914~transition metal ion binding	74	12.4161	3.01501e-05	193220_S_AT, 173878_AT, 190045_AT, 190021_AT, 190403_S_AT, 175381_AT, 193141_S_AT, 173780_AT, 191042_AT, 175471_S_AT, 183481_S_AT, 189708_AT, 194150_X_AT, 193956_AT, 194039_S_AT, 191304_S_AT, 171965_X_AT, 192352_AT, 186914_S_AT, 176747_S_AT, 192810_S_AT, 189988_S_AT, 185788_S_AT, 192869_AT, 189457_AT, 188487_S_AT, 178932_AT, 189206_AT, 191973_S_AT, 172940_X_AT, 185460_S_AT, 186651_AT, 194151_X_AT…	204	1567	6686	1.54774	0.00694057	0.00694057	0.0386735
GOTERM_MF_FAT	GO:0008270~zinc ion binding	62	10.4027	3.5944e-05	173878_AT, 190045_AT, 190021_AT, 190403_S_AT, 175381_AT, 173780_AT, 191042_AT, 183481_S_AT, 175471_S_AT, 189708_AT, 171965_X_AT, 194039_S_AT, 191304_S_AT, 193956_AT, 192352_AT, 186914_S_AT, 189988_S_AT, 192810_S_AT, 185788_S_AT, 192869_AT, 178932_AT, 191973_S_AT, 172940_X_AT, 185460_S_AT, 186651_AT, 192790_S_AT, 192079_S_AT, 186520_AT, 193294_AT, 188236_S_AT, 182876_S_AT, 193922_AT, 173400_S_AT, …	204	1238	6686	1.64137	0.00826883	0.004143	0.0461038
Annotation Cluster 2	Enrichment Score: 3.18
Category	Term	Count	%	PValue	Genes	List Total	Pop Hits	Pop Total	Fold Enrichment	Bonferroni	Benjamini	FDR
GOTERM_BP_FAT	GO:0045934~negative regulation of nucleobase, nucleoside, nucleotide and nucleic acid metabolic process	9	1.51007	0.000208283	179826_S_AT, 174348_AT, 191889_S_AT, 187388_AT, 193370_S_AT, 193642_AT, 174953_S_AT, 185293_AT, 175605_S_AT, 191593_S_AT	291	45	7838	5.38694	0.135321	0.0180104	0.313524
GOTERM_BP_FAT	GO:0010558~negative regulation of macromolecule biosynthetic process	9	1.51007	0.000208283	179826_S_AT, 174348_AT, 191889_S_AT, 187388_AT, 193370_S_AT, 193642_AT, 174953_S_AT, 185293_AT, 175605_S_AT, 191593_S_AT	291	45	7838	5.38694	0.135321	0.0180104	0.313524
GOTERM_BP_FAT	GO:0051172~negative regulation of nitrogen compound metabolic process	9	1.51007	0.000208283	179826_S_AT, 174348_AT, 191889_S_AT, 187388_AT, 193370_S_AT, 193642_AT, 174953_S_AT, 185293_AT, 175605_S_AT, 191593_S_AT	291	45	7838	5.38694	0.135321	0.0180104	0.313524
GOTERM_BP_FAT	GO:0009890~negative regulation of biosynthetic process	9	1.51007	0.000244164	179826_S_AT, 174348_AT, 191889_S_AT, 187388_AT, 193370_S_AT, 193642_AT, 174953_S_AT, 185293_AT, 175605_S_AT, 191593_S_AT	291	46	7838	5.26983	0.156712	0.0187604	0.367441
GOTERM_BP_FAT	GO:0031327~negative regulation of cellular biosynthetic process	9	1.51007	0.000244164	179826_S_AT, 174348_AT, 191889_S_AT, 187388_AT, 193370_S_AT, 193642_AT, 174953_S_AT, 185293_AT, 175605_S_AT, 191593_S_AT	291	46	7838	5.26983	0.156712	0.0187604	0.367441
GOTERM_BP_FAT	GO:0016481~negative regulation of transcription	8	1.34228	0.000349561	174348_AT, 191889_S_AT, 187388_AT, 193370_S_AT, 193642_AT, 174953_S_AT, 185293_AT, 175605_S_AT, 191593_S_AT	291	37	7838	5.82372	0.216541	0.0219408	0.525664
Annotation Cluster 3	Enrichment Score: 2.85
Category	Term	Count	%	PValue	Genes	List Total	Pop Hits	Pop Total	Fold Enrichment	Bonferroni	Benjamini	FDR
GOTERM_BP_FAT	GO:0033554~cellular response to stress	14	2.34899	0.000148313	179826_S_AT, 172973_AT, 172901_X_AT, 189020_AT, 188282_AT, 187853_S_AT, 188444_AT, 182668_S_AT, 181392_AT, 192742_S_AT, 188027_S_AT, 189087_S_AT, 182876_S_AT, 175417_S_AT	291	107	7838	3.52417	0.098351	0.017107	0.223346
KEGG_PATHWAY	cel03410:Base excision repair	5	0.838926	0.000895175	172973_AT, 192742_S_AT, 189020_AT, 190226_S_AT, 187853_S_AT	49	15	1534	10.4354	0.035189	0.01187	0.816018
Annotation Cluster 4	Enrichment Score: 2.59
Category	Term	Count	%	PValue	Genes	List Total	Pop Hits	Pop Total	Fold Enrichment	Bonferroni	Benjamini	FDR
GOTERM_BP_FAT	GO:0022403~cell cycle phase	24	4.02685	3.51462e-05	179826_S_AT, 173429_AT, 173878_AT, 182154_AT, 172772_X_AT, 175636_AT, 189189_S_AT, 192021_AT, 177122_AT, 193720_AT, 176747_S_AT, 173443_S_AT, 173943_S_AT, 188916_S_AT, 188078_AT, 193886_AT, 188123_AT, 193858_S_AT, 190789_S_AT, 178572_AT, 192303_S_AT, 188316_S_AT, 182907_S_AT, 188106_AT, 186582_S_AT, 179712_AT, 187292_S_AT, 172109_X_AT, 173400_S_AT	291	245	7838	2.6385	0.024234	0.0121913	0.0529692
GOTERM_BP_FAT	GO:0007049~cell cycle	28	4.69799	7.86082e-05	179826_S_AT, 173429_AT, 173878_AT, 182154_AT, 172772_X_AT, 189189_S_AT, 175636_AT, 192021_AT, 177122_AT, 193720_AT, 176747_S_AT, 173443_S_AT, 174965_S_AT, 173943_S_AT, 188916_S_AT, 193886_AT, 188078_AT, 190120_AT, 188123_AT, 193858_S_AT, 175631_S_AT, 190789_S_AT, 188230_S_AT, 178572_AT, 192303_S_AT, 188316_S_AT, 182907_S_AT, 174964_AT, 188106_AT, 186582_S_AT, 179712_AT, 187292_S_AT, 172109_X_AT, …	291	329	7838	2.29232	0.0533925	0.018124	0.118435
GOTERM_BP_FAT	GO:0000279~M phase	23	3.85906	8.46313e-05	179826_S_AT, 173878_AT, 182154_AT, 172772_X_AT, 175636_AT, 189189_S_AT, 192021_AT, 177122_AT, 193720_AT, 176747_S_AT, 173443_S_AT, 173943_S_AT, 188916_S_AT, 188078_AT, 193886_AT, 188123_AT, 190789_S_AT, 178572_AT, 192303_S_AT, 188316_S_AT, 182907_S_AT, 188106_AT, 186582_S_AT, 187292_S_AT, 179712_AT, 172109_X_AT, 173400_S_AT	291	242	7838	2.55991	0.0573641	0.0146603	0.127504
GOTERM_BP_FAT	GO:0022402~cell cycle process	26	4.36242	0.000113801	179826_S_AT, 173429_AT, 173878_AT, 182154_AT, 172772_X_AT, 189189_S_AT, 175636_AT, 192021_AT, 177122_AT, 193720_AT, 176747_S_AT, 173443_S_AT, 174965_S_AT, 173943_S_AT, 188916_S_AT, 193886_AT, 188078_AT, 190120_AT, 188123_AT, 193858_S_AT, 175631_S_AT, 190789_S_AT, 178572_AT, 192303_S_AT, 188316_S_AT, 182907_S_AT, 174964_AT, 188106_AT, 186582_S_AT, 179712_AT, 187292_S_AT, 172109_X_AT, 173400_S_AT	291	300	7838	2.33434	0.0763645	0.015762	0.171416
GOTERM_BP_FAT	GO:0000278~mitotic cell cycle	16	2.68456	0.000180797	179826_S_AT, 173429_AT, 175631_S_AT, 193858_S_AT, 178572_AT, 175636_AT, 192303_S_AT, 188316_S_AT, 177122_AT, 193720_AT, 176747_S_AT, 186582_S_AT, 179712_AT, 172109_X_AT, 173943_S_AT, 188916_S_AT, 193886_AT	291	139	7838	3.1004	0.118568	0.0178681	0.272202
GOTERM_BP_FAT	GO:0000280~nuclear division	10	1.67785	0.000593119	179826_S_AT, 176747_S_AT, 175323_AT, 175636_AT, 173943_S_AT, 188916_S_AT, 192303_S_AT, 188316_S_AT, 193886_AT, 177122_AT	291	65	7838	4.1438	0.339078	0.0313534	0.890396
GOTERM_BP_FAT	GO:0048285~organelle fission	10	1.67785	0.000664931	179826_S_AT, 176747_S_AT, 175323_AT, 175636_AT, 173943_S_AT, 188916_S_AT, 192303_S_AT, 188316_S_AT, 193886_AT, 177122_AT	291	66	7838	4.08102	0.37141	0.0326187	0.997696
Annotation Cluster 5	Enrichment Score: 2.24
Category	Term	Count	%	PValue	Genes	List Total	Pop Hits	Pop Total	Fold Enrichment	Bonferroni	Benjamini	FDR
KEGG_PATHWAY	cel04310:Wnt signaling pathway	9	1.51007	0.000376328	176631_S_AT, 172781_X_AT, 175631_S_AT, 172772_X_AT, 188252_AT, 188418_AT, 189189_S_AT, 172782_X_AT, 188165_AT, 171742_X_AT, 193720_AT	49	60	1534	4.69592	0.0149432	0.0149432	0.343777
KEGG_PATHWAY	cel04350:TGF-beta signaling pathway	7	1.1745	0.00065203	176631_S_AT, 172781_X_AT, 172772_X_AT, 188252_AT, 188418_AT, 189189_S_AT, 172782_X_AT, 188165_AT, 171742_X_AT	49	36	1534	6.0873	0.0257523	0.0129601	0.594962
Annotation Cluster 6	Enrichment Score: 2.23
Category	Term	Count	%	PValue	Genes	List Total	Pop Hits	Pop Total	Fold Enrichment	Bonferroni	Benjamini	FDR
GOTERM_BP_FAT	GO:0009408~response to heat	7	1.1745	0.000460927	189570_AT, 172901_X_AT, 188282_AT, 188215_AT, 189087_S_AT, 194151_X_AT, 188444_AT, 188487_S_AT, 194150_X_AT	291	28	7838	6.73368	0.275158	0.0264604	0.692591
GOTERM_BP_FAT	GO:0009266~response to temperature stimulus	8	1.34228	0.00104264	189570_AT, 172901_X_AT, 186893_AT, 188282_AT, 188215_AT, 189087_S_AT, 194151_X_AT, 188444_AT, 188487_S_AT, 194150_X_AT	291	44	7838	4.89722	0.517193	0.0444887	1.56028
Annotation Cluster 7	Enrichment Score: 2.09
Category	Term	Count	%	PValue	Genes	List Total	Pop Hits	Pop Total	Fold Enrichment	Bonferroni	Benjamini	FDR
GOTERM_BP_FAT	GO:0045165~cell fate commitment	11	1.84564	0.000916222	193342_S_AT, 175612_AT, 186893_AT, 193341_AT, 175631_S_AT, 193176_S_AT, 191973_S_AT, 193720_AT, 194039_S_AT, 174043_AT, 192079_S_AT, 172855_X_AT, 173461_AT, 171952_S_AT, 187388_AT, 175605_S_AT	291	83	7838	3.56966	0.472611	0.0417575	1.37232
Unclustered
Category	Term	Count	%	PValue	Genes	List Total	Pop Hits	Pop Total	Fold Enrichment	Bonferroni	Benjamini	FDR
GOTERM_BP_FAT	GO:0009792~embryonic development ending in birth or egg hatching	144	24.1611	1.16498e-08	181288_AT, 181994_AT, 173878_AT, 174285_S_AT, 182154_AT, 189020_AT, 178178_S_AT, 193141_S_AT, 192795_AT, 185038_AT, 176747_S_AT, 173443_S_AT, 180073_S_AT, 183969_AT, 179805_S_AT, 188916_S_AT, 193886_AT, 190459_AT, 176669_AT, 177537_AT, 187154_AT, 185634_AT, 172199_X_AT, 190922_S_AT, 187513_AT, 178572_AT, 180369_AT, 175590_S_AT, 183074_AT, 171742_X_AT, 187864_AT, 192079_S_AT, 188236_S_AT, 172109_X…	291	2629	7838	1.47531	8.1315e-06	8.1315e-06	1.75618e-05
GOTERM_BP_FAT	GO:0003006~reproductive developmental process	51	8.55705	0.000318353	190890_S_AT, 181096_AT, 189020_AT, 182154_AT, 193141_S_AT, 183481_S_AT, 181004_S_AT, 191304_S_AT, 173449_S_AT, 192746_AT, 191889_S_AT, 188916_S_AT, 177029_AT, 190459_AT, 171929_X_AT, 172940_X_AT, 187513_AT, 177366_S_AT, 178572_AT, 175590_S_AT, 185577_S_AT, 188691_S_AT, 188236_S_AT, 178486_S_AT, 188097_AT, 182440_S_AT, 173429_AT, 173079_S_AT, 192449_AT, 175323_AT, 193176_S_AT, 175636_AT, 177122_AT…	291	831	7838	1.65303	0.199282	0.0219794	0.478839
GOTERM_MF_FAT	GO:0045735~nutrient reservoir activity	4	0.671141	0.000515508	191323_AT, 172133_X_AT, 171723_X_AT, 172134_X_AT, 172696_X_AT, 194239_X_AT	204	6	6686	21.8497	0.112292	0.0389264	0.659347
GOTERM_MF_FAT	GO:0003677~DNA binding	45	7.55034	0.000651178	186129_AT, 171733_X_AT, 173878_AT, 174031_AT, 189020_AT, 173785_AT, 189859_S_AT, 190403_S_AT, 175381_AT, 187591_AT, 173780_AT, 193249_AT, 191042_AT, 190946_AT, 191304_S_AT, 190724_S_AT, 188865_AT, 193370_S_AT, 190226_S_AT, 186689_S_AT, 176669_AT, 175360_AT, 191973_S_AT, 172940_X_AT, 189546_S_AT, 185577_S_AT, 186664_AT, 188027_S_AT, 178753_AT, 182876_S_AT, 188318_AT, 178486_S_AT, 175417_S_AT, 1933…	204	895	6686	1.64788	0.139697	0.036919	0.832206

## Sheet: n2 allantoin vs. n2 rapamycin
Upregulated genes (p-value<0.05, FC>2), DAVID (Benjamini<0.05)
Annotation Cluster 1	Enrichment Score: 7.83
Category	Term	Count	%	PValue	Genes	List Total	Pop Hits	Pop Total	Fold Enrichment	Bonferroni	Benjamini	FDR
GOTERM_BP_FAT	GO:0007049~cell cycle	88	5.11926	3.84691e-18	193184_AT, 172792_X_AT, 192436_S_AT, 173878_AT, 190809_S_AT, 182154_AT, 184965_S_AT, 188147_S_AT, 193166_AT, 188876_S_AT, 187307_AT, 193295_AT, 173443_S_AT, 176541_S_AT, 173976_AT, 188916_S_AT, 193886_AT, 186389_AT, 176486_AT, 176574_AT, 178572_AT, 189579_AT, 191731_S_AT, 191386_AT, 174914_AT, 172109_X_AT, 173400_S_AT, 183333_AT, 179826_S_AT, 173429_AT, 192390_AT, 186698_S_AT, 173403_S_AT, 175636…	795	329	7838	2.63709	4.33931e-15	1.44644e-15	6.17128e-15
GOTERM_BP_FAT	GO:0022402~cell cycle process	77	4.47935	1.00589e-14	193184_AT, 172792_X_AT, 192436_S_AT, 173878_AT, 190809_S_AT, 182154_AT, 184965_S_AT, 193166_AT, 188876_S_AT, 187307_AT, 193295_AT, 173443_S_AT, 173976_AT, 188916_S_AT, 193886_AT, 186389_AT, 176486_AT, 176574_AT, 178572_AT, 189579_AT, 191731_S_AT, 174914_AT, 172109_X_AT, 173400_S_AT, 183333_AT, 179826_S_AT, 173429_AT, 192390_AT, 175636_AT, 173403_S_AT, 188179_AT, 193960_S_AT, 177122_AT, 185666_AT,…	795	300	7838	2.53051	1.13962e-11	2.27929e-12	1.62093e-11
GOTERM_BP_FAT	GO:0022403~cell cycle phase	64	3.72309	1.09082e-12	193184_AT, 172792_X_AT, 192436_S_AT, 173878_AT, 190809_S_AT, 182154_AT, 172772_X_AT, 189189_S_AT, 182421_AT, 175550_AT, 184965_S_AT, 175295_AT, 193166_AT, 188876_S_AT, 187307_AT, 193295_AT, 173443_S_AT, 173976_AT, 188916_S_AT, 177622_AT, 188078_AT, 193886_AT, 186389_AT, 194013_S_AT, 176486_AT, 193325_AT, 176574_AT, 188123_AT, 178572_AT, 192303_S_AT, 191731_S_AT, 189579_AT, 185621_AT, 188106_AT, 1…	795	245	7838	2.57544	1.23042e-09	2.05069e-10	1.74987e-09
GOTERM_BP_FAT	GO:0000279~M phase	61	3.54857	2.03619e-11	193184_AT, 172792_X_AT, 192436_S_AT, 173878_AT, 190809_S_AT, 182154_AT, 172772_X_AT, 189189_S_AT, 182421_AT, 175550_AT, 184965_S_AT, 175295_AT, 193166_AT, 188876_S_AT, 187307_AT, 193295_AT, 173443_S_AT, 173976_AT, 188916_S_AT, 177622_AT, 188078_AT, 193886_AT, 186389_AT, 194013_S_AT, 176486_AT, 193325_AT, 176574_AT, 188123_AT, 178572_AT, 192303_S_AT, 191731_S_AT, 185621_AT, 188106_AT, 174914_AT, 1…	795	242	7838	2.48515	2.29683e-08	3.28118e-09	3.2665e-08
GOTERM_BP_FAT	GO:0000278~mitotic cell cycle	40	2.32693	1.71957e-09	190809_S_AT, 182421_AT, 175550_AT, 192368_S_AT, 175295_AT, 193166_AT, 176609_S_AT, 188916_S_AT, 177622_AT, 193886_AT, 194013_S_AT, 186389_AT, 193325_AT, 176486_AT, 178572_AT, 192303_S_AT, 191731_S_AT, 189579_AT, 174914_AT, 189498_S_AT, 172109_X_AT, 179826_S_AT, 173429_AT, 174162_S_AT, 175636_AT, 172961_X_AT, 193960_S_AT, 177122_AT, 185666_AT, 180068_S_AT, 173162_S_AT, 175638_AT, 193939_AT, 193959…	795	139	7838	2.83716	1.93967e-06	2.42459e-07	2.75856e-06
GOTERM_BP_FAT	GO:0000226~microtubule cytoskeleton organization	32	1.86155	2.21145e-08	190809_S_AT, 174162_S_AT, 175550_AT, 182421_AT, 172961_X_AT, 177122_AT, 192368_S_AT, 175295_AT, 193166_AT, 176609_S_AT, 187307_AT, 173443_S_AT, 185666_AT, 185747_S_AT, 175638_AT, 173162_S_AT, 180068_S_AT, 188918_AT, 192711_AT, 177622_AT, 194013_S_AT, 186389_AT, 191184_AT, 176486_AT, 175631_S_AT, 178572_AT, 192303_S_AT, 191731_S_AT, 188136_AT, 193816_AT, 186582_S_AT, 179712_AT, 189498_S_AT, 172109…	795	105	7838	3.00468	2.49448e-05	2.49451e-06	3.54764e-05
GOTERM_BP_FAT	GO:0007051~spindle organization	23	1.33799	1.29682e-06	190809_S_AT, 175550_AT, 182421_AT, 172961_X_AT, 175295_AT, 193166_AT, 187307_AT, 173443_S_AT, 185666_AT, 173162_S_AT, 177622_AT, 192711_AT, 188918_AT, 191184_AT, 186389_AT, 194013_S_AT, 176486_AT, 178572_AT, 192303_S_AT, 191731_S_AT, 193816_AT, 186582_S_AT, 179712_AT, 172109_X_AT, 187995_S_AT	795	72	7838	3.14944	0.00146174	9.75161e-05	0.00208036
GOTERM_BP_FAT	GO:0007126~meiosis	37	2.15241	2.09044e-06	193184_AT, 172792_X_AT, 192436_S_AT, 173878_AT, 182154_AT, 172772_X_AT, 173403_S_AT, 189189_S_AT, 192021_AT, 188179_AT, 182421_AT, 184965_S_AT, 173170_S_AT, 174487_S_AT, 188876_S_AT, 192918_AT, 173443_S_AT, 193295_AT, 185260_AT, 173976_AT, 193939_AT, 177622_AT, 188078_AT, 191184_AT, 176574_AT, 188123_AT, 190789_S_AT, 178572_AT, 192303_S_AT, 191731_S_AT, 177760_AT, 193446_S_AT, 193816_AT, 185621_A…	795	158	7838	2.30878	0.00235524	0.000147365	0.00335347
GOTERM_BP_FAT	GO:0051327~M phase of meiotic cell cycle	37	2.15241	2.4465e-06	193184_AT, 172792_X_AT, 192436_S_AT, 173878_AT, 182154_AT, 172772_X_AT, 173403_S_AT, 189189_S_AT, 192021_AT, 188179_AT, 182421_AT, 184965_S_AT, 173170_S_AT, 174487_S_AT, 188876_S_AT, 192918_AT, 173443_S_AT, 193295_AT, 185260_AT, 173976_AT, 193939_AT, 177622_AT, 188078_AT, 191184_AT, 176574_AT, 188123_AT, 190789_S_AT, 178572_AT, 192303_S_AT, 191731_S_AT, 177760_AT, 193446_S_AT, 193816_AT, 185621_A…	795	159	7838	2.29426	0.00275585	0.00016232	0.00392465
GOTERM_BP_FAT	GO:0007017~microtubule-based process	35	2.03607	2.80561e-06	190809_S_AT, 174162_S_AT, 175550_AT, 182421_AT, 172961_X_AT, 177122_AT, 192368_S_AT, 175295_AT, 176609_S_AT, 193166_AT, 187307_AT, 173443_S_AT, 185666_AT, 185747_S_AT, 175638_AT, 173162_S_AT, 180068_S_AT, 188918_AT, 192711_AT, 177622_AT, 194013_S_AT, 186389_AT, 191184_AT, 176486_AT, 175631_S_AT, 178572_AT, 192303_S_AT, 191731_S_AT, 193446_S_AT, 188136_AT, 193816_AT, 186582_S_AT, 179712_AT, 189498…	795	147	7838	2.34741	0.00315973	0.000175803	0.00450071
GOTERM_BP_FAT	GO:0007010~cytoskeleton organization	37	2.15241	6.05564e-06	192436_S_AT, 190809_S_AT, 174162_S_AT, 174659_AT, 185078_AT, 175550_AT, 182421_AT, 172961_X_AT, 173170_S_AT, 177122_AT, 192368_S_AT, 175295_AT, 176609_S_AT, 193166_AT, 187307_AT, 173443_S_AT, 185666_AT, 185260_AT, 185747_S_AT, 192452_AT, 175638_AT, 173162_S_AT, 180068_S_AT, 173976_AT, 188918_AT, 192711_AT, 177622_AT, 191184_AT, 186389_AT, 194013_S_AT, 176486_AT, 193907_AT, 175631_S_AT, 178572_AT,…	795	165	7838	2.21083	0.00680751	0.000341481	0.00971413
GOTERM_BP_FAT	GO:0051321~meiotic cell cycle	37	2.15241	6.05564e-06	193184_AT, 172792_X_AT, 192436_S_AT, 173878_AT, 182154_AT, 172772_X_AT, 173403_S_AT, 189189_S_AT, 192021_AT, 188179_AT, 182421_AT, 184965_S_AT, 173170_S_AT, 174487_S_AT, 188876_S_AT, 192918_AT, 173443_S_AT, 193295_AT, 185260_AT, 173976_AT, 193939_AT, 177622_AT, 188078_AT, 191184_AT, 176574_AT, 188123_AT, 190789_S_AT, 178572_AT, 192303_S_AT, 191731_S_AT, 177760_AT, 193446_S_AT, 193816_AT, 185621_A…	795	165	7838	2.21083	0.00680751	0.000341481	0.00971413
GOTERM_BP_FAT	GO:0007059~chromosome segregation	34	1.97789	7.78042e-06	193184_AT, 173878_AT, 190809_S_AT, 182154_AT, 174162_S_AT, 172772_X_AT, 189189_S_AT, 192021_AT, 188179_AT, 182421_AT, 184965_S_AT, 173170_S_AT, 177122_AT, 174487_S_AT, 188876_S_AT, 187307_AT, 192918_AT, 193295_AT, 185260_AT, 177622_AT, 188078_AT, 191184_AT, 186389_AT, 176574_AT, 188123_AT, 190789_S_AT, 178572_AT, 188316_S_AT, 191731_S_AT, 193446_S_AT, 193816_AT, 185621_AT, 182907_S_AT, 188106_AT,…	795	147	7838	2.28034	0.00873795	0.000417834	0.0124808
GOTERM_BP_FAT	GO:0007052~mitotic spindle organization	19	1.10529	2.59855e-05	190809_S_AT, 178572_AT, 182421_AT, 175550_AT, 191731_S_AT, 172961_X_AT, 175295_AT, 193166_AT, 186582_S_AT, 185666_AT, 179712_AT, 173162_S_AT, 172109_X_AT, 188918_AT, 187995_S_AT, 177622_AT, 192711_AT, 186389_AT, 191184_AT, 194013_S_AT, 176486_AT	795	62	7838	3.02134	0.0288866	0.00104631	0.0416783
GOTERM_BP_FAT	GO:0045132~meiotic chromosome segregation	28	1.62885	6.70156e-05	193184_AT, 173878_AT, 182154_AT, 172772_X_AT, 189189_S_AT, 192021_AT, 188179_AT, 182421_AT, 184965_S_AT, 173170_S_AT, 174487_S_AT, 188876_S_AT, 192918_AT, 193295_AT, 185260_AT, 177622_AT, 188078_AT, 176574_AT, 188123_AT, 190789_S_AT, 178572_AT, 191731_S_AT, 193446_S_AT, 193816_AT, 185621_AT, 182907_S_AT, 188106_AT, 187292_S_AT, 187812_S_AT, 188638_S_AT, 176811_S_AT, 173400_S_AT, 179791_S_AT, 1833…	795	122	7838	2.26275	0.0728094	0.00260337	0.107453
Annotation Cluster 2	Enrichment Score: 5.10
Category	Term	Count	%	PValue	Genes	List Total	Pop Hits	Pop Total	Fold Enrichment	Bonferroni	Benjamini	FDR
GOTERM_BP_FAT	GO:0006259~DNA metabolic process	42	2.44328	2.95558e-09	175202_AT, 174268_S_AT, 189020_AT, 171893_X_AT, 187249_S_AT, 193141_S_AT, 188147_S_AT, 193374_S_AT, 191321_S_AT, 193059_S_AT, 192720_AT, 190226_S_AT, 186790_AT, 189579_AT, 193730_AT, 191386_AT, 188591_AT, 188027_S_AT, 173401_S_AT, 185507_AT, 182876_S_AT, 179791_S_AT, 175417_S_AT, 193772_S_AT, 179826_S_AT, 190785_S_AT, 192416_AT, 193664_S_AT, 188179_AT, 188651_S_AT, 192337_AT, 192957_S_AT, 177574_…	795	153	7838	2.70642	3.33389e-06	3.70432e-07	4.74139e-06
GOTERM_BP_FAT	GO:0006974~response to DNA damage stimulus	22	1.27981	2.50353e-05	179826_S_AT, 176736_AT, 175202_AT, 192890_S_AT, 174268_S_AT, 189020_AT, 187853_S_AT, 188279_AT, 188179_AT, 188147_S_AT, 191386_AT, 181392_AT, 182668_S_AT, 181842_AT, 192742_S_AT, 188651_S_AT, 192337_AT, 176541_S_AT, 188027_S_AT, 192720_AT, 182876_S_AT, 179791_S_AT, 175417_S_AT, 186319_AT	795	79	7838	2.74558	0.0278452	0.00104539	0.0401546
GOTERM_BP_FAT	GO:0006281~DNA repair	19	1.10529	0.000149434	175202_AT, 192890_S_AT, 174268_S_AT, 189020_AT, 187853_S_AT, 188279_AT, 188179_AT, 188147_S_AT, 191386_AT, 181392_AT, 182668_S_AT, 181842_AT, 192742_S_AT, 188651_S_AT, 192337_AT, 188027_S_AT, 192720_AT, 182876_S_AT, 179791_S_AT, 175417_S_AT, 186319_AT	795	70	7838	2.67605	0.155131	0.00494579	0.239455
GOTERM_BP_FAT	GO:0033554~cellular response to stress	24	1.39616	0.000357858	179826_S_AT, 175202_AT, 176736_AT, 174268_S_AT, 189020_AT, 188179_AT, 188147_S_AT, 188444_AT, 188651_S_AT, 192337_AT, 176541_S_AT, 192720_AT, 186319_AT, 192890_S_AT, 188282_AT, 188279_AT, 187853_S_AT, 191386_AT, 182668_S_AT, 181392_AT, 181842_AT, 192742_S_AT, 188027_S_AT, 182876_S_AT, 179791_S_AT, 175417_S_AT	795	107	7838	2.21139	0.332179	0.0108525	0.572539
Annotation Cluster 3	Enrichment Score: 4.91
Category	Term	Count	%	PValue	Genes	List Total	Pop Hits	Pop Total	Fold Enrichment	Bonferroni	Benjamini	FDR
GOTERM_BP_FAT	GO:0051726~regulation of cell cycle	23	1.33799	9.2784e-08	187952_AT, 179826_S_AT, 179687_AT, 176736_AT, 175323_AT, 186698_S_AT, 192021_AT, 188179_AT, 186479_S_AT, 187877_S_AT, 181458_AT, 193939_AT, 192853_AT, 193886_AT, 191184_AT, 191593_S_AT, 178055_AT, 175602_AT, 178572_AT, 184943_S_AT, 192303_S_AT, 189579_AT, 191731_S_AT, 174070_AT, 186956_S_AT, 176930_AT, 188236_S_AT	795	63	7838	3.59936	0.000104655	8.72166e-06	0.000148846
GOTERM_BP_FAT	GO:0007346~regulation of mitotic cell cycle	12	0.69808	1.99023e-05	179687_AT, 187952_AT, 178055_AT, 176736_AT, 175602_AT, 178572_AT, 186479_S_AT, 189579_AT, 187877_S_AT, 174070_AT, 176930_AT, 192853_AT, 193886_AT, 191593_S_AT	795	26	7838	4.55036	0.0221999	0.000863089	0.0319228
GOTERM_BP_FAT	GO:0010564~regulation of cell cycle process	12	0.69808	0.000994428	179826_S_AT, 179687_AT, 175323_AT, 178572_AT, 186479_S_AT, 192303_S_AT, 189579_AT, 187877_S_AT, 176930_AT, 181458_AT, 193939_AT, 192853_AT, 191184_AT, 191593_S_AT	795	38	7838	3.11341	0.674461	0.024102	1.5834
Annotation Cluster 4	Enrichment Score: 4.90
Category	Term	Count	%	PValue	Genes	List Total	Pop Hits	Pop Total	Fold Enrichment	Bonferroni	Benjamini	FDR
GOTERM_BP_FAT	GO:0002009~morphogenesis of an epithelium	60	3.4904	8.76578e-06	175612_AT, 190890_S_AT, 176736_AT, 190809_S_AT, 189020_AT, 174659_AT, 173188_S_AT, 177575_AT, 175381_AT, 193141_S_AT, 188455_AT, 175677_S_AT, 178265_AT, 193374_S_AT, 187877_S_AT, 174282_AT, 194039_S_AT, 192352_AT, 176609_S_AT, 173449_S_AT, 175033_AT, 185747_S_AT, 191889_S_AT, 192452_AT, 173509_AT, 194190_X_AT, 194013_S_AT, 179062_S_AT, 184146_S_AT, 192287_AT, 193907_AT, 188115_S_AT, 172940_X_AT, …	795	331	7838	1.78715	0.00983912	0.000449346	0.0140613
GOTERM_BP_FAT	GO:0060429~epithelium development	60	3.4904	1.40368e-05	175612_AT, 190890_S_AT, 176736_AT, 190809_S_AT, 189020_AT, 174659_AT, 173188_S_AT, 177575_AT, 175381_AT, 193141_S_AT, 188455_AT, 175677_S_AT, 178265_AT, 193374_S_AT, 187877_S_AT, 174282_AT, 194039_S_AT, 192352_AT, 176609_S_AT, 173449_S_AT, 175033_AT, 185747_S_AT, 191889_S_AT, 192452_AT, 173509_AT, 194190_X_AT, 194013_S_AT, 179062_S_AT, 184146_S_AT, 192287_AT, 193907_AT, 188115_S_AT, 172940_X_AT, …	795	336	7838	1.76056	0.0157089	0.000688182	0.0225157
GOTERM_BP_FAT	GO:0048729~tissue morphogenesis	61	3.54857	1.61232e-05	175612_AT, 190890_S_AT, 176736_AT, 190809_S_AT, 189020_AT, 174659_AT, 173188_S_AT, 177575_AT, 175381_AT, 193141_S_AT, 188455_AT, 175677_S_AT, 178265_AT, 193374_S_AT, 187877_S_AT, 174282_AT, 194039_S_AT, 192352_AT, 176609_S_AT, 173449_S_AT, 175033_AT, 185747_S_AT, 191889_S_AT, 192452_AT, 173509_AT, 194190_X_AT, 194013_S_AT, 179062_S_AT, 184146_S_AT, 192287_AT, 193907_AT, 188115_S_AT, 172940_X_AT, …	795	345	7838	1.74321	0.0180228	0.000757511	0.025862
Annotation Cluster 5	Enrichment Score: 4.79
Category	Term	Count	%	PValue	Genes	List Total	Pop Hits	Pop Total	Fold Enrichment	Bonferroni	Benjamini	FDR
GOTERM_BP_FAT	GO:0003006~reproductive developmental process	129	7.50436	3.03789e-07	193338_AT, 192436_S_AT, 190890_S_AT, 181096_AT, 176736_AT, 174606_AT, 190809_S_AT, 182154_AT, 189020_AT, 173414_S_AT, 171893_X_AT, 177575_AT, 193141_S_AT, 178265_AT, 193308_AT, 187307_AT, 193295_AT, 176261_S_AT, 173976_AT, 192707_AT, 188916_S_AT, 173509_AT, 190459_AT, 192330_AT, 187513_AT, 178572_AT, 193618_AT, 175590_S_AT, 189579_AT, 191731_S_AT, 188135_S_AT, 188591_AT, 185577_S_AT, 180137_S_AT,…	795	831	7838	1.53048	0.000342616	2.44764e-05	0.000487343
GOTERM_BP_FAT	GO:0007548~sex differentiation	114	6.63176	1.8302e-05	193338_AT, 192436_S_AT, 190890_S_AT, 181096_AT, 176736_AT, 174606_AT, 190809_S_AT, 182154_AT, 189020_AT, 171893_X_AT, 177575_AT, 193141_S_AT, 178265_AT, 193308_AT, 187307_AT, 193295_AT, 176261_S_AT, 173976_AT, 192707_AT, 188916_S_AT, 173509_AT, 190459_AT, 192330_AT, 187513_AT, 178572_AT, 193618_AT, 175590_S_AT, 189579_AT, 191731_S_AT, 188591_AT, 180137_S_AT, 194168_S_AT, 176213_AT, 191902_S_AT, 1…	795	771	7838	1.45777	0.0204332	0.000825454	0.0293564
GOTERM_BP_FAT	GO:0040035~hermaphrodite genitalia development	101	5.87551	9.21032e-05	192436_S_AT, 181096_AT, 176736_AT, 174606_AT, 190809_S_AT, 182154_AT, 189020_AT, 171893_X_AT, 177575_AT, 193141_S_AT, 178265_AT, 193308_AT, 187307_AT, 193295_AT, 173976_AT, 176261_S_AT, 188916_S_AT, 173509_AT, 190459_AT, 192330_AT, 187513_AT, 178572_AT, 193618_AT, 175590_S_AT, 191731_S_AT, 189579_AT, 188591_AT, 180137_S_AT, 194168_S_AT, 176213_AT, 178486_S_AT, 193772_S_AT, 182440_S_AT, 173429_AT,…	795	690	7838	1.44315	0.0986821	0.00345725	0.147651
GOTERM_BP_FAT	GO:0048806~genitalia development	101	5.87551	0.000129601	192436_S_AT, 181096_AT, 176736_AT, 174606_AT, 190809_S_AT, 182154_AT, 189020_AT, 171893_X_AT, 177575_AT, 193141_S_AT, 178265_AT, 193308_AT, 187307_AT, 193295_AT, 173976_AT, 176261_S_AT, 188916_S_AT, 173509_AT, 190459_AT, 192330_AT, 187513_AT, 178572_AT, 193618_AT, 175590_S_AT, 191731_S_AT, 189579_AT, 188591_AT, 180137_S_AT, 194168_S_AT, 176213_AT, 178486_S_AT, 193772_S_AT, 182440_S_AT, 173429_AT,…	795	696	7838	1.43071	0.136015	0.00455833	0.207706
Annotation Cluster 6	Enrichment Score: 4.66
Category	Term	Count	%	PValue	Genes	List Total	Pop Hits	Pop Total	Fold Enrichment	Bonferroni	Benjamini	FDR
GOTERM_BP_FAT	GO:0006260~DNA replication	22	1.27981	1.2485e-07	179826_S_AT, 192416_AT, 189020_AT, 171893_X_AT, 193664_S_AT, 193141_S_AT, 193374_S_AT, 191321_S_AT, 193059_S_AT, 188651_S_AT, 192337_AT, 190226_S_AT, 192957_S_AT, 177574_AT, 180503_AT, 193260_S_AT, 193730_AT, 189579_AT, 191386_AT, 181392_AT, 179790_AT, 171858_X_AT, 173401_S_AT, 173081_S_AT, 173280_AT, 193772_S_AT	795	59	7838	3.67628	0.000140821	1.08331e-05	0.000200287
KEGG_PATHWAY	cel03030:DNA replication	13	0.756254	4.60386e-05	192416_AT, 189020_AT, 171893_X_AT, 193260_S_AT, 193664_S_AT, 184160_AT, 193374_S_AT, 191386_AT, 191321_S_AT, 179790_AT, 193059_S_AT, 181571_S_AT, 171858_X_AT, 190226_S_AT, 173401_S_AT, 192957_S_AT, 173081_S_AT	158	33	1534	3.8247	0.00358465	0.00358465	0.048688
GOTERM_BP_FAT	GO:0006261~DNA-dependent DNA replication	8	0.465387	0.00180198	179826_S_AT, 191321_S_AT, 179790_AT, 193059_S_AT, 193260_S_AT, 171893_X_AT, 173401_S_AT, 193664_S_AT, 192957_S_AT, 189579_AT, 173081_S_AT	795	19	7838	4.15121	0.86925	0.0363145	2.85192
Annotation Cluster 7	Enrichment Score: 4.01
Category	Term	Count	%	PValue	Genes	List Total	Pop Hits	Pop Total	Fold Enrichment	Bonferroni	Benjamini	FDR
GOTERM_BP_FAT	GO:0000278~mitotic cell cycle	40	2.32693	1.71957e-09	190809_S_AT, 182421_AT, 175550_AT, 192368_S_AT, 175295_AT, 193166_AT, 176609_S_AT, 188916_S_AT, 177622_AT, 193886_AT, 194013_S_AT, 186389_AT, 193325_AT, 176486_AT, 178572_AT, 192303_S_AT, 191731_S_AT, 189579_AT, 174914_AT, 189498_S_AT, 172109_X_AT, 179826_S_AT, 173429_AT, 174162_S_AT, 175636_AT, 172961_X_AT, 193960_S_AT, 177122_AT, 185666_AT, 180068_S_AT, 173162_S_AT, 175638_AT, 193939_AT, 193959…	795	139	7838	2.83716	1.93967e-06	2.42459e-07	2.75856e-06
GOTERM_BP_FAT	GO:0000280~nuclear division	18	1.04712	0.000181428	179826_S_AT, 190809_S_AT, 175323_AT, 174162_S_AT, 175636_AT, 182421_AT, 193960_S_AT, 177122_AT, 181458_AT, 193939_AT, 173943_S_AT, 193959_AT, 188916_S_AT, 177622_AT, 193886_AT, 191184_AT, 186389_AT, 193325_AT, 193841_S_AT, 192303_S_AT, 188316_S_AT, 177760_AT, 171947_X_AT, 174070_AT, 174914_AT	795	65	7838	2.73022	0.185084	0.00583064	0.290654
GOTERM_BP_FAT	GO:0048285~organelle fission	18	1.04712	0.00022177	179826_S_AT, 190809_S_AT, 175323_AT, 174162_S_AT, 175636_AT, 182421_AT, 193960_S_AT, 177122_AT, 181458_AT, 193939_AT, 173943_S_AT, 193959_AT, 188916_S_AT, 177622_AT, 193886_AT, 191184_AT, 186389_AT, 193325_AT, 193841_S_AT, 192303_S_AT, 188316_S_AT, 177760_AT, 171947_X_AT, 174070_AT, 174914_AT	795	66	7838	2.68885	0.221343	0.00692548	0.355175
GOTERM_BP_FAT	GO:0007067~mitosis	17	0.988947	0.000485272	179826_S_AT, 193841_S_AT, 190809_S_AT, 174162_S_AT, 175636_AT, 182421_AT, 192303_S_AT, 188316_S_AT, 177760_AT, 177122_AT, 193960_S_AT, 171947_X_AT, 174070_AT, 174914_AT, 193939_AT, 193959_AT, 173943_S_AT, 188916_S_AT, 177622_AT, 193886_AT, 186389_AT, 191184_AT, 193325_AT	795	64	7838	2.61883	0.421617	0.0143051	0.775647
GOTERM_BP_FAT	GO:0000087~M phase of mitotic cell cycle	17	0.988947	0.000584486	179826_S_AT, 193841_S_AT, 190809_S_AT, 174162_S_AT, 175636_AT, 182421_AT, 192303_S_AT, 188316_S_AT, 177760_AT, 177122_AT, 193960_S_AT, 171947_X_AT, 174070_AT, 174914_AT, 193939_AT, 193959_AT, 173943_S_AT, 188916_S_AT, 177622_AT, 193886_AT, 186389_AT, 191184_AT, 193325_AT	795	65	7838	2.57854	0.482887	0.0163522	0.933533
Annotation Cluster 8	Enrichment Score: 3.68
Category	Term	Count	%	PValue	Genes	List Total	Pop Hits	Pop Total	Fold Enrichment	Bonferroni	Benjamini	FDR
GOTERM_MF_FAT	GO:0003677~DNA binding	124	7.2135	1.20942e-06	176042_S_AT, 176061_AT, 173878_AT, 174031_AT, 190809_S_AT, 189020_AT, 194074_AT, 171893_X_AT, 189859_S_AT, 187591_AT, 193249_AT, 184089_S_AT, 186479_S_AT, 193374_S_AT, 173116_S_AT, 193308_AT, 173032_AT, 189113_AT, 192720_AT, 176261_S_AT, 188671_AT, 176669_AT, 187003_AT, 189546_S_AT, 193618_AT, 193730_AT, 191386_AT, 180226_S_AT, 188939_AT, 188591_AT, 185577_S_AT, 193662_AT, 187594_AT, 172020_X_AT,…	618	895	6686	1.49891	0.00052475	0.00052475	0.00170691
GOTERM_BP_FAT	GO:0045449~regulation of transcription	109	6.3409	0.00165184	176042_S_AT, 173878_AT, 174031_AT, 194074_AT, 189859_S_AT, 187591_AT, 193249_AT, 186479_S_AT, 173116_S_AT, 193166_AT, 187439_AT, 173978_AT, 173032_AT, 189113_AT, 192707_AT, 188671_AT, 173509_AT, 176669_AT, 190922_S_AT, 189462_S_AT, 193618_AT, 189546_S_AT, 188939_AT, 188591_AT, 185577_S_AT, 193662_AT, 187594_AT, 175339_AT, 187388_AT, 183417_AT, 192523_AT, 178753_AT, 193787_AT, 184377_AT, 193342_S_…	795	817	7838	1.31535	0.845075	0.0359046	2.61724
Annotation Cluster 9	Enrichment Score: 2.71
Category	Term	Count	%	PValue	Genes	List Total	Pop Hits	Pop Total	Fold Enrichment	Bonferroni	Benjamini	FDR
GOTERM_BP_FAT	GO:0048580~regulation of post-embryonic development	29	1.68703	0.00121573	193338_AT, 193596_S_AT, 175612_AT, 193176_S_AT, 191890_S_AT, 174659_AT, 172919_X_AT, 188392_S_AT, 190309_AT, 186479_S_AT, 175677_S_AT, 193276_AT, 191304_S_AT, 176609_S_AT, 187296_AT, 193308_AT, 192918_AT, 173461_AT, 192452_AT, 191889_S_AT, 175345_S_AT, 191593_S_AT, 192825_AT, 191285_AT, 173168_S_AT, 187400_S_AT, 190922_S_AT, 177366_S_AT, 179961_AT, 189579_AT, 172020_X_AT, 191902_S_AT, 172005_X_AT	795	152	7838	1.88102	0.746446	0.0287732	1.93256
GOTERM_BP_FAT	GO:0040028~regulation of vulval development	29	1.68703	0.00121573	193338_AT, 193596_S_AT, 175612_AT, 193176_S_AT, 191890_S_AT, 174659_AT, 172919_X_AT, 188392_S_AT, 190309_AT, 186479_S_AT, 175677_S_AT, 193276_AT, 191304_S_AT, 176609_S_AT, 187296_AT, 193308_AT, 192918_AT, 173461_AT, 192452_AT, 191889_S_AT, 175345_S_AT, 191593_S_AT, 192825_AT, 191285_AT, 173168_S_AT, 187400_S_AT, 190922_S_AT, 177366_S_AT, 179961_AT, 189579_AT, 172020_X_AT, 191902_S_AT, 172005_X_AT	795	152	7838	1.88102	0.746446	0.0287732	1.93256
Annotation Cluster 10	Enrichment Score: 2.61
Category	Term	Count	%	PValue	Genes	List Total	Pop Hits	Pop Total	Fold Enrichment	Bonferroni	Benjamini	FDR
GOTERM_BP_FAT	GO:0051276~chromosome organization	30	1.7452	0.000146806	184377_AT, 193596_S_AT, 190809_S_AT, 187339_S_AT, 176532_AT, 174162_S_AT, 188179_AT, 172919_X_AT, 182421_AT, 184965_S_AT, 172758_X_AT, 177122_AT, 193166_AT, 187307_AT, 172692_X_AT, 173978_AT, 193295_AT, 183969_AT, 190658_AT, 177622_AT, 186389_AT, 191184_AT, 173010_AT, 174494_S_AT, 192001_AT, 188316_S_AT, 188591_AT, 180137_S_AT, 188963_AT, 193306_AT, 191902_S_AT, 188087_AT, 178486_S_AT	795	141	7838	2.09768	0.152623	0.00500589	0.235249
GOTERM_BP_FAT	GO:0006325~chromatin organization	21	1.22164	0.000730528	184377_AT, 173010_AT, 193596_S_AT, 190809_S_AT, 187339_S_AT, 174494_S_AT, 176532_AT, 192001_AT, 172919_X_AT, 184965_S_AT, 172758_X_AT, 188591_AT, 193166_AT, 188963_AT, 193306_AT, 173978_AT, 172692_X_AT, 183969_AT, 188087_AT, 191902_S_AT, 190658_AT, 178486_S_AT, 191184_AT	795	92	7838	2.25045	0.561474	0.018988	1.16551
Annotation Cluster 11	Enrichment Score: 2.49
Category	Term	Count	%	PValue	Genes	List Total	Pop Hits	Pop Total	Fold Enrichment	Bonferroni	Benjamini	FDR
GOTERM_BP_FAT	GO:0032774~RNA biosynthetic process	13	0.756254	9.89999e-05	187952_AT, 178055_AT, 188233_AT, 179790_AT, 193059_S_AT, 191738_AT, 188963_AT, 193370_S_AT, 192957_S_AT, 192267_AT, 173081_S_AT, 188098_S_AT, 188318_AT, 178486_S_AT	795	35	7838	3.66196	0.105667	0.00359602	0.158699
GOTERM_BP_FAT	GO:0006352~transcription initiation	9	0.52356	0.00179631	187952_AT, 188963_AT, 178055_AT, 188233_AT, 193370_S_AT, 192267_AT, 188098_S_AT, 178486_S_AT, 188318_AT	795	24	7838	3.69717	0.86841	0.0368602	2.84307
GOTERM_BP_FAT	GO:0006461~protein complex assembly	17	0.988947	0.00255049	187952_AT, 178055_AT, 190809_S_AT, 176981_S_AT, 188233_AT, 192303_S_AT, 188136_AT, 180137_S_AT, 188963_AT, 187307_AT, 193370_S_AT, 192267_AT, 188098_S_AT, 178486_S_AT, 188318_AT, 186389_AT, 191184_AT	795	74	7838	2.26493	0.9439	0.0484528	4.01399
GOTERM_BP_FAT	GO:0070271~protein complex biogenesis	17	0.988947	0.00255049	187952_AT, 178055_AT, 190809_S_AT, 176981_S_AT, 188233_AT, 192303_S_AT, 188136_AT, 180137_S_AT, 188963_AT, 187307_AT, 193370_S_AT, 192267_AT, 188098_S_AT, 178486_S_AT, 188318_AT, 186389_AT, 191184_AT	795	74	7838	2.26493	0.9439	0.0484528	4.01399
Annotation Cluster 12	Enrichment Score: 2.46
Category	Term	Count	%	PValue	Genes	List Total	Pop Hits	Pop Total	Fold Enrichment	Bonferroni	Benjamini	FDR
GOTERM_BP_FAT	GO:0010605~negative regulation of macromolecule metabolic process	18	1.04712	0.00093208	179826_S_AT, 190531_AT, 176109_AT, 193642_AT, 175632_AT, 186479_S_AT, 173447_S_AT, 188135_S_AT, 188939_AT, 189002_S_AT, 174348_AT, 191889_S_AT, 187388_AT, 193370_S_AT, 174953_S_AT, 192784_AT, 185293_AT, 188918_AT, 191593_S_AT, 175605_S_AT	795	74	7838	2.39816	0.650718	0.023104	1.48482
GOTERM_BP_FAT	GO:0010558~negative regulation of macromolecule biosynthetic process	13	0.756254	0.00131862	179826_S_AT, 193642_AT, 175632_AT, 173447_S_AT, 186479_S_AT, 188939_AT, 189002_S_AT, 174348_AT, 191889_S_AT, 187388_AT, 193370_S_AT, 174953_S_AT, 185293_AT, 191593_S_AT, 175605_S_AT	795	45	7838	2.84819	0.774264	0.0305323	2.09451
GOTERM_BP_FAT	GO:0031327~negative regulation of cellular biosynthetic process	13	0.756254	0.00162292	179826_S_AT, 193642_AT, 175632_AT, 173447_S_AT, 186479_S_AT, 188939_AT, 189002_S_AT, 174348_AT, 191889_S_AT, 187388_AT, 193370_S_AT, 174953_S_AT, 185293_AT, 191593_S_AT, 175605_S_AT	795	46	7838	2.78627	0.839929	0.0359795	2.57197
GOTERM_BP_FAT	GO:0009890~negative regulation of biosynthetic process	13	0.756254	0.00162292	179826_S_AT, 193642_AT, 175632_AT, 173447_S_AT, 186479_S_AT, 188939_AT, 189002_S_AT, 174348_AT, 191889_S_AT, 187388_AT, 193370_S_AT, 174953_S_AT, 185293_AT, 191593_S_AT, 175605_S_AT	795	46	7838	2.78627	0.839929	0.0359795	2.57197
GOTERM_BP_FAT	GO:0010629~negative regulation of gene expression	16	0.930774	0.00174264	190531_AT, 176109_AT, 193642_AT, 175632_AT, 173447_S_AT, 186479_S_AT, 188135_S_AT, 188939_AT, 174348_AT, 191889_S_AT, 187388_AT, 193370_S_AT, 174953_S_AT, 192784_AT, 185293_AT, 188918_AT, 191593_S_AT, 175605_S_AT	795	65	7838	2.42686	0.860182	0.0364405	2.75924
Annotation Cluster 13	Enrichment Score: 2.37
Category	Term	Count	%	PValue	Genes	List Total	Pop Hits	Pop Total	Fold Enrichment	Bonferroni	Benjamini	FDR
KEGG_PATHWAY	cel04310:Wnt signaling pathway	17	0.988947	0.000186131	176618_AT, 193758_AT, 193907_AT, 176631_S_AT, 175631_S_AT, 175602_AT, 172772_X_AT, 188252_AT, 189189_S_AT, 188418_AT, 173959_AT, 172782_X_AT, 192368_S_AT, 171742_X_AT, 175295_AT, 193770_S_AT, 172781_X_AT, 175670_S_AT, 188165_AT, 187995_S_AT, 188351_S_AT	158	60	1534	2.75084	0.0144147	0.00723349	0.19671
KEGG_PATHWAY	cel04350:TGF-beta signaling pathway	12	0.69808	0.000566045	176618_AT, 193758_AT, 176631_S_AT, 175602_AT, 172772_X_AT, 188252_AT, 189189_S_AT, 188418_AT, 173959_AT, 172782_X_AT, 188392_S_AT, 171742_X_AT, 193770_S_AT, 172781_X_AT, 188165_AT	158	36	1534	3.23629	0.043203	0.0146135	0.597131
Annotation Cluster 14	Enrichment Score: 2.31
Category	Term	Count	%	PValue	Genes	List Total	Pop Hits	Pop Total	Fold Enrichment	Bonferroni	Benjamini	FDR
GOTERM_BP_FAT	GO:0007530~sex determination	12	0.69808	0.000994428	190890_S_AT, 188033_S_AT, 173414_S_AT, 175323_AT, 171736_X_AT, 193456_AT, 172940_X_AT, 193642_AT, 175632_AT, 173447_S_AT, 188135_S_AT, 185577_S_AT, 173284_S_AT, 173449_S_AT, 181458_AT, 174953_S_AT, 181217_AT	795	38	7838	3.11341	0.674461	0.024102	1.5834
GOTERM_BP_FAT	GO:0007549~dosage compensation	6	0.34904	0.00171866	188033_S_AT, 171736_X_AT, 173414_S_AT, 172940_X_AT, 174953_S_AT, 193642_AT, 175632_AT, 173447_S_AT, 188135_S_AT, 185577_S_AT	795	10	7838	5.91547	0.856341	0.0366261	2.72175
Annotation Cluster 15	Enrichment Score: 2.01
Category	Term	Count	%	PValue	Genes	List Total	Pop Hits	Pop Total	Fold Enrichment	Bonferroni	Benjamini	FDR
GOTERM_BP_FAT	GO:0048609~reproductive process in a multicellular organism	69	4.01396	0.000551981	172792_X_AT, 193338_AT, 176736_AT, 193220_S_AT, 172738_X_AT, 173414_S_AT, 173188_S_AT, 188455_AT, 186479_S_AT, 175677_S_AT, 194082_S_AT, 187877_S_AT, 193166_AT, 173449_S_AT, 193308_AT, 173385_AT, 174965_S_AT, 185788_S_AT, 188916_S_AT, 173509_AT, 194013_S_AT, 184146_S_AT, 192287_AT, 188355_S_AT, 176109_AT, 177105_S_AT, 190922_S_AT, 188115_S_AT, 191973_S_AT, 172940_X_AT, 187513_AT, 194213_X_AT, 184…	795	455	7838	1.49512	0.463563	0.0158426	0.881831
GOTERM_BP_FAT	GO:0032504~multicellular organism reproduction	69	4.01396	0.00058849	172792_X_AT, 193338_AT, 176736_AT, 193220_S_AT, 172738_X_AT, 173414_S_AT, 173188_S_AT, 188455_AT, 186479_S_AT, 175677_S_AT, 194082_S_AT, 187877_S_AT, 193166_AT, 173449_S_AT, 193308_AT, 173385_AT, 174965_S_AT, 185788_S_AT, 188916_S_AT, 173509_AT, 194013_S_AT, 184146_S_AT, 192287_AT, 188355_S_AT, 176109_AT, 177105_S_AT, 190922_S_AT, 188115_S_AT, 191973_S_AT, 172940_X_AT, 187513_AT, 194213_X_AT, 184…	795	456	7838	1.49184	0.485218	0.016065	0.9399
GOTERM_BP_FAT	GO:0007281~germ cell development	15	0.8726	0.00088871	191883_AT, 176736_AT, 172738_X_AT, 175323_AT, 175636_AT, 194213_X_AT, 184943_S_AT, 172919_X_AT, 189579_AT, 171947_X_AT, 194176_X_AT, 181458_AT, 194080_S_AT, 188236_S_AT, 193939_AT, 188916_S_AT, 189867_S_AT, 191902_S_AT, 172615_X_AT	795	55	7838	2.68885	0.63319	0.0225356	1.4162
Unclustered
Category	Term	Count	%	PValue	Genes	List Total	Pop Hits	Pop Total	Fold Enrichment	Bonferroni	Benjamini	FDR
GOTERM_BP_FAT	GO:0009792~embryonic development ending in birth or egg hatching	389	22.6294	1.68543e-21	179687_AT, 192436_S_AT, 185856_S_AT, 190809_S_AT, 182154_AT, 184089_S_AT, 186479_S_AT, 185038_AT, 188876_S_AT, 187307_AT, 175092_S_AT, 179805_S_AT, 183969_AT, 194076_S_AT, 184410_AT, 188916_S_AT, 190459_AT, 176669_AT, 177537_AT, 175590_S_AT, 189579_AT, 191731_S_AT, 178727_S_AT, 171742_X_AT, 180137_S_AT, 188236_S_AT, 183295_AT, 172109_X_AT, 193787_AT, 191883_AT, 176457_AT, 189888_S_AT, 189400_S_AT…	795	2629	7838	1.4588	1.90116e-18	1.90116e-18	2.70379e-18
GOTERM_BP_FAT	GO:0051301~cell division	65	3.78127	1.85556e-19	172792_X_AT, 192436_S_AT, 176736_AT, 172738_X_AT, 171893_X_AT, 185078_AT, 182421_AT, 194082_S_AT, 193612_AT, 187877_S_AT, 176609_S_AT, 193059_S_AT, 187307_AT, 173443_S_AT, 175670_S_AT, 173976_AT, 190226_S_AT, 194076_S_AT, 188916_S_AT, 189138_S_AT, 193886_AT, 194190_X_AT, 193325_AT, 193698_AT, 192825_AT, 187513_AT, 178572_AT, 194213_X_AT, 192303_S_AT, 188842_AT, 189579_AT, 191731_S_AT, 191386_AT, …	795	189	7838	3.3907	2.09307e-16	1.04654e-16	2.97672e-16
GOTERM_BP_FAT	GO:0000910~cytokinesis	50	2.90867	7.96215e-18	172792_X_AT, 192436_S_AT, 172738_X_AT, 171893_X_AT, 185078_AT, 182421_AT, 194082_S_AT, 193612_AT, 187877_S_AT, 193059_S_AT, 173976_AT, 190226_S_AT, 194076_S_AT, 188916_S_AT, 194190_X_AT, 193698_AT, 192825_AT, 187513_AT, 178572_AT, 194213_X_AT, 192303_S_AT, 188842_AT, 189579_AT, 191731_S_AT, 191386_AT, 185621_AT, 180137_S_AT, 173401_S_AT, 171776_X_AT, 183333_AT, 194139_S_AT, 190785_S_AT, 192390_AT…	795	127	7838	3.88154	8.9813e-15	2.24533e-15	1.2773e-14
GOTERM_BP_FAT	GO:0045165~cell fate commitment	27	1.57068	8.09527e-08	193342_S_AT, 193596_S_AT, 175612_AT, 193341_AT, 188185_AT, 190079_AT, 193176_S_AT, 185078_AT, 175677_S_AT, 192368_S_AT, 194039_S_AT, 174043_AT, 176609_S_AT, 174926_S_AT, 172855_X_AT, 173461_AT, 175638_AT, 173826_S_AT, 189138_S_AT, 194190_X_AT, 175605_S_AT, 186893_AT, 175631_S_AT, 191973_S_AT, 188939_AT, 179508_S_AT, 174587_AT, 189002_S_AT, 192079_S_AT, 179252_AT, 187388_AT, 171952_S_AT, 192984_AT…	795	83	7838	3.20718	9.13104e-05	8.30129e-06	0.000129866
GOTERM_BP_FAT	GO:0001708~cell fate specification	20	1.16347	2.85347e-06	175612_AT, 186893_AT, 190079_AT, 188185_AT, 175631_S_AT, 193176_S_AT, 191973_S_AT, 175677_S_AT, 188939_AT, 192368_S_AT, 194039_S_AT, 179508_S_AT, 174926_S_AT, 172855_X_AT, 192079_S_AT, 189002_S_AT, 173461_AT, 187388_AT, 173826_S_AT, 171952_S_AT, 175638_AT, 192984_AT, 187995_S_AT, 189138_S_AT	795	59	7838	3.34207	0.00321354	0.000169392	0.00457749
GOTERM_MF_FAT	GO:0045735~nutrient reservoir activity	6	0.34904	3.65471e-05	190649_AT, 191323_AT, 173411_S_AT, 172673_X_AT, 172133_X_AT, 171723_X_AT, 172134_X_AT, 177065_AT, 172696_X_AT, 194239_X_AT	618	6	6686	10.8188	0.0157366	0.0078995	0.0515687
GOTERM_BP_FAT	GO:0048598~embryonic morphogenesis	28	1.62885	0.000638915	193342_S_AT, 175497_AT, 175612_AT, 189020_AT, 193341_AT, 191890_S_AT, 174659_AT, 186479_S_AT, 188392_S_AT, 192368_S_AT, 187198_S_AT, 174282_AT, 194039_S_AT, 174043_AT, 192224_S_AT, 192452_AT, 193370_S_AT, 177574_AT, 175605_S_AT, 175345_S_AT, 174248_AT, 193907_AT, 175631_S_AT, 193036_S_AT, 188939_AT, 173284_S_AT, 188102_S_AT, 172020_X_AT, 189002_S_AT, 188154_S_AT, 187605_AT, 171952_S_AT, 190539_S_…	795	139	7838	1.98601	0.513698	0.0170184	1.02005
GOTERM_BP_FAT	GO:0051383~kinetochore organization	5	0.290867	0.00132639	180137_S_AT, 187307_AT, 190809_S_AT, 182421_AT, 186389_AT	795	6	7838	8.21593	0.776236	0.0300923	2.10673
GOTERM_BP_FAT	GO:0006915~apoptosis	13	0.756254	0.00162292	186790_AT, 176576_AT, 189020_AT, 187249_S_AT, 173175_S_AT, 188316_S_AT, 187360_AT, 174916_AT, 188540_AT, 188557_AT, 193437_S_AT, 181701_AT, 185507_AT, 175314_S_AT, 188420_AT, 193864_AT	795	46	7838	2.78627	0.839929	0.0359795	2.57197
GOTERM_BP_FAT	GO:0006261~DNA-dependent DNA replication	8	0.465387	0.00180198	179826_S_AT, 191321_S_AT, 179790_AT, 193059_S_AT, 193260_S_AT, 171893_X_AT, 173401_S_AT, 193664_S_AT, 192957_S_AT, 189579_AT, 173081_S_AT	795	19	7838	4.15121	0.86925	0.0363145	2.85192
GOTERM_BP_FAT	GO:0005976~polysaccharide metabolic process	13	0.756254	0.00198271	180976_S_AT, 176330_AT, 183024_AT, 192390_AT, 175357_AT, 171912_X_AT, 178236_S_AT, 194163_S_AT, 178265_AT, 193947_S_AT, 188989_S_AT, 173142_AT, 193466_S_AT, 178087_S_AT, 180783_AT, 187525_S_AT, 173205_S_AT, 171776_X_AT	795	47	7838	2.72699	0.893405	0.0391886	3.13371
GOTERM_BP_FAT	GO:0001709~cell fate determination	8	0.465387	0.00253308	176609_S_AT, 174587_AT, 193596_S_AT, 179252_AT, 175638_AT, 185078_AT, 187995_S_AT, 194190_X_AT, 175605_S_AT	795	20	7838	3.94365	0.942785	0.0489531	3.98711
Downregulated genes (p-value<0.05, FC>2), DAVID (Benjamini<0.05)
Annotation Cluster 1	Enrichment Score: 12.10
Category	Term	Count	%	PValue	Genes	List Total	Pop Hits	Pop Total	Fold Enrichment	Bonferroni	Benjamini	FDR
GOTERM_MF_FAT	GO:0004721~phosphoprotein phosphatase activity	65	2.73109	4.45747e-16	191742_S_AT, 191896_AT, 174783_S_AT, 191570_S_AT, 191638_S_AT, 177448_AT, 192023_S_AT, 191763_S_AT, 190058_AT, 191766_S_AT, 181933_AT, 191994_AT, 191345_AT, 192789_AT, 174052_AT, 173344_AT, 191808_S_AT, 188563_S_AT, 174724_AT, 183616_S_AT, 175938_S_AT, 192807_S_AT, 192721_AT, 192670_AT, 185627_AT, 193217_AT, 186678_S_AT, 174540_S_AT, 177002_S_AT, 191643_AT, 184708_S_AT, 180555_AT, 191614_S_AT, 19…	871	173	6686	2.88413	2.0961e-13	2.0961e-13	6.32827e-13
GOTERM_BP_FAT	GO:0006470~protein amino acid dephosphorylation	45	1.89076	3.37152e-13	191742_S_AT, 191896_AT, 174783_S_AT, 191638_S_AT, 191570_S_AT, 177448_AT, 192023_S_AT, 191763_S_AT, 181933_AT, 191766_S_AT, 190058_AT, 191994_AT, 173344_AT, 191808_S_AT, 174724_AT, 183616_S_AT, 192807_S_AT, 185627_AT, 193217_AT, 186678_S_AT, 174540_S_AT, 184708_S_AT, 180555_AT, 191614_S_AT, 186494_S_AT, 191984_AT, 191713_AT, 191903_S_AT, 191891_AT, 192806_AT, 191746_AT, 191865_S_AT, 192020_AT, 17…	856	125	7838	3.29636	3.05817e-10	1.01939e-10	5.26101e-10
GOTERM_BP_FAT	GO:0016311~dephosphorylation	45	1.89076	5.27768e-12	191742_S_AT, 191896_AT, 174783_S_AT, 191638_S_AT, 191570_S_AT, 177448_AT, 192023_S_AT, 191763_S_AT, 181933_AT, 191766_S_AT, 190058_AT, 191994_AT, 173344_AT, 191808_S_AT, 174724_AT, 183616_S_AT, 192807_S_AT, 185627_AT, 193217_AT, 186678_S_AT, 174540_S_AT, 184708_S_AT, 180555_AT, 191614_S_AT, 186494_S_AT, 191984_AT, 191713_AT, 191903_S_AT, 191891_AT, 192806_AT, 191746_AT, 191865_S_AT, 192020_AT, 17…	856	134	7838	3.07496	4.78684e-09	9.57369e-10	8.23479e-09
GOTERM_MF_FAT	GO:0016791~phosphatase activity	68	2.85714	1.33572e-11	191742_S_AT, 191896_AT, 174783_S_AT, 191570_S_AT, 191638_S_AT, 177448_AT, 192023_S_AT, 191763_S_AT, 190058_AT, 191766_S_AT, 181933_AT, 191994_AT, 191345_AT, 192789_AT, 174052_AT, 173344_AT, 191808_S_AT, 188563_S_AT, 174724_AT, 183616_S_AT, 175938_S_AT, 192807_S_AT, 192721_AT, 192670_AT, 185627_AT, 193217_AT, 181340_AT, 186678_S_AT, 174540_S_AT, 177002_S_AT, 191643_AT, 184708_S_AT, 180555_AT, 1916…	871	225	6686	2.31993	6.3046e-09	2.10153e-09	1.9079e-08
GOTERM_MF_FAT	GO:0004725~protein tyrosine phosphatase activity	44	1.84874	3.12025e-11	191746_AT, 191891_AT, 191742_S_AT, 174783_S_AT, 191896_AT, 191865_S_AT, 192020_AT, 191570_S_AT, 191638_S_AT, 177448_AT, 192023_S_AT, 172859_X_AT, 191763_S_AT, 191913_S_AT, 172380_X_AT, 190058_AT, 193574_AT, 191766_S_AT, 181933_AT, 191994_AT, 173344_AT, 174724_AT, 172786_X_AT, 191808_S_AT, 177525_S_AT, 183616_S_AT, 188817_AT, 185627_AT, 193217_AT, 191985_AT, 186678_S_AT, 174540_S_AT, 191900_S_AT, …	871	116	6686	2.91168	1.47276e-08	3.68189e-09	4.45687e-08
Annotation Cluster 2	Enrichment Score: 10.46
Category	Term	Count	%	PValue	Genes	List Total	Pop Hits	Pop Total	Fold Enrichment	Bonferroni	Benjamini	FDR
GOTERM_BP_FAT	GO:0006793~phosphorus metabolic process	145	6.09244	1.51052e-17	190717_S_AT, 192165_S_AT, 191742_S_AT, 171996_X_AT, 191896_AT, 191570_S_AT, 190739_AT, 173163_S_AT, 189193_AT, 191763_S_AT, 191766_S_AT, 181933_AT, 175163_AT, 189191_AT, 175227_S_AT, 174492_AT, 174724_AT, 191808_S_AT, 183616_S_AT, 192461_AT, 174169_AT, 192807_S_AT, 189245_AT, 193217_AT, 174540_S_AT, 172880_X_AT, 190565_AT, 186489_S_AT, 184708_S_AT, 192733_AT, 190510_AT, 174396_AT, 192513_AT, 1861…	856	665	7838	1.99654	1.37004e-14	1.37004e-14	2.35687e-14
GOTERM_BP_FAT	GO:0006796~phosphate metabolic process	145	6.09244	1.51052e-17	190717_S_AT, 192165_S_AT, 191742_S_AT, 171996_X_AT, 191896_AT, 191570_S_AT, 190739_AT, 173163_S_AT, 189193_AT, 191763_S_AT, 191766_S_AT, 181933_AT, 175163_AT, 189191_AT, 175227_S_AT, 174492_AT, 174724_AT, 191808_S_AT, 183616_S_AT, 192461_AT, 174169_AT, 192807_S_AT, 189245_AT, 193217_AT, 174540_S_AT, 172880_X_AT, 190565_AT, 186489_S_AT, 184708_S_AT, 192733_AT, 190510_AT, 174396_AT, 192513_AT, 1861…	856	665	7838	1.99654	1.37004e-14	1.37004e-14	2.35687e-14
GOTERM_BP_FAT	GO:0006468~protein amino acid phosphorylation	97	4.07563	4.29521e-12	190717_S_AT, 192165_S_AT, 171996_X_AT, 190739_AT, 189193_AT, 173163_S_AT, 175163_AT, 189191_AT, 175227_S_AT, 174492_AT, 192461_AT, 174169_AT, 189245_AT, 172880_X_AT, 190565_AT, 192733_AT, 190510_AT, 174396_AT, 186107_S_AT, 192513_AT, 189116_AT, 190509_AT, 193579_AT, 190027_AT, 173843_S_AT, 189102_AT, 190795_S_AT, 193038_AT, 189108_AT, 190764_AT, 187919_S_AT, 192472_AT, 172955_S_AT, 192362_AT, 189…	856	437	7838	2.03246	3.89577e-09	9.73944e-10	6.70188e-09
GOTERM_BP_FAT	GO:0016310~phosphorylation	100	4.20168	4.77947e-09	190717_S_AT, 192165_S_AT, 171996_X_AT, 190739_AT, 189193_AT, 173163_S_AT, 175163_AT, 189191_AT, 175227_S_AT, 174492_AT, 192461_AT, 174169_AT, 189245_AT, 172880_X_AT, 190565_AT, 186489_S_AT, 192733_AT, 190510_AT, 174396_AT, 186107_S_AT, 192513_AT, 189116_AT, 190509_AT, 193579_AT, 190027_AT, 173843_S_AT, 189102_AT, 190795_S_AT, 193038_AT, 189108_AT, 190764_AT, 187919_S_AT, 192472_AT, 172955_S_AT, 1…	856	514	7838	1.78143	4.33497e-06	7.22497e-07	7.45745e-06
GOTERM_MF_FAT	GO:0004674~protein serine/threonine kinase activity	96	4.03361	1.13712e-08	190717_S_AT, 192165_S_AT, 171996_X_AT, 190739_AT, 189193_AT, 173163_S_AT, 175163_AT, 189191_AT, 175227_S_AT, 174492_AT, 192461_AT, 174169_AT, 189245_AT, 172880_X_AT, 190565_AT, 192733_AT, 190510_AT, 174396_AT, 186107_S_AT, 192513_AT, 189116_AT, 190509_AT, 190027_AT, 173843_S_AT, 189102_AT, 190795_S_AT, 193038_AT, 189108_AT, 190764_AT, 187919_S_AT, 192472_AT, 192362_AT, 172955_S_AT, 189149_AT, 189…	871	418	6686	1.76296	5.36717e-06	8.94531e-07	1.62422e-05
GOTERM_MF_FAT	GO:0004672~protein kinase activity	98	4.11765	1.02206e-07	190717_S_AT, 192165_S_AT, 171996_X_AT, 190739_AT, 189193_AT, 173163_S_AT, 175163_AT, 189191_AT, 175227_S_AT, 174492_AT, 192461_AT, 174169_AT, 189245_AT, 172880_X_AT, 190565_AT, 192733_AT, 190510_AT, 174396_AT, 186107_S_AT, 192513_AT, 189116_AT, 190509_AT, 193579_AT, 190027_AT, 173843_S_AT, 189102_AT, 190795_S_AT, 193038_AT, 189108_AT, 190764_AT, 187919_S_AT, 192472_AT, 172955_S_AT, 192362_AT, 189…	871	448	6686	1.67918	4.824e-05	6.89157e-06	0.000145988
GOTERM_MF_FAT	GO:0004713~protein tyrosine kinase activity	75	3.15126	1.02383e-05	190717_S_AT, 190622_AT, 192165_S_AT, 171996_X_AT, 173354_S_AT, 189150_AT, 174559_AT, 190739_AT, 173163_S_AT, 173870_S_AT, 192316_AT, 184944_AT, 175163_AT, 189191_AT, 174492_AT, 175227_S_AT, 194046_S_AT, 175640_AT, 194016_AT, 192461_AT, 174169_AT, 173616_AT, 189245_AT, 183141_AT, 172814_X_AT, 191006_S_AT, 172880_X_AT, 193964_AT, 190565_AT, 185480_S_AT, 190759_AT, 192733_AT, 190510_AT, 194071_AT, 1…	871	351	6686	1.64022	0.00482084	0.00060388	0.0146231
Annotation Cluster 3	Enrichment Score: 5.68
Category	Term	Count	%	PValue	Genes	List Total	Pop Hits	Pop Total	Fold Enrichment	Bonferroni	Benjamini	FDR
GOTERM_BP_FAT	GO:0018988~molting cycle, protein-based cuticle	53	2.22689	2.02473e-06	173505_S_AT, 194187_X_AT, 188527_S_AT, 180485_S_AT, 174660_AT, 186055_AT, 189705_S_AT, 176396_S_AT, 175020_AT, 187353_S_AT, 193108_S_AT, 180979_AT, 181714_AT, 173654_AT, 188105_S_AT, 190348_AT, 180457_AT, 188170_AT, 182084_AT, 192682_AT, 188188_S_AT, 188059_AT, 184828_S_AT, 181972_AT, 173504_AT, 181623_AT, 174677_S_AT, 191180_AT, 174548_AT, 184002_AT, 182327_AT, 174252_AT, 180607_AT, 186362_S_AT,…	856	248	7838	1.95684	0.00183475	0.000262313	0.00315916
GOTERM_BP_FAT	GO:0018996~molting cycle, collagen and cuticulin-based cuticle	53	2.22689	2.02473e-06	173505_S_AT, 194187_X_AT, 188527_S_AT, 180485_S_AT, 174660_AT, 186055_AT, 189705_S_AT, 176396_S_AT, 175020_AT, 187353_S_AT, 193108_S_AT, 180979_AT, 181714_AT, 173654_AT, 188105_S_AT, 190348_AT, 180457_AT, 188170_AT, 182084_AT, 192682_AT, 188188_S_AT, 188059_AT, 184828_S_AT, 181972_AT, 173504_AT, 181623_AT, 174677_S_AT, 191180_AT, 174548_AT, 184002_AT, 182327_AT, 174252_AT, 180607_AT, 186362_S_AT,…	856	248	7838	1.95684	0.00183475	0.000262313	0.00315916
GOTERM_BP_FAT	GO:0042303~molting cycle	53	2.22689	2.29728e-06	173505_S_AT, 194187_X_AT, 188527_S_AT, 180485_S_AT, 174660_AT, 186055_AT, 189705_S_AT, 176396_S_AT, 175020_AT, 187353_S_AT, 193108_S_AT, 180979_AT, 181714_AT, 173654_AT, 188105_S_AT, 190348_AT, 180457_AT, 188170_AT, 182084_AT, 192682_AT, 188188_S_AT, 188059_AT, 184828_S_AT, 181972_AT, 173504_AT, 181623_AT, 174677_S_AT, 191180_AT, 174548_AT, 184002_AT, 182327_AT, 174252_AT, 180607_AT, 186362_S_AT,…	856	249	7838	1.94898	0.00208147	0.000260421	0.00358441
Unclustered
Category	Term	Count	%	PValue	Genes	List Total	Pop Hits	Pop Total	Fold Enrichment	Bonferroni	Benjamini	FDR
GOTERM_MF_FAT	GO:0005198~structural molecule activity	121	5.08403	1.33791e-14	188747_AT, 172905_X_AT, 183988_AT, 174706_AT, 172885_X_AT, 172475_X_AT, 173650_S_AT, 175020_AT, 189099_AT, 184563_AT, 178519_AT, 174960_AT, 172725_X_AT, 172629_X_AT, 181736_S_AT, 172906_X_AT, 188356_AT, 172113_X_AT, 193213_AT, 190348_AT, 172836_X_AT, 188659_AT, 192674_S_AT, 179981_AT, 182579_AT, 172853_X_AT, 174548_AT, 172903_X_AT, 184870_S_AT, 177980_AT, 188014_S_AT, 189968_S_AT, 174152_S_AT, 19…	871	468	6686	1.98467	6.34071e-12	3.17035e-12	1.91847e-11
GOTERM_BP_FAT	GO:0007218~neuropeptide signaling pathway	28	1.17647	2.33118e-13	185809_AT, 182967_AT, 185415_AT, 174265_AT, 171982_X_AT, 172427_X_AT, 173252_S_AT, 172375_X_AT, 187782_S_AT, 180758_AT, 186227_AT, 175770_S_AT, 188219_AT, 191034_S_AT, 185166_S_AT, 193104_AT, 175166_AT, 176557_AT, 188920_AT, 188180_AT, 193562_S_AT, 173242_S_AT, 193561_AT, 172386_X_AT, 185109_AT, 173466_S_AT, 175390_AT, 175289_AT, 177082_AT, 172388_X_AT, 172343_X_AT, 174202_AT, 187582_AT	856	52	7838	4.93045	2.11464e-10	1.05732e-10	3.63776e-10
GOTERM_MF_FAT	GO:0042302~structural constituent of cuticle	52	2.18487	7.70903e-11	188747_AT, 190584_AT, 188391_AT, 190091_AT, 172475_X_AT, 173650_S_AT, 190360_S_AT, 189099_AT, 174960_AT, 184162_AT, 172723_X_AT, 190446_S_AT, 183666_AT, 188356_AT, 172799_X_AT, 190348_AT, 188659_AT, 192674_S_AT, 172895_X_AT, 192682_AT, 192967_AT, 189600_AT, 188276_S_AT, 171768_X_AT, 189387_AT, 189968_S_AT, 174152_S_AT, 192026_AT, 172809_X_AT, 177032_AT, 194252_X_AT, 172741_X_AT, 188368_AT, 189723…	871	155	6686	2.57525	3.63866e-08	7.27732e-09	1.10113e-07
KEGG_PATHWAY	cel04020:Calcium signaling pathway	11	0.462185	4.76099e-05	189245_AT, 175821_S_AT, 192386_S_AT, 175791_AT, 190702_AT, 175736_AT, 187951_AT, 188689_AT, 175824_S_AT, 177190_AT, 190166_AT, 194046_S_AT, 188630_AT	94	38	1534	4.72396	0.00323232	0.00323232	0.048969
GOTERM_BP_FAT	GO:0006952~defense response	20	0.840336	9.81311e-05	179430_S_AT, 177583_AT, 175821_S_AT, 187985_AT, 188229_S_AT, 172375_X_AT, 173252_S_AT, 177368_AT, 175801_AT, 181992_S_AT, 178006_AT, 175824_S_AT, 193924_AT, 175823_S_AT, 180419_AT, 173815_S_AT, 179511_AT, 190307_S_AT, 192333_AT, 186383_AT, 172343_X_AT, 193640_S_AT, 178843_AT, 182922_S_AT	856	69	7838	2.65407	0.0851629	0.00984118	0.153005
GOTERM_MF_FAT	GO:0008158~hedgehog receptor activity	13	0.546218	0.000199321	187935_S_AT, 171956_S_AT, 180485_S_AT, 188192_AT, 188133_AT, 187906_AT, 188066_AT, 174816_AT, 176571_AT, 187353_S_AT, 172991_AT, 188060_S_AT, 188170_AT, 188217_AT, 188059_AT, 188188_S_AT, 188085_S_AT	871	30	6686	3.32637	0.0897981	0.0103999	0.284327
GOTERM_BP_FAT	GO:0040014~regulation of multicellular organism growth	68	2.85714	0.000541493	173434_AT, 173505_S_AT, 180485_S_AT, 188527_S_AT, 189250_AT, 188800_AT, 186055_AT, 181248_S_AT, 176396_S_AT, 188163_S_AT, 174559_AT, 181806_AT, 184162_AT, 187353_S_AT, 190446_S_AT, 180979_AT, 173654_AT, 192674_S_AT, 178704_S_AT, 181847_S_AT, 181972_AT, 173504_AT, 191180_AT, 174548_AT, 192493_S_AT, 193319_AT, 190877_AT, 175665_AT, 176599_AT, 175006_AT, 173691_S_AT, 191718_S_AT, 186362_S_AT, 177980…	856	415	7838	1.50035	0.388149	0.0479395	0.841563

## Sheet: eat2 control vs. n2 control
Upregulated genes (p-value<0.05, FC>2), DAVID (Benjamini<0.05)
Annotation Cluster 1	Enrichment Score: 5.72
Category	Term	Count	%	PValue	Genes	List Total	Pop Hits	Pop Total	Fold Enrichment	Bonferroni	Benjamini	FDR
GOTERM_MF_FAT	GO:0016298~lipase activity	8	7.54717	2.457e-08	179879_AT, 184698_AT, 189299_AT, 188123_AT, 192194_S_AT, 183309_AT, 192144_S_AT, 188078_AT, 181097_AT, 187964_AT	40	56	6686	23.8786	2.30958e-06	2.30958e-06	2.69531e-05
GOTERM_MF_FAT	GO:0004806~triacylglycerol lipase activity	5	4.71698	9.66031e-06	179879_AT, 184698_AT, 188123_AT, 183309_AT, 188078_AT, 181097_AT, 187964_AT	40	24	6686	34.8229	0.000907662	0.000453934	0.0105967
GOTERM_MF_FAT	GO:0004091~carboxylesterase activity	6	5.66038	2.84486e-05	179879_AT, 184698_AT, 189299_AT, 188123_AT, 183309_AT, 188078_AT, 181097_AT, 187964_AT	40	63	6686	15.919	0.00267063	0.000891004	0.0312033
Annotation Cluster 2	Enrichment Score: 3.55
Category	Term	Count	%	PValue	Genes	List Total	Pop Hits	Pop Total	Fold Enrichment	Bonferroni	Benjamini	FDR
KEGG_PATHWAY	cel00600:Sphingolipid metabolism	4	3.77358	0.000101967	180669_S_AT, 191284_AT, 192194_S_AT, 192144_S_AT	9	20	1534	34.0889	0.00183382	0.00183382	0.0751378
GOTERM_BP_FAT	GO:0006665~sphingolipid metabolic process	4	3.77358	0.000112759	185955_AT, 180669_S_AT, 192194_S_AT, 192144_S_AT	41	19	7838	40.2465	0.0152192	0.0152192	0.132288
GOTERM_BP_FAT	GO:0006643~membrane lipid metabolic process	4	3.77358	0.000132189	185955_AT, 180669_S_AT, 192194_S_AT, 192144_S_AT	41	20	7838	38.2341	0.0178183	0.00894919	0.155067
KEGG_PATHWAY	cel04142:Lysosome	4	3.77358	0.00397798	180669_S_AT, 191284_AT, 192194_S_AT, 192144_S_AT	9	68	1534	10.0261	0.0692332	0.0352374	2.89537
Annotation Cluster 3	Enrichment Score: 2.08
Category	Term	Count	%	PValue	Genes	List Total	Pop Hits	Pop Total	Fold Enrichment	Bonferroni	Benjamini	FDR
GOTERM_MF_FAT	GO:0070001~aspartic-type peptidase activity	4	3.77358	0.000809751	190096_AT, 188010_AT, 191956_AT, 174352_S_AT, 188441_AT	40	32	6686	20.8938	0.0733204	0.0188568	0.884711
GOTERM_MF_FAT	GO:0004190~aspartic-type endopeptidase activity	4	3.77358	0.000809751	190096_AT, 188010_AT, 191956_AT, 174352_S_AT, 188441_AT	40	32	6686	20.8938	0.0733204	0.0188568	0.884711
Downregulated genes (p-value<0.05, FC>2), DAVID (Benjamini<0.05)
Category	Term	Count	%	PValue	Genes	List Total	Pop Hits	Pop Total	Fold Enrichment	Bonferroni	Benjamini	FDR
GOTERM_MF_FAT	GO:0042302~structural constituent of cuticle	30	36.1446	1.51216e-38	172878_X_AT, 194205_X_AT, 190584_AT, 172701_X_AT, 189762_AT, 172475_X_AT, 172209_X_AT, 172746_X_AT, 171770_X_AT, 189099_AT, 173518_S_AT, 189545_S_AT, 172879_X_AT, 171756_X_AT, 172472_X_AT, 174960_AT, 172723_X_AT, 172729_X_AT, 172862_X_AT, 172895_X_AT, 188276_S_AT, 172709_X_AT, 171768_X_AT, 177024_AT, 172735_X_AT, 172197_X_AT, 186974_S_AT, 192026_AT, 172803_X_AT, 172706_X_AT, 172809_X_AT, 188473_S…	44	155	6686	29.4106	9.22416e-37	9.22416e-37	1.52076e-35
GOTERM_MF_FAT	GO:0005198~structural molecule activity	32	38.5542	4.14982e-27	172878_X_AT, 194205_X_AT, 190584_AT, 172701_X_AT, 189762_AT, 172475_X_AT, 182143_S_AT, 172209_X_AT, 172746_X_AT, 171770_X_AT, 189099_AT, 173518_S_AT, 189545_S_AT, 172879_X_AT, 171756_X_AT, 172472_X_AT, 174960_AT, 172723_X_AT, 172729_X_AT, 172862_X_AT, 172895_X_AT, 188276_S_AT, 172709_X_AT, 171768_X_AT, 185467_AT, 177024_AT, 172735_X_AT, 172197_X_AT, 186974_S_AT, 192026_AT, 172803_X_AT, 172706_X_A…	44	468	6686	10.3901	2.53139e-25	1.26569e-25	4.17342e-24
GOTERM_BP_FAT	GO:0010171~body morphogenesis	14	16.8675	2.42022e-08	189762_AT, 172701_X_AT, 172209_X_AT, 172746_X_AT, 171770_X_AT, 172826_X_AT, 189545_S_AT, 177024_AT, 172735_X_AT, 171756_X_AT, 172197_X_AT, 174960_AT, 172809_X_AT, 188473_S_AT, 172729_X_AT, 172862_X_AT, 172736_X_AT, 172895_X_AT	29	582	7838	6.50148	1.0891e-06	1.0891e-06	2.27605e-05

## Sheet: n2 allantoin vs. eat2 control
Upregulated genes (p-value<0.05, FC>2), DAVID (Benjamini<0.05)
Category	Term	Count	%	PValue	Genes	List Total	Pop Hits	Pop Total	Fold Enrichment	Bonferroni	Benjamini	FDR
GOTERM_MF_FAT	GO:0042302~structural constituent of cuticle	15	6.55022	1.58137e-10	172878_X_AT, 194205_X_AT, 192163_AT, 172209_X_AT, 172804_X_AT, 171770_X_AT, 189812_S_AT, 172879_X_AT, 188456_AT, 171756_X_AT, 172197_X_AT, 172723_X_AT, 188622_AT, 188335_AT, 188406_S_AT, 171725_X_AT, 172703_X_AT, 172705_X_AT, 194230_X_AT	66	155	6686	9.80352	2.02416e-08	2.02416e-08	1.8365e-07
GOTERM_MF_FAT	GO:0005198~structural molecule activity	17	7.42358	6.76049e-06	172878_X_AT, 194205_X_AT, 192163_AT, 182143_S_AT, 172209_X_AT, 172804_X_AT, 171770_X_AT, 185467_AT, 189812_S_AT, 172879_X_AT, 188456_AT, 171756_X_AT, 172197_X_AT, 172723_X_AT, 188622_AT, 188335_AT, 188406_S_AT, 171725_X_AT, 172703_X_AT, 172705_X_AT, 194230_X_AT	66	468	6686	3.67981	0.000864971	0.000432579	0.0078509
Downregulated genes (p-value<0.05, FC>2), DAVID (Benjamini<0.05)
Annotation Cluster 1	Enrichment Score: 7.79
Category	Term	Count	%	PValue	Genes	List Total	Pop Hits	Pop Total	Fold Enrichment	Bonferroni	Benjamini	FDR
GOTERM_BP_FAT	GO:0007568~aging	19	6.33333	1.6053e-08	194142_X_AT, 188282_AT, 185557_S_AT, 191284_AT, 191956_AT, 192266_S_AT, 194151_X_AT, 192323_AT, 178149_S_AT, 194150_X_AT, 191712_S_AT, 190978_AT, 192605_AT, 180913_AT, 190879_AT, 192555_S_AT, 193293_AT, 178599_AT, 172744_AT, 189087_S_AT, 188487_S_AT, 189457_AT, 173301_S_AT	118	243	7838	5.19362	4.68747e-06	4.68747e-06	2.13632e-05
GOTERM_BP_FAT	GO:0008340~determination of adult life span	19	6.33333	1.6053e-08	194142_X_AT, 188282_AT, 185557_S_AT, 191284_AT, 191956_AT, 192266_S_AT, 194151_X_AT, 192323_AT, 178149_S_AT, 194150_X_AT, 191712_S_AT, 190978_AT, 192605_AT, 180913_AT, 190879_AT, 192555_S_AT, 193293_AT, 178599_AT, 172744_AT, 189087_S_AT, 188487_S_AT, 189457_AT, 173301_S_AT	118	243	7838	5.19362	4.68747e-06	4.68747e-06	2.13632e-05
GOTERM_BP_FAT	GO:0010259~multicellular organismal aging	19	6.33333	1.6053e-08	194142_X_AT, 188282_AT, 185557_S_AT, 191284_AT, 191956_AT, 192266_S_AT, 194151_X_AT, 192323_AT, 178149_S_AT, 194150_X_AT, 191712_S_AT, 190978_AT, 192605_AT, 180913_AT, 190879_AT, 192555_S_AT, 193293_AT, 178599_AT, 172744_AT, 189087_S_AT, 188487_S_AT, 189457_AT, 173301_S_AT	118	243	7838	5.19362	4.68747e-06	4.68747e-06	2.13632e-05
Annotation Cluster 2	Enrichment Score: 4.76
Category	Term	Count	%	PValue	Genes	List Total	Pop Hits	Pop Total	Fold Enrichment	Bonferroni	Benjamini	FDR
KEGG_PATHWAY	cel04142:Lysosome	11	3.66667	3.18157e-07	173287_S_AT, 193958_AT, 193329_AT, 191887_S_AT, 192555_S_AT, 191284_AT, 192747_AT, 173704_S_AT, 189972_AT, 193293_AT, 192144_S_AT, 189580_AT	32	68	1534	7.7546	1.33625e-05	1.33625e-05	0.000294453
GOTERM_MF_FAT	GO:0070001~aspartic-type peptidase activity	8	2.66667	7.30383e-07	190096_AT, 188010_AT, 173989_S_AT, 189862_AT, 191956_AT, 174352_S_AT, 183470_AT, 188441_AT, 189660_AT, 173036_S_AT	113	32	6686	14.792	0.00013073	0.00013073	0.000898807
GOTERM_MF_FAT	GO:0004190~aspartic-type endopeptidase activity	8	2.66667	7.30383e-07	190096_AT, 188010_AT, 173989_S_AT, 189862_AT, 191956_AT, 174352_S_AT, 183470_AT, 188441_AT, 189660_AT, 173036_S_AT	113	32	6686	14.792	0.00013073	0.00013073	0.000898807
GOTERM_MF_FAT	GO:0070011~peptidase activity, acting on L-amino acid peptides	20	6.66667	1.63932e-05	193958_AT, 188010_AT, 193329_AT, 180633_AT, 189862_AT, 187391_AT, 191775_S_AT, 191956_AT, 173704_S_AT, 173036_S_AT, 192048_AT, 191774_AT, 190096_AT, 191887_S_AT, 175962_S_AT, 173989_S_AT, 183470_AT, 174352_S_AT, 193293_AT, 188441_AT, 189660_AT, 189580_AT, 189458_S_AT	113	383	6686	3.08972	0.00293011	0.00146613	0.0201716
GOTERM_MF_FAT	GO:0004175~endopeptidase activity	16	5.33333	2.17247e-05	193958_AT, 188010_AT, 193329_AT, 180633_AT, 189862_AT, 187391_AT, 191956_AT, 173704_S_AT, 173036_S_AT, 190096_AT, 191887_S_AT, 173989_S_AT, 183470_AT, 174352_S_AT, 193293_AT, 188441_AT, 189660_AT, 189580_AT	113	257	6686	3.68362	0.00388121	0.00129541	0.0267312
GOTERM_BP_FAT	GO:0006508~proteolysis	22	7.33333	2.34351e-05	193958_AT, 193329_AT, 188010_AT, 187391_AT, 189862_AT, 191775_S_AT, 173704_S_AT, 191774_AT, 191887_S_AT, 188441_AT, 175786_AT, 178704_S_AT, 180633_AT, 191956_AT, 192048_AT, 173036_S_AT, 190096_AT, 173989_S_AT, 175962_S_AT, 174352_S_AT, 183470_AT, 187992_AT, 193293_AT, 189660_AT, 189458_S_AT, 189580_AT	118	520	7838	2.81023	0.00681976	0.00227844	0.0311827
GOTERM_MF_FAT	GO:0008233~peptidase activity	20	6.66667	4.84626e-05	193958_AT, 188010_AT, 193329_AT, 180633_AT, 189862_AT, 187391_AT, 191775_S_AT, 191956_AT, 173704_S_AT, 173036_S_AT, 192048_AT, 191774_AT, 190096_AT, 191887_S_AT, 175962_S_AT, 173989_S_AT, 183470_AT, 174352_S_AT, 193293_AT, 188441_AT, 189660_AT, 189580_AT, 189458_S_AT	113	414	6686	2.85836	0.0086375	0.00216641	0.0596219
GOTERM_MF_FAT	GO:0004197~cysteine-type endopeptidase activity	7	2.33333	0.000463428	193958_AT, 193329_AT, 191887_S_AT, 173704_S_AT, 193293_AT, 188441_AT, 189580_AT	113	60	6686	6.90295	0.0796238	0.0164576	0.568803
Annotation Cluster 3	Enrichment Score: 3.44
Category	Term	Count	%	PValue	Genes	List Total	Pop Hits	Pop Total	Fold Enrichment	Bonferroni	Benjamini	FDR
GOTERM_BP_FAT	GO:0009408~response to heat	7	2.33333	2.80279e-06	188282_AT, 189087_S_AT, 172744_AT, 194151_X_AT, 188444_AT, 192323_AT, 188487_S_AT, 192338_AT, 194150_X_AT	118	28	7838	16.6059	0.000818081	0.000409124	0.00372987
GOTERM_BP_FAT	GO:0009266~response to temperature stimulus	7	2.33333	4.32272e-05	188282_AT, 189087_S_AT, 172744_AT, 194151_X_AT, 188444_AT, 192323_AT, 188487_S_AT, 192338_AT, 194150_X_AT	118	44	7838	10.5674	0.0125433	0.00315068	0.0575112
GOTERM_BP_FAT	GO:0030968~endoplasmic reticulum unfolded protein response	4	1.33333	0.000360396	188282_AT, 192266_S_AT, 189087_S_AT, 188444_AT	118	10	7838	26.5695	0.0999047	0.0173895	0.478551
GOTERM_BP_FAT	GO:0034976~response to endoplasmic reticulum stress	4	1.33333	0.000360396	188282_AT, 192266_S_AT, 189087_S_AT, 188444_AT	118	10	7838	26.5695	0.0999047	0.0173895	0.478551
GOTERM_BP_FAT	GO:0006984~ER-nuclear signaling pathway	4	1.33333	0.000360396	188282_AT, 192266_S_AT, 189087_S_AT, 188444_AT	118	10	7838	26.5695	0.0999047	0.0173895	0.478551
GOTERM_BP_FAT	GO:0034620~cellular response to unfolded protein	4	1.33333	0.000646453	188282_AT, 192266_S_AT, 189087_S_AT, 188444_AT	118	12	7838	22.1412	0.172069	0.0266145	0.856882
GOTERM_BP_FAT	GO:0051789~response to protein stimulus	4	1.33333	0.000831272	188282_AT, 192266_S_AT, 189087_S_AT, 188444_AT	118	13	7838	20.4381	0.215597	0.029898	1.10061
GOTERM_BP_FAT	GO:0006986~response to unfolded protein	4	1.33333	0.000831272	188282_AT, 192266_S_AT, 189087_S_AT, 188444_AT	118	13	7838	20.4381	0.215597	0.029898	1.10061
Unclustered
Category	Term	Count	%	PValue	Genes	List Total	Pop Hits	Pop Total	Fold Enrichment	Bonferroni	Benjamini	FDR
GOTERM_BP_FAT	GO:0055114~oxidation reduction	18	6	4.66735e-05	175885_AT, 189378_AT, 189218_AT, 183425_AT, 188987_AT, 190978_AT, 189221_AT, 192605_AT, 191850_S_AT, 173480_S_AT, 172769_X_AT, 190312_AT, 188882_AT, 188921_AT, 192633_AT, 189519_AT, 190966_AT, 189457_AT, 176544_AT	118	382	7838	3.12991	0.0135365	0.00272208	0.0620949

## Sheet: n2 rapamycin vs. eat2 control
Upregulated genes (p-value<0.05, FC>2), DAVID (Benjamini<0.05)
Annotation Cluster 1	Enrichment Score: 11.89
Category	Term	Count	%	PValue	Genes	List Total	Pop Hits	Pop Total	Fold Enrichment	Bonferroni	Benjamini	FDR
GOTERM_MF_FAT	GO:0004721~phosphoprotein phosphatase activity	55	2.84679	2.88098e-14	191742_S_AT, 191896_AT, 174783_S_AT, 191638_S_AT, 177448_AT, 192023_S_AT, 191763_S_AT, 181933_AT, 191766_S_AT, 191994_AT, 174052_AT, 173344_AT, 188563_S_AT, 174724_AT, 191808_S_AT, 183616_S_AT, 192807_S_AT, 185627_AT, 192670_AT, 193217_AT, 186678_S_AT, 174540_S_AT, 177002_S_AT, 191643_AT, 184708_S_AT, 180555_AT, 191614_S_AT, 186494_S_AT, 191713_AT, 191984_AT, 191903_S_AT, 190388_AT, 192806_AT, 19…	700	173	6686	3.03658	1.11569e-11	3.71891e-12	3.99347e-11
GOTERM_BP_FAT	GO:0006470~protein amino acid dephosphorylation	40	2.07039	2.88483e-13	191746_AT, 192806_AT, 191742_S_AT, 174783_S_AT, 191896_AT, 191865_S_AT, 191638_S_AT, 177448_AT, 172859_X_AT, 192023_S_AT, 191763_S_AT, 191913_S_AT, 172380_X_AT, 193574_AT, 191766_S_AT, 181933_AT, 191994_AT, 173344_AT, 174724_AT, 172786_X_AT, 191808_S_AT, 177525_S_AT, 183616_S_AT, 188817_AT, 192807_S_AT, 185627_AT, 193217_AT, 191985_AT, 186678_S_AT, 174540_S_AT, 184708_S_AT, 180555_AT, 193734_AT, …	674	125	7838	3.72131	2.11424e-10	2.11424e-10	4.37661e-10
GOTERM_BP_FAT	GO:0006793~phosphorus metabolic process	113	5.84886	4.52366e-13	190717_S_AT, 192165_S_AT, 191742_S_AT, 191896_AT, 189193_AT, 191763_S_AT, 191766_S_AT, 181933_AT, 175163_AT, 175227_S_AT, 174492_AT, 174724_AT, 191808_S_AT, 183616_S_AT, 192461_AT, 174169_AT, 192807_S_AT, 189245_AT, 193217_AT, 174540_S_AT, 172880_X_AT, 190565_AT, 186489_S_AT, 184708_S_AT, 192733_AT, 190510_AT, 192153_AT, 192513_AT, 186107_S_AT, 191614_S_AT, 186494_S_AT, 191984_AT, 190509_AT, 1935…	674	665	7838	1.97607	3.31621e-10	1.6581e-10	6.86473e-10
GOTERM_BP_FAT	GO:0006796~phosphate metabolic process	113	5.84886	4.52366e-13	190717_S_AT, 192165_S_AT, 191742_S_AT, 191896_AT, 189193_AT, 191763_S_AT, 191766_S_AT, 181933_AT, 175163_AT, 175227_S_AT, 174492_AT, 174724_AT, 191808_S_AT, 183616_S_AT, 192461_AT, 174169_AT, 192807_S_AT, 189245_AT, 193217_AT, 174540_S_AT, 172880_X_AT, 190565_AT, 186489_S_AT, 184708_S_AT, 192733_AT, 190510_AT, 192153_AT, 192513_AT, 186107_S_AT, 191614_S_AT, 186494_S_AT, 191984_AT, 190509_AT, 1935…	674	665	7838	1.97607	3.31621e-10	1.6581e-10	6.86473e-10
GOTERM_BP_FAT	GO:0016311~dephosphorylation	40	2.07039	3.39228e-12	191746_AT, 192806_AT, 191742_S_AT, 174783_S_AT, 191896_AT, 191865_S_AT, 191638_S_AT, 177448_AT, 172859_X_AT, 192023_S_AT, 191763_S_AT, 191913_S_AT, 172380_X_AT, 193574_AT, 191766_S_AT, 181933_AT, 191994_AT, 173344_AT, 174724_AT, 172786_X_AT, 191808_S_AT, 177525_S_AT, 183616_S_AT, 188817_AT, 192807_S_AT, 185627_AT, 193217_AT, 191985_AT, 186678_S_AT, 174540_S_AT, 184708_S_AT, 180555_AT, 193734_AT, …	674	134	7838	3.47137	2.48655e-09	8.28849e-10	5.14732e-09
GOTERM_MF_FAT	GO:0016791~phosphatase activity	59	3.05383	2.55493e-11	191742_S_AT, 191896_AT, 174783_S_AT, 191638_S_AT, 177448_AT, 192023_S_AT, 191763_S_AT, 191766_S_AT, 181933_AT, 175238_S_AT, 191994_AT, 174052_AT, 173344_AT, 188563_S_AT, 174724_AT, 191808_S_AT, 183616_S_AT, 192807_S_AT, 185627_AT, 192670_AT, 193217_AT, 181340_AT, 186678_S_AT, 174540_S_AT, 177002_S_AT, 191643_AT, 184708_S_AT, 180555_AT, 191614_S_AT, 186494_S_AT, 191713_AT, 191984_AT, 191903_S_AT, …	700	225	6686	2.5046	9.91314e-09	2.47829e-09	3.54784e-08
GOTERM_MF_FAT	GO:0004725~protein tyrosine phosphatase activity	39	2.01863	4.28565e-11	191746_AT, 191742_S_AT, 174783_S_AT, 191896_AT, 191865_S_AT, 191638_S_AT, 177448_AT, 172859_X_AT, 192023_S_AT, 191763_S_AT, 191913_S_AT, 172380_X_AT, 193574_AT, 191766_S_AT, 181933_AT, 191994_AT, 173344_AT, 174724_AT, 172786_X_AT, 191808_S_AT, 177525_S_AT, 183616_S_AT, 188817_AT, 185627_AT, 193217_AT, 191985_AT, 186678_S_AT, 174540_S_AT, 184708_S_AT, 180555_AT, 193734_AT, 191764_AT, 191908_S_AT, …	700	116	6686	3.21126	1.66283e-08	3.32566e-09	5.95115e-08
Annotation Cluster 2	Enrichment Score: 6.32
Category	Term	Count	%	PValue	Genes	List Total	Pop Hits	Pop Total	Fold Enrichment	Bonferroni	Benjamini	FDR
GOTERM_BP_FAT	GO:0006793~phosphorus metabolic process	113	5.84886	4.52366e-13	190717_S_AT, 192165_S_AT, 191742_S_AT, 191896_AT, 189193_AT, 191763_S_AT, 191766_S_AT, 181933_AT, 175163_AT, 175227_S_AT, 174492_AT, 174724_AT, 191808_S_AT, 183616_S_AT, 192461_AT, 174169_AT, 192807_S_AT, 189245_AT, 193217_AT, 174540_S_AT, 172880_X_AT, 190565_AT, 186489_S_AT, 184708_S_AT, 192733_AT, 190510_AT, 192153_AT, 192513_AT, 186107_S_AT, 191614_S_AT, 186494_S_AT, 191984_AT, 190509_AT, 1935…	674	665	7838	1.97607	3.31621e-10	1.6581e-10	6.86473e-10
GOTERM_BP_FAT	GO:0006796~phosphate metabolic process	113	5.84886	4.52366e-13	190717_S_AT, 192165_S_AT, 191742_S_AT, 191896_AT, 189193_AT, 191763_S_AT, 191766_S_AT, 181933_AT, 175163_AT, 175227_S_AT, 174492_AT, 174724_AT, 191808_S_AT, 183616_S_AT, 192461_AT, 174169_AT, 192807_S_AT, 189245_AT, 193217_AT, 174540_S_AT, 172880_X_AT, 190565_AT, 186489_S_AT, 184708_S_AT, 192733_AT, 190510_AT, 192153_AT, 192513_AT, 186107_S_AT, 191614_S_AT, 186494_S_AT, 191984_AT, 190509_AT, 1935…	674	665	7838	1.97607	3.31621e-10	1.6581e-10	6.86473e-10
GOTERM_BP_FAT	GO:0006468~protein amino acid phosphorylation	69	3.57143	6.7411e-07	190622_AT, 190717_S_AT, 192165_S_AT, 189150_AT, 189193_AT, 191224_S_AT, 173870_S_AT, 192316_AT, 184944_AT, 175163_AT, 174492_AT, 175227_S_AT, 193979_S_AT, 175640_AT, 194016_AT, 190638_S_AT, 192461_AT, 174169_AT, 189245_AT, 172814_X_AT, 191006_S_AT, 193964_AT, 172880_X_AT, 190565_AT, 185480_S_AT, 190759_AT, 192733_AT, 190510_AT, 194071_AT, 186107_S_AT, 192513_AT, 189217_AT, 190509_AT, 193579_AT, 1…	674	437	7838	1.83617	0.000494001	0.000123523	0.00102286
GOTERM_BP_FAT	GO:0016310~phosphorylation	72	3.72671	2.88636e-05	190622_AT, 190717_S_AT, 192165_S_AT, 189150_AT, 189193_AT, 191224_S_AT, 173870_S_AT, 192316_AT, 184944_AT, 175163_AT, 174492_AT, 175227_S_AT, 193979_S_AT, 175640_AT, 194016_AT, 190638_S_AT, 192461_AT, 174169_AT, 189245_AT, 179788_S_AT, 172814_X_AT, 191006_S_AT, 193964_AT, 172880_X_AT, 190565_AT, 185480_S_AT, 190759_AT, 186489_S_AT, 192733_AT, 190510_AT, 194071_AT, 186107_S_AT, 192513_AT, 189217_A…	674	514	7838	1.62898	0.0209351	0.00301792	0.0437875
GOTERM_MF_FAT	GO:0004674~protein serine/threonine kinase activity	66	3.41615	0.000549614	190622_AT, 190717_S_AT, 192165_S_AT, 189150_AT, 189193_AT, 191224_S_AT, 173870_S_AT, 192316_AT, 184944_AT, 175163_AT, 174492_AT, 175227_S_AT, 193979_S_AT, 175640_AT, 194016_AT, 190638_S_AT, 192461_AT, 174169_AT, 189245_AT, 172814_X_AT, 191006_S_AT, 193964_AT, 172880_X_AT, 190565_AT, 185480_S_AT, 190759_AT, 192733_AT, 190510_AT, 194071_AT, 186107_S_AT, 192513_AT, 189217_AT, 190509_AT, 190704_S_AT,…	700	418	6686	1.50812	0.192093	0.0300131	0.760509
GOTERM_MF_FAT	GO:0004672~protein kinase activity	69	3.57143	0.000802035	190622_AT, 190717_S_AT, 192165_S_AT, 189150_AT, 189193_AT, 191224_S_AT, 173870_S_AT, 192316_AT, 184944_AT, 175163_AT, 174492_AT, 175227_S_AT, 193979_S_AT, 175640_AT, 194016_AT, 190638_S_AT, 192461_AT, 174169_AT, 189245_AT, 172814_X_AT, 191006_S_AT, 193964_AT, 172880_X_AT, 190565_AT, 185480_S_AT, 190759_AT, 192733_AT, 190510_AT, 194071_AT, 186107_S_AT, 192513_AT, 189217_AT, 190509_AT, 193579_AT, 1…	700	448	6686	1.47109	0.267517	0.0381669	1.10799
Annotation Cluster 3	Enrichment Score: 6.03
Category	Term	Count	%	PValue	Genes	List Total	Pop Hits	Pop Total	Fold Enrichment	Bonferroni	Benjamini	FDR
GOTERM_BP_FAT	GO:0018988~molting cycle, protein-based cuticle	46	2.38095	8.99683e-07	194187_X_AT, 180485_S_AT, 188527_S_AT, 174660_AT, 186055_AT, 189705_S_AT, 176396_S_AT, 174240_AT, 175020_AT, 187353_S_AT, 193108_S_AT, 172001_X_AT, 181714_AT, 180979_AT, 173654_AT, 188105_S_AT, 190348_AT, 188170_AT, 180457_AT, 192682_AT, 188188_S_AT, 188059_AT, 184828_S_AT, 181972_AT, 174548_AT, 191180_AT, 184002_AT, 182327_AT, 174252_AT, 186362_S_AT, 174723_AT, 192149_S_AT, 188066_AT, 174152_S_A…	674	248	7838	2.15701	0.00065925	0.000131885	0.00136513
GOTERM_BP_FAT	GO:0018996~molting cycle, collagen and cuticulin-based cuticle	46	2.38095	8.99683e-07	194187_X_AT, 180485_S_AT, 188527_S_AT, 174660_AT, 186055_AT, 189705_S_AT, 176396_S_AT, 174240_AT, 175020_AT, 187353_S_AT, 193108_S_AT, 172001_X_AT, 181714_AT, 180979_AT, 173654_AT, 188105_S_AT, 190348_AT, 188170_AT, 180457_AT, 192682_AT, 188188_S_AT, 188059_AT, 184828_S_AT, 181972_AT, 174548_AT, 191180_AT, 184002_AT, 182327_AT, 174252_AT, 186362_S_AT, 174723_AT, 192149_S_AT, 188066_AT, 174152_S_A…	674	248	7838	2.15701	0.00065925	0.000131885	0.00136513
GOTERM_BP_FAT	GO:0042303~molting cycle	46	2.38095	1.0105e-06	194187_X_AT, 180485_S_AT, 188527_S_AT, 174660_AT, 186055_AT, 189705_S_AT, 176396_S_AT, 174240_AT, 175020_AT, 187353_S_AT, 193108_S_AT, 172001_X_AT, 181714_AT, 180979_AT, 173654_AT, 188105_S_AT, 190348_AT, 188170_AT, 180457_AT, 192682_AT, 188188_S_AT, 188059_AT, 184828_S_AT, 181972_AT, 174548_AT, 191180_AT, 184002_AT, 182327_AT, 174252_AT, 186362_S_AT, 174723_AT, 192149_S_AT, 188066_AT, 174152_S_A…	674	249	7838	2.14834	0.00074042	0.000123441	0.00153328
Annotation Cluster 4	Enrichment Score: 4.22
Category	Term	Count	%	PValue	Genes	List Total	Pop Hits	Pop Total	Fold Enrichment	Bonferroni	Benjamini	FDR
GOTERM_BP_FAT	GO:0040002~collagen and cuticulin-based cuticle development	21	1.08696	4.86873e-05	192146_S_AT, 190584_AT, 175025_AT, 175657_S_AT, 188391_AT, 175020_AT, 190583_AT, 184162_AT, 190446_S_AT, 188622_AT, 188337_AT, 173355_S_AT, 190348_AT, 192674_S_AT, 192682_AT, 189952_AT, 172902_X_AT, 174910_AT, 174548_AT, 190702_AT, 192149_S_AT, 174152_S_AT, 192026_AT, 174461_AT, 193073_AT	674	89	7838	2.74394	0.0350593	0.00445115	0.0738507
GOTERM_BP_FAT	GO:0007592~protein-based cuticle development	21	1.08696	6.80898e-05	192146_S_AT, 190584_AT, 175025_AT, 175657_S_AT, 188391_AT, 175020_AT, 190583_AT, 184162_AT, 190446_S_AT, 188622_AT, 188337_AT, 173355_S_AT, 190348_AT, 192674_S_AT, 192682_AT, 189952_AT, 172902_X_AT, 174910_AT, 174548_AT, 190702_AT, 192149_S_AT, 174152_S_AT, 192026_AT, 174461_AT, 193073_AT	674	91	7838	2.68363	0.0486864	0.00553038	0.103267
GOTERM_BP_FAT	GO:0042335~cuticle development	21	1.08696	6.80898e-05	192146_S_AT, 190584_AT, 175025_AT, 175657_S_AT, 188391_AT, 175020_AT, 190583_AT, 184162_AT, 190446_S_AT, 188622_AT, 188337_AT, 173355_S_AT, 190348_AT, 192674_S_AT, 192682_AT, 189952_AT, 172902_X_AT, 174910_AT, 174548_AT, 190702_AT, 192149_S_AT, 174152_S_AT, 192026_AT, 174461_AT, 193073_AT	674	91	7838	2.68363	0.0486864	0.00553038	0.103267
Unclustered
Category	Term	Count	%	PValue	Genes	List Total	Pop Hits	Pop Total	Fold Enrichment	Bonferroni	Benjamini	FDR
GOTERM_MF_FAT	GO:0042302~structural constituent of cuticle	72	3.72671	3.17298e-30	172878_X_AT, 188747_AT, 194205_X_AT, 190584_AT, 188391_AT, 172701_X_AT, 190091_AT, 172475_X_AT, 172209_X_AT, 173650_S_AT, 171770_X_AT, 190360_S_AT, 189099_AT, 171756_X_AT, 184162_AT, 174960_AT, 172723_X_AT, 190446_S_AT, 183666_AT, 188356_AT, 172703_X_AT, 172799_X_AT, 190348_AT, 188659_AT, 192674_S_AT, 192682_AT, 172895_X_AT, 172801_X_AT, 192967_AT, 189600_AT, 188276_S_AT, 172700_X_AT, 171768_X_AT…	700	155	6686	4.43679	1.23111e-27	1.23111e-27	4.40606e-27
GOTERM_MF_FAT	GO:0005198~structural molecule activity	133	6.88406	2.09537e-29	188747_AT, 172905_X_AT, 174706_AT, 172885_X_AT, 172475_X_AT, 172209_X_AT, 173650_S_AT, 171770_X_AT, 175020_AT, 189099_AT, 184563_AT, 174960_AT, 172725_X_AT, 172629_X_AT, 181736_S_AT, 172906_X_AT, 188356_AT, 172113_X_AT, 193213_AT, 190348_AT, 172836_X_AT, 188659_AT, 192674_S_AT, 179981_AT, 182579_AT, 172853_X_AT, 172801_X_AT, 174548_AT, 172903_X_AT, 184870_S_AT, 177980_AT, 188014_S_AT, 189968_S_AT…	700	468	6686	2.7144	8.13003e-27	4.06501e-27	2.90967e-26
GOTERM_MF_FAT	GO:0008158~hedgehog receptor activity	12	0.621118	0.000127403	187935_S_AT, 180485_S_AT, 171956_S_AT, 188192_AT, 188133_AT, 187906_AT, 188066_AT, 174816_AT, 176571_AT, 172991_AT, 187353_S_AT, 188060_S_AT, 188170_AT, 188188_S_AT, 188059_AT, 188085_S_AT	700	30	6686	3.82057	0.0482335	0.00820542	0.17677
Downregulated genes (p-value<0.05, FC>2), DAVID (Benjamini<0.05)
Annotation Cluster 1	Enrichment Score: 2.72
Category	Term	Count	%	PValue	Genes	List Total	Pop Hits	Pop Total	Fold Enrichment	Bonferroni	Benjamini	FDR
KEGG_PATHWAY	cel04310:Wnt signaling pathway	14	1.09546	5.01455e-05	176618_AT, 193758_AT, 176631_S_AT, 175631_S_AT, 172772_X_AT, 188252_AT, 189189_S_AT, 188418_AT, 173959_AT, 172782_X_AT, 171742_X_AT, 193720_AT, 175295_AT, 193770_S_AT, 172781_X_AT, 175670_S_AT, 188165_AT, 188351_S_AT	98	60	1534	3.65238	0.0033542	0.0033542	0.0514189
KEGG_PATHWAY	cel04350:TGF-beta signaling pathway	10	0.782473	0.00025185	176618_AT, 193758_AT, 176631_S_AT, 172772_X_AT, 189189_S_AT, 188418_AT, 188252_AT, 173959_AT, 172782_X_AT, 171742_X_AT, 193770_S_AT, 172781_X_AT, 188165_AT	98	36	1534	4.34807	0.0167344	0.00560956	0.258004
Unclustered
Category	Term	Count	%	PValue	Genes	List Total	Pop Hits	Pop Total	Fold Enrichment	Bonferroni	Benjamini	FDR
GOTERM_BP_FAT	GO:0009792~embryonic development ending in birth or egg hatching	234	18.3099	1.29153e-06	192436_S_AT, 176532_AT, 174659_AT, 177575_AT, 184089_S_AT, 192795_AT, 184965_S_AT, 173116_S_AT, 185038_AT, 174171_AT, 175309_AT, 187307_AT, 175092_S_AT, 179805_S_AT, 183969_AT, 176261_S_AT, 194076_S_AT, 188916_S_AT, 190459_AT, 176669_AT, 177537_AT, 185634_AT, 172199_X_AT, 178176_AT, 180369_AT, 175590_S_AT, 189579_AT, 187916_S_AT, 171742_X_AT, 183295_AT, 172109_X_AT, 174804_AT, 193787_AT, 193342_S…	543	2629	7838	1.28479	0.00113848	0.00113848	0.00200789
GOTERM_BP_FAT	GO:0045165~cell fate commitment	20	1.56495	2.59518e-06	193342_S_AT, 177725_AT, 193596_S_AT, 175612_AT, 193341_AT, 190079_AT, 193176_S_AT, 185078_AT, 175677_S_AT, 193720_AT, 194039_S_AT, 172855_X_AT, 174926_S_AT, 173461_AT, 175638_AT, 189138_S_AT, 186893_AT, 175631_S_AT, 191973_S_AT, 188939_AT, 174587_AT, 179252_AT, 192272_AT, 171952_S_AT, 187388_AT, 192984_AT	543	83	7838	3.47822	0.00228634	0.00114382	0.00403459
GOTERM_BP_FAT	GO:0001708~cell fate specification	15	1.17371	3.52643e-05	177725_AT, 175612_AT, 186893_AT, 190079_AT, 175631_S_AT, 193176_S_AT, 191973_S_AT, 175677_S_AT, 188939_AT, 193720_AT, 194039_S_AT, 174926_S_AT, 172855_X_AT, 173461_AT, 171952_S_AT, 175638_AT, 187388_AT, 192984_AT, 189138_S_AT	543	59	7838	3.66982	0.030625	0.0103143	0.0548106
GOTERM_BP_FAT	GO:0051301~cell division	30	2.34742	3.66665e-05	190785_S_AT, 192436_S_AT, 176457_AT, 186698_S_AT, 171893_X_AT, 193664_S_AT, 185078_AT, 194082_S_AT, 193612_AT, 187307_AT, 176747_S_AT, 194080_S_AT, 174466_AT, 175638_AT, 175670_S_AT, 190226_S_AT, 194076_S_AT, 173943_S_AT, 188916_S_AT, 189138_S_AT, 193886_AT, 191184_AT, 193698_AT, 176676_S_AT, 193260_S_AT, 187513_AT, 192303_S_AT, 189579_AT, 183877_S_AT, 185621_AT, 192272_AT, 174914_AT, 173401_S_AT…	543	189	7838	2.29121	0.0318231	0.00805252	0.0569893
GOTERM_BP_FAT	GO:0009408~response to heat	10	0.782473	7.10413e-05	172901_X_AT, 188282_AT, 188269_S_AT, 188215_AT, 194151_X_AT, 192323_AT, 188444_AT, 194150_X_AT, 189570_AT, 175333_S_AT, 189087_S_AT, 192338_AT, 188487_S_AT	543	28	7838	5.15522	0.0607378	0.0124539	0.110389
KEGG_PATHWAY	cel04142:Lysosome	14	1.09546	0.000198614	186790_AT, 180669_S_AT, 173287_S_AT, 189227_AT, 189820_AT, 193761_AT, 192194_S_AT, 189544_AT, 191561_S_AT, 191284_AT, 187249_S_AT, 192747_AT, 192144_S_AT, 193293_AT, 175314_S_AT, 192100_AT	98	68	1534	3.22269	0.0132203	0.00663214	0.203518
GOTERM_MF_FAT	GO:0045735~nutrient reservoir activity	5	0.391236	0.000260809	190649_AT, 191323_AT, 173411_S_AT, 172133_X_AT, 172134_X_AT, 171723_X_AT, 172696_X_AT, 194239_X_AT	446	6	6686	12.4925	0.0882035	0.0451196	0.356714

## Sheet: eat2 rapamycin vs. eat2 control
Upregulated genes (p-value<0.05, FC>2), DAVID (Benjamini<0.05)
Category	Term	Count	%	PValue	Genes	List Total	Pop Hits	Pop Total	Fold Enrichment	Bonferroni	Benjamini	FDR
GOTERM_MF_FAT	GO:0042302~structural constituent of cuticle	38	18.0952	1.94144e-38	172878_X_AT, 194205_X_AT, 190091_AT, 172821_X_AT, 172209_X_AT, 172746_X_AT, 172804_X_AT, 171770_X_AT, 188245_AT, 189545_S_AT, 172879_X_AT, 171756_X_AT, 188456_AT, 172472_X_AT, 172723_X_AT, 188622_AT, 172729_X_AT, 172862_X_AT, 188406_S_AT, 188356_AT, 172703_X_AT, 194230_X_AT, 189911_S_AT, 171735_X_AT, 172801_X_AT, 172709_X_AT, 192163_AT, 173647_S_AT, 171768_X_AT, 172753_X_AT, 189812_S_AT, 172698_X…	90	155	6686	18.2128	1.92203e-36	1.92203e-36	2.1508e-35
GOTERM_MF_FAT	GO:0005198~structural molecule activity	39	18.5714	2.04138e-21	172878_X_AT, 194205_X_AT, 190091_AT, 182143_S_AT, 172821_X_AT, 172209_X_AT, 172746_X_AT, 172804_X_AT, 171770_X_AT, 188245_AT, 189545_S_AT, 172879_X_AT, 171756_X_AT, 188456_AT, 172472_X_AT, 172723_X_AT, 188622_AT, 172729_X_AT, 172862_X_AT, 188406_S_AT, 188356_AT, 172703_X_AT, 194230_X_AT, 189911_S_AT, 171735_X_AT, 172801_X_AT, 172709_X_AT, 192163_AT, 173647_S_AT, 171768_X_AT, 172753_X_AT, 189812_S…	90	468	6686	6.19074	2.02097e-19	1.01049e-19	2.26151e-18
Downregulated genes (p-value<0.05, FC>2), DAVID (Benjamini<0.05)
Annotation Cluster 1	Enrichment Score: 4.33
Category	Term	Count	%	PValue	Genes	List Total	Pop Hits	Pop Total	Fold Enrichment	Bonferroni	Benjamini	FDR
GOTERM_BP_FAT	GO:0045927~positive regulation of growth	47	18.1467	1.96611e-05	174056_AT, 184569_AT, 186872_S_AT, 180496_AT, 193148_AT, 190958_S_AT, 194256_X_AT, 176055_AT, 172193_AT, 174044_AT, 183355_S_AT, 190879_AT, 192441_S_AT, 189087_S_AT, 178704_S_AT, 186308_S_AT, 179457_AT, 188282_AT, 177903_S_AT, 173691_S_AT, 189293_S_AT, 193603_S_AT, 184170_AT, 172744_AT, 185640_S_AT, 178069_S_AT, 182257_AT, 188543_S_AT, 174489_AT, 181586_AT, 188444_AT, 190264_S_AT, 188999_S_AT, 18…	109	1904	7838	1.77505	0.00592011	0.00148332	0.0262965
GOTERM_BP_FAT	GO:0040008~regulation of growth	48	18.5328	2.01446e-05	174056_AT, 184569_AT, 186872_S_AT, 180496_AT, 193148_AT, 190958_S_AT, 194256_X_AT, 176055_AT, 174044_AT, 172193_AT, 183355_S_AT, 190879_AT, 192441_S_AT, 189087_S_AT, 178704_S_AT, 186308_S_AT, 179457_AT, 188282_AT, 177903_S_AT, 173691_S_AT, 189293_S_AT, 193603_S_AT, 184170_AT, 172744_AT, 185640_S_AT, 178069_S_AT, 182257_AT, 188543_S_AT, 174489_AT, 181586_AT, 188444_AT, 190264_S_AT, 188999_S_AT, 18…	109	1967	7838	1.75475	0.00606525	0.001216	0.0269431
GOTERM_BP_FAT	GO:0040010~positive regulation of growth rate	42	16.2162	0.000109343	174056_AT, 184569_AT, 180496_AT, 193148_AT, 190958_S_AT, 194256_X_AT, 176055_AT, 172193_AT, 174044_AT, 183355_S_AT, 190879_AT, 192441_S_AT, 189087_S_AT, 178704_S_AT, 186308_S_AT, 179457_AT, 188282_AT, 177903_S_AT, 189293_S_AT, 193603_S_AT, 184170_AT, 172744_AT, 185640_S_AT, 178069_S_AT, 182257_AT, 188543_S_AT, 174489_AT, 181586_AT, 188444_AT, 190264_S_AT, 188999_S_AT, 187033_AT, 175786_AT, 187531…	109	1723	7838	1.75284	0.0324842	0.00411943	0.146165
GOTERM_BP_FAT	GO:0040009~regulation of growth rate	42	16.2162	0.000110841	174056_AT, 184569_AT, 180496_AT, 193148_AT, 190958_S_AT, 194256_X_AT, 176055_AT, 172193_AT, 174044_AT, 183355_S_AT, 190879_AT, 192441_S_AT, 189087_S_AT, 178704_S_AT, 186308_S_AT, 179457_AT, 188282_AT, 177903_S_AT, 189293_S_AT, 193603_S_AT, 184170_AT, 172744_AT, 185640_S_AT, 178069_S_AT, 182257_AT, 188543_S_AT, 174489_AT, 181586_AT, 188444_AT, 190264_S_AT, 188999_S_AT, 187033_AT, 175786_AT, 187531…	109	1724	7838	1.75183	0.0329218	0.00371263	0.148166
Annotation Cluster 2	Enrichment Score: 4.31
Category	Term	Count	%	PValue	Genes	List Total	Pop Hits	Pop Total	Fold Enrichment	Bonferroni	Benjamini	FDR
GOTERM_BP_FAT	GO:0009408~response to heat	7	2.7027	1.75268e-06	172901_X_AT, 188282_AT, 189087_S_AT, 172744_AT, 188444_AT, 192323_AT, 192338_AT	109	28	7838	17.9771	0.00052917	0.00052917	0.00234446
GOTERM_BP_FAT	GO:0006984~ER-nuclear signaling pathway	5	1.9305	6.71793e-06	172901_X_AT, 188282_AT, 192266_S_AT, 189087_S_AT, 188444_AT	109	10	7838	35.9541	0.00202676	0.0010139	0.0089859
GOTERM_BP_FAT	GO:0030968~endoplasmic reticulum unfolded protein response	5	1.9305	6.71793e-06	172901_X_AT, 188282_AT, 192266_S_AT, 189087_S_AT, 188444_AT	109	10	7838	35.9541	0.00202676	0.0010139	0.0089859
GOTERM_BP_FAT	GO:0034976~response to endoplasmic reticulum stress	5	1.9305	6.71793e-06	172901_X_AT, 188282_AT, 192266_S_AT, 189087_S_AT, 188444_AT	109	10	7838	35.9541	0.00202676	0.0010139	0.0089859
GOTERM_BP_FAT	GO:0034620~cellular response to unfolded protein	5	1.9305	1.55013e-05	172901_X_AT, 188282_AT, 192266_S_AT, 189087_S_AT, 188444_AT	109	12	7838	29.9618	0.00467049	0.00155926	0.0207334
GOTERM_BP_FAT	GO:0006986~response to unfolded protein	5	1.9305	2.21536e-05	172901_X_AT, 188282_AT, 192266_S_AT, 189087_S_AT, 188444_AT	109	13	7838	27.657	0.00666813	0.00111446	0.0296299
GOTERM_BP_FAT	GO:0051789~response to protein stimulus	5	1.9305	2.21536e-05	172901_X_AT, 188282_AT, 192266_S_AT, 189087_S_AT, 188444_AT	109	13	7838	27.657	0.00666813	0.00111446	0.0296299
GOTERM_BP_FAT	GO:0009266~response to temperature stimulus	7	2.7027	2.74606e-05	172901_X_AT, 188282_AT, 189087_S_AT, 172744_AT, 188444_AT, 192323_AT, 192338_AT	109	44	7838	11.4399	0.00825893	0.00118404	0.0367266
GOTERM_BP_FAT	GO:0007568~aging	12	4.6332	0.000492134	194142_X_AT, 172901_X_AT, 188282_AT, 192266_S_AT, 192323_AT, 191712_S_AT, 190978_AT, 180913_AT, 190879_AT, 192441_S_AT, 172744_AT, 189087_S_AT, 189457_AT, 173301_S_AT	109	243	7838	3.55103	0.138139	0.0147561	0.656304
GOTERM_BP_FAT	GO:0008340~determination of adult life span	12	4.6332	0.000492134	194142_X_AT, 172901_X_AT, 188282_AT, 192266_S_AT, 192323_AT, 191712_S_AT, 190978_AT, 180913_AT, 190879_AT, 192441_S_AT, 172744_AT, 189087_S_AT, 189457_AT, 173301_S_AT	109	243	7838	3.55103	0.138139	0.0147561	0.656304
GOTERM_BP_FAT	GO:0010259~multicellular organismal aging	12	4.6332	0.000492134	194142_X_AT, 172901_X_AT, 188282_AT, 192266_S_AT, 192323_AT, 191712_S_AT, 190978_AT, 180913_AT, 190879_AT, 192441_S_AT, 172744_AT, 189087_S_AT, 189457_AT, 173301_S_AT	109	243	7838	3.55103	0.138139	0.0147561	0.656304
GOTERM_BP_FAT	GO:0010033~response to organic substance	5	1.9305	0.000541003	172901_X_AT, 188282_AT, 192266_S_AT, 189087_S_AT, 188444_AT	109	28	7838	12.8408	0.150772	0.0147472	0.721259
GOTERM_BP_FAT	GO:0009628~response to abiotic stimulus	7	2.7027	0.00129192	172901_X_AT, 188282_AT, 189087_S_AT, 172744_AT, 188444_AT, 192323_AT, 192338_AT	109	88	7838	5.71997	0.323221	0.0320107	1.71439

## Sheet: eat2 rapamycin vs. n2 rapamycin
Upregulated genes (p-value<0.05, FC>2), DAVID (Benjamini<0.05)
Annotation Cluster 1	Enrichment Score: 5.77
Category	Term	Count	%	PValue	Genes	List Total	Pop Hits	Pop Total	Fold Enrichment	Bonferroni	Benjamini	FDR
GOTERM_BP_FAT	GO:0007049~cell cycle	69	4.64334	3.26138e-13	193184_AT, 172792_X_AT, 190107_AT, 173878_AT, 188218_S_AT, 190809_S_AT, 182154_AT, 172772_X_AT, 189189_S_AT, 182421_AT, 175550_AT, 188147_S_AT, 184965_S_AT, 187877_S_AT, 192368_S_AT, 175295_AT, 176609_S_AT, 193166_AT, 187925_AT, 173443_S_AT, 193295_AT, 185747_S_AT, 174965_S_AT, 188916_S_AT, 193886_AT, 188078_AT, 176486_AT, 193325_AT, 192287_AT, 188123_AT, 178572_AT, 194213_X_AT, 192303_S_AT, 1879…	644	329	7838	2.55254	3.19986e-10	1.06662e-10	5.141e-10
GOTERM_BP_FAT	GO:0022402~cell cycle process	62	4.17227	1.23918e-11	193184_AT, 172792_X_AT, 190107_AT, 173878_AT, 188218_S_AT, 190809_S_AT, 182154_AT, 172772_X_AT, 189189_S_AT, 182421_AT, 175550_AT, 184965_S_AT, 187877_S_AT, 192368_S_AT, 175295_AT, 176609_S_AT, 193166_AT, 187925_AT, 193295_AT, 173443_S_AT, 185747_S_AT, 174965_S_AT, 188916_S_AT, 188078_AT, 193886_AT, 176486_AT, 193325_AT, 188123_AT, 178572_AT, 192303_S_AT, 187964_AT, 185621_AT, 188106_AT, 174914_A…	644	300	7838	2.5153	1.21563e-08	3.03908e-09	1.95307e-08
GOTERM_BP_FAT	GO:0022403~cell cycle phase	51	3.43203	8.54043e-10	193184_AT, 172792_X_AT, 190107_AT, 173878_AT, 188218_S_AT, 190809_S_AT, 182154_AT, 172772_X_AT, 189189_S_AT, 175550_AT, 182421_AT, 184965_S_AT, 175295_AT, 187925_AT, 193166_AT, 193295_AT, 173443_S_AT, 188916_S_AT, 188078_AT, 193886_AT, 176486_AT, 193325_AT, 188123_AT, 178572_AT, 192303_S_AT, 187964_AT, 185621_AT, 188106_AT, 174914_AT, 188638_S_AT, 172109_X_AT, 173400_S_AT, 183333_AT, 179826_S_AT,…	644	245	7838	2.53352	8.37815e-07	1.39636e-07	1.34606e-06
GOTERM_BP_FAT	GO:0000279~M phase	49	3.29744	5.06321e-09	193184_AT, 172792_X_AT, 190107_AT, 173878_AT, 188218_S_AT, 190809_S_AT, 182154_AT, 172772_X_AT, 189189_S_AT, 175550_AT, 182421_AT, 184965_S_AT, 175295_AT, 187925_AT, 193166_AT, 193295_AT, 173443_S_AT, 188916_S_AT, 188078_AT, 193886_AT, 176486_AT, 193325_AT, 188123_AT, 178572_AT, 192303_S_AT, 187964_AT, 185621_AT, 188106_AT, 174914_AT, 188638_S_AT, 172109_X_AT, 173400_S_AT, 183333_AT, 179826_S_AT,…	644	242	7838	2.46434	4.967e-06	7.09573e-07	7.98017e-06
GOTERM_BP_FAT	GO:0000278~mitotic cell cycle	31	2.08614	6.3285e-07	179826_S_AT, 173429_AT, 190107_AT, 190809_S_AT, 175636_AT, 182421_AT, 175550_AT, 172961_X_AT, 177122_AT, 192368_S_AT, 193960_S_AT, 175295_AT, 176609_S_AT, 193166_AT, 175638_AT, 180068_S_AT, 193939_AT, 193959_AT, 173943_S_AT, 188916_S_AT, 193886_AT, 191184_AT, 193325_AT, 176486_AT, 190709_AT, 193841_S_AT, 175631_S_AT, 193858_S_AT, 178572_AT, 192303_S_AT, 188316_S_AT, 174070_AT, 186582_S_AT, 179712…	644	139	7838	2.71435	0.000620633	7.76002e-05	0.000997435
GOTERM_BP_FAT	GO:0000226~microtubule cytoskeleton organization	25	1.68237	2.9008e-06	190107_AT, 190809_S_AT, 188218_S_AT, 182421_AT, 175550_AT, 172961_X_AT, 192368_S_AT, 177122_AT, 175295_AT, 193166_AT, 176609_S_AT, 173443_S_AT, 185747_S_AT, 175638_AT, 180068_S_AT, 191184_AT, 176486_AT, 175631_S_AT, 178572_AT, 192303_S_AT, 188136_AT, 193816_AT, 186582_S_AT, 179712_AT, 172109_X_AT, 187995_S_AT	644	105	7838	2.89781	0.00284164	0.000316137	0.00457187
GOTERM_BP_FAT	GO:0007126~meiosis	30	2.01884	2.78543e-05	193184_AT, 172792_X_AT, 190107_AT, 173878_AT, 182154_AT, 172772_X_AT, 173403_S_AT, 189189_S_AT, 192021_AT, 188179_AT, 182421_AT, 184965_S_AT, 192214_S_AT, 174487_S_AT, 187925_AT, 192918_AT, 173443_S_AT, 193295_AT, 193939_AT, 188078_AT, 191184_AT, 188123_AT, 190789_S_AT, 178572_AT, 192303_S_AT, 193446_S_AT, 187964_AT, 193816_AT, 185621_AT, 182907_S_AT, 188106_AT, 187292_S_AT, 187812_S_AT, 188638_S…	644	158	7838	2.31091	0.0269555	0.00227453	0.0438923
GOTERM_BP_FAT	GO:0051327~M phase of meiotic cell cycle	30	2.01884	3.14831e-05	193184_AT, 172792_X_AT, 190107_AT, 173878_AT, 182154_AT, 172772_X_AT, 173403_S_AT, 189189_S_AT, 192021_AT, 188179_AT, 182421_AT, 184965_S_AT, 192214_S_AT, 174487_S_AT, 187925_AT, 192918_AT, 173443_S_AT, 193295_AT, 193939_AT, 188078_AT, 191184_AT, 188123_AT, 190789_S_AT, 178572_AT, 192303_S_AT, 193446_S_AT, 187964_AT, 193816_AT, 185621_AT, 182907_S_AT, 188106_AT, 187292_S_AT, 187812_S_AT, 188638_S…	644	159	7838	2.29638	0.0304134	0.00237298	0.0496093
GOTERM_BP_FAT	GO:0007017~microtubule-based process	28	1.88425	5.16976e-05	190107_AT, 190809_S_AT, 188218_S_AT, 182421_AT, 175550_AT, 172961_X_AT, 177122_AT, 192368_S_AT, 175295_AT, 193166_AT, 176609_S_AT, 173443_S_AT, 185747_S_AT, 175638_AT, 180068_S_AT, 191184_AT, 176486_AT, 175631_S_AT, 178572_AT, 192303_S_AT, 193446_S_AT, 188136_AT, 193816_AT, 186582_S_AT, 179712_AT, 172109_X_AT, 188638_S_AT, 187995_S_AT, 183333_AT	644	147	7838	2.31825	0.049452	0.0033754	0.0814498
GOTERM_BP_FAT	GO:0051321~meiotic cell cycle	30	2.01884	6.38022e-05	193184_AT, 172792_X_AT, 190107_AT, 173878_AT, 182154_AT, 172772_X_AT, 173403_S_AT, 189189_S_AT, 192021_AT, 188179_AT, 182421_AT, 184965_S_AT, 192214_S_AT, 174487_S_AT, 187925_AT, 192918_AT, 173443_S_AT, 193295_AT, 193939_AT, 188078_AT, 191184_AT, 188123_AT, 190789_S_AT, 178572_AT, 192303_S_AT, 193446_S_AT, 187964_AT, 193816_AT, 185621_AT, 182907_S_AT, 188106_AT, 187292_S_AT, 187812_S_AT, 188638_S…	644	165	7838	2.21287	0.0606733	0.00367511	0.100512
GOTERM_BP_FAT	GO:0007059~chromosome segregation	27	1.81696	0.000135792	193184_AT, 173878_AT, 190809_S_AT, 182154_AT, 172772_X_AT, 189189_S_AT, 192021_AT, 188179_AT, 182421_AT, 184965_S_AT, 192214_S_AT, 177122_AT, 174487_S_AT, 187925_AT, 192918_AT, 193295_AT, 188078_AT, 191184_AT, 188123_AT, 190789_S_AT, 178572_AT, 188316_S_AT, 193446_S_AT, 187964_AT, 193816_AT, 185621_AT, 182907_S_AT, 188106_AT, 187292_S_AT, 187812_S_AT, 188638_S_AT, 176811_S_AT, 173400_S_AT, 183333…	644	147	7838	2.23545	0.124729	0.00698713	0.213809
GOTERM_BP_FAT	GO:0007051~spindle organization	17	1.14401	0.000185151	190107_AT, 188218_S_AT, 190809_S_AT, 178572_AT, 182421_AT, 192303_S_AT, 175550_AT, 172961_X_AT, 193816_AT, 175295_AT, 193166_AT, 186582_S_AT, 173443_S_AT, 179712_AT, 172109_X_AT, 187995_S_AT, 191184_AT, 176486_AT	644	72	7838	2.87366	0.166107	0.00822281	0.291419
GOTERM_BP_FAT	GO:0045132~meiotic chromosome segregation	23	1.54778	0.000329595	193184_AT, 173878_AT, 182154_AT, 172772_X_AT, 189189_S_AT, 192021_AT, 188179_AT, 182421_AT, 192214_S_AT, 184965_S_AT, 187925_AT, 174487_S_AT, 192918_AT, 193295_AT, 188078_AT, 188123_AT, 190789_S_AT, 178572_AT, 193446_S_AT, 187964_AT, 185621_AT, 193816_AT, 182907_S_AT, 188106_AT, 187292_S_AT, 188638_S_AT, 187812_S_AT, 176811_S_AT, 173400_S_AT, 183333_AT, 193015_S_AT	644	122	7838	2.2945	0.276306	0.0128522	0.518216
GOTERM_BP_FAT	GO:0007010~cytoskeleton organization	28	1.88425	0.000380867	190107_AT, 190809_S_AT, 188218_S_AT, 174659_AT, 185078_AT, 182421_AT, 175550_AT, 172961_X_AT, 177122_AT, 192368_S_AT, 175295_AT, 193166_AT, 176609_S_AT, 173443_S_AT, 192452_AT, 185747_S_AT, 175638_AT, 180068_S_AT, 191184_AT, 176486_AT, 175631_S_AT, 175739_S_AT, 178572_AT, 192303_S_AT, 188136_AT, 193816_AT, 186582_S_AT, 179712_AT, 172109_X_AT, 187995_S_AT	644	165	7838	2.06535	0.311818	0.0132578	0.598604
Annotation Cluster 2	Enrichment Score: 4.00
Category	Term	Count	%	PValue	Genes	List Total	Pop Hits	Pop Total	Fold Enrichment	Bonferroni	Benjamini	FDR
GOTERM_BP_FAT	GO:0000278~mitotic cell cycle	31	2.08614	6.3285e-07	179826_S_AT, 173429_AT, 190107_AT, 190809_S_AT, 175636_AT, 182421_AT, 175550_AT, 172961_X_AT, 177122_AT, 192368_S_AT, 193960_S_AT, 175295_AT, 176609_S_AT, 193166_AT, 175638_AT, 180068_S_AT, 193939_AT, 193959_AT, 173943_S_AT, 188916_S_AT, 193886_AT, 191184_AT, 193325_AT, 176486_AT, 190709_AT, 193841_S_AT, 175631_S_AT, 193858_S_AT, 178572_AT, 192303_S_AT, 188316_S_AT, 174070_AT, 186582_S_AT, 179712…	644	139	7838	2.71435	0.000620633	7.76002e-05	0.000997435
GOTERM_BP_FAT	GO:0000280~nuclear division	16	1.07672	0.00018756	179826_S_AT, 193841_S_AT, 190107_AT, 190809_S_AT, 175323_AT, 175636_AT, 182421_AT, 192303_S_AT, 188316_S_AT, 177122_AT, 193960_S_AT, 174070_AT, 174914_AT, 193939_AT, 193959_AT, 173943_S_AT, 188916_S_AT, 193886_AT, 191184_AT, 193325_AT	644	65	7838	2.99589	0.168076	0.00796869	0.295207
GOTERM_BP_FAT	GO:0048285~organelle fission	16	1.07672	0.000224718	179826_S_AT, 193841_S_AT, 190107_AT, 190809_S_AT, 175323_AT, 175636_AT, 182421_AT, 192303_S_AT, 188316_S_AT, 177122_AT, 193960_S_AT, 174070_AT, 174914_AT, 193939_AT, 193959_AT, 173943_S_AT, 188916_S_AT, 193886_AT, 191184_AT, 193325_AT	644	66	7838	2.9505	0.197861	0.00914433	0.353593
GOTERM_BP_FAT	GO:0007067~mitosis	15	1.00942	0.000547845	179826_S_AT, 193841_S_AT, 190107_AT, 190809_S_AT, 175636_AT, 192303_S_AT, 182421_AT, 188316_S_AT, 177122_AT, 193960_S_AT, 174070_AT, 174914_AT, 193939_AT, 193959_AT, 173943_S_AT, 188916_S_AT, 193886_AT, 191184_AT, 193325_AT	644	64	7838	2.85253	0.415842	0.0183666	0.85998
GOTERM_BP_FAT	GO:0000087~M phase of mitotic cell cycle	15	1.00942	0.000646747	179826_S_AT, 193841_S_AT, 190107_AT, 190809_S_AT, 175636_AT, 192303_S_AT, 182421_AT, 188316_S_AT, 177122_AT, 193960_S_AT, 174070_AT, 174914_AT, 193939_AT, 193959_AT, 173943_S_AT, 188916_S_AT, 193886_AT, 191184_AT, 193325_AT	644	65	7838	2.80865	0.469886	0.0209333	1.01449
Annotation Cluster 3	Enrichment Score: 3.80
Category	Term	Count	%	PValue	Genes	List Total	Pop Hits	Pop Total	Fold Enrichment	Bonferroni	Benjamini	FDR
GOTERM_BP_FAT	GO:0002009~morphogenesis of an epithelium	48	3.23015	0.000124505	175612_AT, 190890_S_AT, 190809_S_AT, 189020_AT, 174659_AT, 173188_S_AT, 177575_AT, 193141_S_AT, 175381_AT, 188455_AT, 175677_S_AT, 187877_S_AT, 174282_AT, 194039_S_AT, 192352_AT, 176609_S_AT, 173449_S_AT, 175033_AT, 192452_AT, 191889_S_AT, 185747_S_AT, 173509_AT, 194190_X_AT, 179062_S_AT, 192287_AT, 172940_X_AT, 188215_AT, 175590_S_AT, 182440_S_AT, 173429_AT, 175497_AT, 173467_S_AT, 173432_AT, 19…	644	331	7838	1.76495	0.114982	0.00676299	0.196054
GOTERM_BP_FAT	GO:0048729~tissue morphogenesis	49	3.29744	0.000173707	175612_AT, 190890_S_AT, 190809_S_AT, 189020_AT, 173188_S_AT, 174659_AT, 177575_AT, 193141_S_AT, 175381_AT, 188455_AT, 175677_S_AT, 187877_S_AT, 174282_AT, 194039_S_AT, 192352_AT, 176609_S_AT, 173449_S_AT, 175033_AT, 185747_S_AT, 192452_AT, 191889_S_AT, 173509_AT, 194190_X_AT, 179062_S_AT, 192287_AT, 172940_X_AT, 188215_AT, 175590_S_AT, 182440_S_AT, 173429_AT, 175497_AT, 173467_S_AT, 173432_AT, 19…	644	345	7838	1.72861	0.156691	0.00848486	0.27343
GOTERM_BP_FAT	GO:0060429~epithelium development	48	3.23015	0.000178285	175612_AT, 190890_S_AT, 190809_S_AT, 189020_AT, 174659_AT, 173188_S_AT, 177575_AT, 193141_S_AT, 175381_AT, 188455_AT, 175677_S_AT, 187877_S_AT, 174282_AT, 194039_S_AT, 192352_AT, 176609_S_AT, 173449_S_AT, 175033_AT, 192452_AT, 191889_S_AT, 185747_S_AT, 173509_AT, 194190_X_AT, 179062_S_AT, 192287_AT, 172940_X_AT, 188215_AT, 175590_S_AT, 182440_S_AT, 173429_AT, 175497_AT, 173467_S_AT, 173432_AT, 19…	644	336	7838	1.73869	0.16047	0.00829459	0.280626
Annotation Cluster 4	Enrichment Score: 3.17
Category	Term	Count	%	PValue	Genes	List Total	Pop Hits	Pop Total	Fold Enrichment	Bonferroni	Benjamini	FDR
GOTERM_BP_FAT	GO:0006259~DNA metabolic process	30	2.01884	1.47782e-05	179826_S_AT, 190785_S_AT, 175202_AT, 174268_S_AT, 189020_AT, 171893_X_AT, 187249_S_AT, 193664_S_AT, 193141_S_AT, 188179_AT, 188147_S_AT, 191321_S_AT, 188651_S_AT, 190226_S_AT, 192957_S_AT, 186319_AT, 186790_AT, 192890_S_AT, 193260_S_AT, 187853_S_AT, 188279_AT, 193730_AT, 181392_AT, 182668_S_AT, 181842_AT, 179790_AT, 192742_S_AT, 188027_S_AT, 173401_S_AT, 181701_AT, 175314_S_AT, 185507_AT, 173081_…	644	153	7838	2.38643	0.014393	0.00131709	0.0232895
GOTERM_BP_FAT	GO:0006281~DNA repair	15	1.00942	0.001398	175202_AT, 192890_S_AT, 174268_S_AT, 189020_AT, 187853_S_AT, 188179_AT, 188279_AT, 188147_S_AT, 181392_AT, 182668_S_AT, 181842_AT, 192742_S_AT, 188651_S_AT, 188027_S_AT, 182876_S_AT, 186319_AT, 175417_S_AT	644	70	7838	2.60803	0.746501	0.0433052	2.18081
GOTERM_BP_FAT	GO:0006974~response to DNA damage stimulus	16	1.07672	0.00166251	179826_S_AT, 175202_AT, 192890_S_AT, 174268_S_AT, 189020_AT, 187853_S_AT, 188179_AT, 188279_AT, 188147_S_AT, 181392_AT, 182668_S_AT, 181842_AT, 192742_S_AT, 188651_S_AT, 188027_S_AT, 182876_S_AT, 186319_AT, 175417_S_AT	644	79	7838	2.46497	0.804517	0.0497297	2.58839
Unclustered
Category	Term	Count	%	PValue	Genes	List Total	Pop Hits	Pop Total	Fold Enrichment	Bonferroni	Benjamini	FDR
GOTERM_BP_FAT	GO:0009792~embryonic development ending in birth or egg hatching	310	20.8614	1.33047e-15	172792_X_AT, 185856_S_AT, 190809_S_AT, 182154_AT, 176532_AT, 174659_AT, 177575_AT, 184089_S_AT, 175574_AT, 186479_S_AT, 192795_AT, 184965_S_AT, 173116_S_AT, 185038_AT, 186757_S_AT, 175092_S_AT, 179805_S_AT, 183969_AT, 176261_S_AT, 194076_S_AT, 188916_S_AT, 190459_AT, 176669_AT, 177537_AT, 187003_AT, 185634_AT, 172199_X_AT, 180369_AT, 193618_AT, 175590_S_AT, 187916_S_AT, 180930_S_AT, 178727_S_AT, …	644	2629	7838	1.43513	1.30695e-12	1.30695e-12	2.09832e-12
GOTERM_BP_FAT	GO:0051301~cell division	51	3.43203	2.79231e-14	172792_X_AT, 190107_AT, 188218_S_AT, 171893_X_AT, 185078_AT, 182421_AT, 194082_S_AT, 193612_AT, 187877_S_AT, 176609_S_AT, 173443_S_AT, 190226_S_AT, 194076_S_AT, 188916_S_AT, 189138_S_AT, 193886_AT, 194190_X_AT, 193325_AT, 193698_AT, 192825_AT, 187513_AT, 178572_AT, 194213_X_AT, 192303_S_AT, 185621_AT, 174914_AT, 173401_S_AT, 171776_X_AT, 183333_AT, 179826_S_AT, 190785_S_AT, 192390_AT, 176457_AT, …	644	189	7838	3.28419	2.7446e-11	1.3723e-11	4.40981e-11
GOTERM_BP_FAT	GO:0000910~cytokinesis	37	2.48991	1.45882e-11	172792_X_AT, 190785_S_AT, 192390_AT, 176457_AT, 193438_AT, 175323_AT, 186698_S_AT, 171893_X_AT, 175636_AT, 193664_S_AT, 185078_AT, 182421_AT, 194163_S_AT, 194082_S_AT, 193612_AT, 187877_S_AT, 194080_S_AT, 174466_AT, 190226_S_AT, 194076_S_AT, 192957_S_AT, 188916_S_AT, 194190_X_AT, 191184_AT, 193698_AT, 176676_S_AT, 192825_AT, 193260_S_AT, 187513_AT, 178572_AT, 194213_X_AT, 192303_S_AT, 193446_S_AT…	644	127	7838	3.54583	1.4311e-08	2.86221e-09	2.29926e-08
GOTERM_BP_FAT	GO:0045165~cell fate commitment	21	1.41319	8.3375e-06	193342_S_AT, 175612_AT, 193341_AT, 190079_AT, 193176_S_AT, 185078_AT, 175677_S_AT, 192368_S_AT, 194039_S_AT, 176609_S_AT, 174043_AT, 174926_S_AT, 173461_AT, 175638_AT, 189138_S_AT, 194190_X_AT, 175605_S_AT, 186893_AT, 175631_S_AT, 191973_S_AT, 189002_S_AT, 192079_S_AT, 171952_S_AT, 187388_AT, 192984_AT, 187995_S_AT	644	83	7838	3.07936	0.00814576	0.000817578	0.01314
GOTERM_MF_FAT	GO:0045735~nutrient reservoir activity	6	0.403769	1.39821e-05	190649_AT, 191323_AT, 173411_S_AT, 172673_X_AT, 172133_X_AT, 172134_X_AT, 171723_X_AT, 177065_AT, 172696_X_AT, 194239_X_AT	509	6	6686	13.1356	0.00528525	0.00528525	0.0193475
GOTERM_BP_FAT	GO:0051726~regulation of cell cycle	17	1.14401	3.30907e-05	179826_S_AT, 187952_AT, 178055_AT, 175602_AT, 175323_AT, 186698_S_AT, 178572_AT, 192021_AT, 192303_S_AT, 186479_S_AT, 184943_S_AT, 188179_AT, 187877_S_AT, 174070_AT, 176930_AT, 188236_S_AT, 193939_AT, 193886_AT, 191184_AT, 191593_S_AT	644	63	7838	3.28419	0.0319412	0.00231606	0.0521418
GOTERM_MF_FAT	GO:0003677~DNA binding	100	6.72948	3.88169e-05	176042_S_AT, 173878_AT, 190809_S_AT, 174031_AT, 189020_AT, 194074_AT, 171893_X_AT, 189859_S_AT, 193249_AT, 186479_S_AT, 184089_S_AT, 173116_S_AT, 173032_AT, 189113_AT, 176261_S_AT, 176669_AT, 187003_AT, 193618_AT, 189546_S_AT, 193730_AT, 180226_S_AT, 185577_S_AT, 172020_X_AT, 175339_AT, 188027_S_AT, 192267_AT, 183542_AT, 192523_AT, 178753_AT, 182876_S_AT, 188318_AT, 175417_S_AT, 193342_S_AT, 1734…	509	895	6686	1.46766	0.0146042	0.00732896	0.0537036
KEGG_PATHWAY	cel04142:Lysosome	17	1.14401	5.6156e-05	186790_AT, 180669_S_AT, 173287_S_AT, 193234_AT, 189227_AT, 189820_AT, 193761_AT, 190767_S_AT, 192194_S_AT, 189544_AT, 191284_AT, 192747_AT, 187249_S_AT, 187323_AT, 192144_S_AT, 190786_S_AT, 172958_S_AT, 193293_AT, 175314_S_AT, 192100_AT	126	68	1534	3.04365	0.00420296	0.00420296	0.0589202
GOTERM_BP_FAT	GO:0001708~cell fate specification	16	1.07672	5.73391e-05	175612_AT, 186893_AT, 190079_AT, 175631_S_AT, 193176_S_AT, 191973_S_AT, 175677_S_AT, 192368_S_AT, 194039_S_AT, 174926_S_AT, 189002_S_AT, 192079_S_AT, 173461_AT, 171952_S_AT, 175638_AT, 187388_AT, 192984_AT, 187995_S_AT, 189138_S_AT	644	59	7838	3.30056	0.0546984	0.00350953	0.0903343
KEGG_PATHWAY	cel03030:DNA replication	11	0.740242	0.00016608	189020_AT, 180247_S_AT, 171893_X_AT, 193260_S_AT, 193664_S_AT, 184160_AT, 191321_S_AT, 179790_AT, 181571_S_AT, 190226_S_AT, 173401_S_AT, 192957_S_AT, 173081_S_AT	126	33	1534	4.0582	0.0123798	0.00620916	0.174164
GOTERM_BP_FAT	GO:0032774~RNA biosynthetic process	11	0.740242	0.000357359	187952_AT, 179790_AT, 188963_AT, 178055_AT, 188233_AT, 193370_S_AT, 192957_S_AT, 192267_AT, 188098_S_AT, 173081_S_AT, 188318_AT	644	35	7838	3.82511	0.295757	0.0133953	0.561753
GOTERM_BP_FAT	GO:0003006~reproductive developmental process	96	6.4603	0.000363959	193338_AT, 190890_S_AT, 181096_AT, 190809_S_AT, 174606_AT, 189020_AT, 182154_AT, 171893_X_AT, 177575_AT, 193141_S_AT, 193295_AT, 176261_S_AT, 192707_AT, 188916_S_AT, 173509_AT, 190459_AT, 192330_AT, 187513_AT, 178572_AT, 193618_AT, 175590_S_AT, 185577_S_AT, 194168_S_AT, 188236_S_AT, 176213_AT, 182440_S_AT, 173429_AT, 191883_AT, 173432_AT, 192390_AT, 190079_AT, 175323_AT, 193176_S_AT, 191890_S_AT,…	644	831	7838	1.40601	0.300304	0.0131392	0.572101
Downregulated genes (p-value<0.05, FC>2), DAVID (Benjamini<0.05)
Annotation Cluster 1	Enrichment Score: 11.52
Category	Term	Count	%	PValue	Genes	List Total	Pop Hits	Pop Total	Fold Enrichment	Bonferroni	Benjamini	FDR
GOTERM_MF_FAT	GO:0004721~phosphoprotein phosphatase activity	63	2.73438	2.27268e-15	191742_S_AT, 191896_AT, 174783_S_AT, 174338_AT, 191570_S_AT, 191638_S_AT, 177448_AT, 192023_S_AT, 191763_S_AT, 191766_S_AT, 181933_AT, 179753_AT, 191994_AT, 191345_AT, 192789_AT, 173344_AT, 191808_S_AT, 188563_S_AT, 174724_AT, 183616_S_AT, 175938_S_AT, 192807_S_AT, 192721_AT, 192670_AT, 185627_AT, 193217_AT, 186678_S_AT, 177038_AT, 174540_S_AT, 177002_S_AT, 191643_AT, 184708_S_AT, 173858_AT, 1916…	850	173	6686	2.86445	1.01918e-12	1.01918e-12	3.16414e-12
GOTERM_BP_FAT	GO:0006470~protein amino acid dephosphorylation	44	1.90972	1.82243e-12	191742_S_AT, 191896_AT, 174783_S_AT, 174338_AT, 191638_S_AT, 191570_S_AT, 177448_AT, 192023_S_AT, 191763_S_AT, 179753_AT, 181933_AT, 191766_S_AT, 191994_AT, 173344_AT, 191808_S_AT, 174724_AT, 183616_S_AT, 192807_S_AT, 185627_AT, 193217_AT, 186678_S_AT, 177038_AT, 174540_S_AT, 184708_S_AT, 173858_AT, 191614_S_AT, 191767_AT, 191984_AT, 191713_AT, 191903_S_AT, 192806_AT, 191746_AT, 191865_S_AT, 1728…	860	125	7838	3.20811	1.75136e-09	8.75678e-10	2.86479e-09
GOTERM_BP_FAT	GO:0016311~dephosphorylation	44	1.90972	2.55664e-11	191742_S_AT, 191896_AT, 174783_S_AT, 174338_AT, 191638_S_AT, 191570_S_AT, 177448_AT, 192023_S_AT, 191763_S_AT, 179753_AT, 181933_AT, 191766_S_AT, 191994_AT, 173344_AT, 191808_S_AT, 174724_AT, 183616_S_AT, 192807_S_AT, 185627_AT, 193217_AT, 186678_S_AT, 177038_AT, 174540_S_AT, 184708_S_AT, 173858_AT, 191614_S_AT, 191767_AT, 191984_AT, 191713_AT, 191903_S_AT, 192806_AT, 191746_AT, 191865_S_AT, 1728…	860	134	7838	2.99264	2.45692e-08	8.18975e-09	4.01892e-08
GOTERM_MF_FAT	GO:0016791~phosphatase activity	66	2.86458	3.98363e-11	191742_S_AT, 191896_AT, 174783_S_AT, 174338_AT, 191570_S_AT, 191638_S_AT, 177448_AT, 192023_S_AT, 191763_S_AT, 191766_S_AT, 181933_AT, 179753_AT, 191994_AT, 191345_AT, 192789_AT, 173344_AT, 191808_S_AT, 188563_S_AT, 174724_AT, 183616_S_AT, 175938_S_AT, 192807_S_AT, 192721_AT, 192670_AT, 185627_AT, 193217_AT, 181340_AT, 186678_S_AT, 177038_AT, 174540_S_AT, 177002_S_AT, 191643_AT, 184708_S_AT, 1738…	850	225	6686	2.30733	1.82848e-08	6.09495e-09	5.66754e-08
GOTERM_MF_FAT	GO:0004725~protein tyrosine phosphatase activity	43	1.86632	5.76186e-11	191746_AT, 191742_S_AT, 174783_S_AT, 191896_AT, 191865_S_AT, 174338_AT, 191570_S_AT, 191638_S_AT, 177448_AT, 192023_S_AT, 172859_X_AT, 191763_S_AT, 191913_S_AT, 172380_X_AT, 193574_AT, 191766_S_AT, 181933_AT, 179753_AT, 191994_AT, 173344_AT, 174724_AT, 172786_X_AT, 191808_S_AT, 177525_S_AT, 183616_S_AT, 188817_AT, 185627_AT, 193217_AT, 177038_AT, 186678_S_AT, 191985_AT, 174540_S_AT, 191900_S_AT, …	850	116	6686	2.9158	2.64469e-08	6.61173e-09	8.19745e-08
Annotation Cluster 2	Enrichment Score: 9.96
Category	Term	Count	%	PValue	Genes	List Total	Pop Hits	Pop Total	Fold Enrichment	Bonferroni	Benjamini	FDR
GOTERM_BP_FAT	GO:0006793~phosphorus metabolic process	144	6.25	5.74955e-17	190717_S_AT, 192165_S_AT, 191742_S_AT, 171996_X_AT, 191896_AT, 191570_S_AT, 173163_S_AT, 189193_AT, 191763_S_AT, 191766_S_AT, 181933_AT, 175163_AT, 189191_AT, 173068_AT, 175227_S_AT, 174492_AT, 174724_AT, 191808_S_AT, 183616_S_AT, 192461_AT, 174169_AT, 192807_S_AT, 189245_AT, 193217_AT, 177038_AT, 174540_S_AT, 172880_X_AT, 190565_AT, 186489_S_AT, 184708_S_AT, 190745_AT, 173858_AT, 173660_AT, 1927…	860	665	7838	1.97355	1.06692e-13	1.06692e-13	1.77636e-13
GOTERM_BP_FAT	GO:0006796~phosphate metabolic process	144	6.25	5.74955e-17	190717_S_AT, 192165_S_AT, 191742_S_AT, 171996_X_AT, 191896_AT, 191570_S_AT, 173163_S_AT, 189193_AT, 191763_S_AT, 191766_S_AT, 181933_AT, 175163_AT, 189191_AT, 173068_AT, 175227_S_AT, 174492_AT, 174724_AT, 191808_S_AT, 183616_S_AT, 192461_AT, 174169_AT, 192807_S_AT, 189245_AT, 193217_AT, 177038_AT, 174540_S_AT, 172880_X_AT, 190565_AT, 186489_S_AT, 184708_S_AT, 190745_AT, 173858_AT, 173660_AT, 1927…	860	665	7838	1.97355	1.06692e-13	1.06692e-13	1.77636e-13
GOTERM_BP_FAT	GO:0006468~protein amino acid phosphorylation	95	4.12326	3.38597e-11	190717_S_AT, 192165_S_AT, 171996_X_AT, 189193_AT, 173163_S_AT, 175163_AT, 189191_AT, 173068_AT, 175227_S_AT, 174492_AT, 192461_AT, 174169_AT, 189245_AT, 172880_X_AT, 190565_AT, 190745_AT, 192733_AT, 173660_AT, 190510_AT, 174396_AT, 186107_S_AT, 192513_AT, 190509_AT, 193579_AT, 190027_AT, 173843_S_AT, 189102_AT, 190795_S_AT, 193038_AT, 189108_AT, 190764_AT, 181712_AT, 187919_S_AT, 192472_AT, 17295…	860	437	7838	1.98129	3.25392e-08	8.13479e-09	5.32261e-08
GOTERM_BP_FAT	GO:0016310~phosphorylation	98	4.25347	2.61992e-08	190717_S_AT, 192165_S_AT, 171996_X_AT, 189193_AT, 173163_S_AT, 175163_AT, 189191_AT, 173068_AT, 175227_S_AT, 174492_AT, 192461_AT, 174169_AT, 189245_AT, 172880_X_AT, 190565_AT, 186489_S_AT, 190745_AT, 173660_AT, 192733_AT, 190510_AT, 174396_AT, 186107_S_AT, 192513_AT, 190509_AT, 193579_AT, 190027_AT, 173843_S_AT, 189102_AT, 190795_S_AT, 193038_AT, 189108_AT, 190764_AT, 187919_S_AT, 181712_AT, 192…	860	514	7838	1.73768	2.51771e-05	5.03546e-06	4.1184e-05
GOTERM_MF_FAT	GO:0004674~protein serine/threonine kinase activity	93	4.03646	3.14283e-08	190717_S_AT, 192165_S_AT, 171996_X_AT, 189193_AT, 173163_S_AT, 175163_AT, 189191_AT, 173068_AT, 175227_S_AT, 174492_AT, 192461_AT, 174169_AT, 189245_AT, 172880_X_AT, 190565_AT, 190745_AT, 192733_AT, 173660_AT, 190510_AT, 174396_AT, 186107_S_AT, 192513_AT, 190509_AT, 190027_AT, 173843_S_AT, 189102_AT, 190795_S_AT, 193038_AT, 189108_AT, 190764_AT, 187919_S_AT, 192472_AT, 172955_S_AT, 189149_AT, 189…	850	418	6686	1.75006	1.44255e-05	2.88511e-06	4.47134e-05
GOTERM_MF_FAT	GO:0004672~protein kinase activity	96	4.16667	1.2475e-07	190717_S_AT, 192165_S_AT, 171996_X_AT, 189193_AT, 173163_S_AT, 175163_AT, 189191_AT, 173068_AT, 175227_S_AT, 174492_AT, 192461_AT, 174169_AT, 189245_AT, 172880_X_AT, 190565_AT, 190745_AT, 192733_AT, 173660_AT, 190510_AT, 174396_AT, 186107_S_AT, 192513_AT, 190509_AT, 193579_AT, 190027_AT, 173843_S_AT, 189102_AT, 190795_S_AT, 193038_AT, 189108_AT, 190764_AT, 181712_AT, 187919_S_AT, 192472_AT, 17295…	850	448	6686	1.68555	5.72585e-05	8.17999e-06	0.000177483
GOTERM_MF_FAT	GO:0004713~protein tyrosine kinase activity	73	3.1684	1.60081e-05	190717_S_AT, 190622_AT, 192165_S_AT, 171996_X_AT, 173354_S_AT, 189150_AT, 174559_AT, 188897_S_AT, 173163_S_AT, 173870_S_AT, 192316_AT, 184944_AT, 175163_AT, 189191_AT, 189818_AT, 173068_AT, 174492_AT, 175227_S_AT, 194046_S_AT, 175640_AT, 194016_AT, 192461_AT, 174169_AT, 189245_AT, 183141_AT, 172814_X_AT, 191006_S_AT, 172880_X_AT, 193964_AT, 190565_AT, 185480_S_AT, 190759_AT, 173660_AT, 192733_AT,…	850	351	6686	1.63592	0.00732084	0.000918049	0.0227724
Annotation Cluster 3	Enrichment Score: 4.92
Category	Term	Count	%	PValue	Genes	List Total	Pop Hits	Pop Total	Fold Enrichment	Bonferroni	Benjamini	FDR
GOTERM_BP_FAT	GO:0018988~molting cycle, protein-based cuticle	51	2.21354	1.15943e-05	173505_S_AT, 194187_X_AT, 188527_S_AT, 180485_S_AT, 174660_AT, 186055_AT, 189705_S_AT, 176396_S_AT, 174240_AT, 175020_AT, 187353_S_AT, 193108_S_AT, 191671_S_AT, 180979_AT, 181714_AT, 173654_AT, 190348_AT, 180457_AT, 188170_AT, 192682_AT, 188188_S_AT, 188059_AT, 184828_S_AT, 181972_AT, 173504_AT, 174677_S_AT, 191180_AT, 182327_AT, 174252_AT, 180607_AT, 186362_S_AT, 174723_AT, 192149_S_AT, 188066_A…	860	248	7838	1.87424	0.0110803	0.00159047	0.0182242
GOTERM_BP_FAT	GO:0018996~molting cycle, collagen and cuticulin-based cuticle	51	2.21354	1.15943e-05	173505_S_AT, 194187_X_AT, 188527_S_AT, 180485_S_AT, 174660_AT, 186055_AT, 189705_S_AT, 176396_S_AT, 174240_AT, 175020_AT, 187353_S_AT, 193108_S_AT, 191671_S_AT, 180979_AT, 181714_AT, 173654_AT, 190348_AT, 180457_AT, 188170_AT, 192682_AT, 188188_S_AT, 188059_AT, 184828_S_AT, 181972_AT, 173504_AT, 174677_S_AT, 191180_AT, 182327_AT, 174252_AT, 180607_AT, 186362_S_AT, 174723_AT, 192149_S_AT, 188066_A…	860	248	7838	1.87424	0.0110803	0.00159047	0.0182242
GOTERM_BP_FAT	GO:0042303~molting cycle	51	2.21354	1.30157e-05	173505_S_AT, 194187_X_AT, 188527_S_AT, 180485_S_AT, 174660_AT, 186055_AT, 189705_S_AT, 176396_S_AT, 174240_AT, 175020_AT, 187353_S_AT, 193108_S_AT, 191671_S_AT, 180979_AT, 181714_AT, 173654_AT, 190348_AT, 180457_AT, 188170_AT, 192682_AT, 188188_S_AT, 188059_AT, 184828_S_AT, 181972_AT, 173504_AT, 174677_S_AT, 191180_AT, 182327_AT, 174252_AT, 180607_AT, 186362_S_AT, 174723_AT, 192149_S_AT, 188066_A…	860	249	7838	1.86671	0.0124302	0.0015623	0.0204581
Annotation Cluster 4	Enrichment Score: 4.30
Category	Term	Count	%	PValue	Genes	List Total	Pop Hits	Pop Total	Fold Enrichment	Bonferroni	Benjamini	FDR
GOTERM_BP_FAT	GO:0040018~positive regulation of multicellular organism growth	60	2.60417	4.05402e-05	173505_S_AT, 180485_S_AT, 188527_S_AT, 189250_AT, 188800_AT, 186055_AT, 181248_S_AT, 188163_S_AT, 174559_AT, 181806_AT, 187353_S_AT, 190446_S_AT, 180979_AT, 173654_AT, 181847_S_AT, 181972_AT, 173504_AT, 191180_AT, 193319_AT, 192493_S_AT, 190877_AT, 176599_AT, 175006_AT, 184676_S_AT, 173691_S_AT, 191718_S_AT, 178068_S_AT, 186362_S_AT, 188247_S_AT, 188066_AT, 184833_AT, 188061_S_AT, 193603_S_AT, 19…	860	322	7838	1.69825	0.0382107	0.00431952	0.0637085
GOTERM_BP_FAT	GO:0051240~positive regulation of multicellular organismal process	61	2.64757	4.41683e-05	173505_S_AT, 180485_S_AT, 188527_S_AT, 189250_AT, 188800_AT, 186055_AT, 181248_S_AT, 188163_S_AT, 174559_AT, 181806_AT, 187353_S_AT, 190446_S_AT, 180979_AT, 173654_AT, 181847_S_AT, 181972_AT, 173504_AT, 191180_AT, 193319_AT, 192493_S_AT, 190877_AT, 176599_AT, 175006_AT, 184676_S_AT, 173691_S_AT, 191718_S_AT, 178068_S_AT, 186362_S_AT, 188247_S_AT, 188066_AT, 184833_AT, 188061_S_AT, 192563_AT, 1936…	860	330	7838	1.6847	0.0415585	0.00423568	0.0694083
GOTERM_BP_FAT	GO:0040014~regulation of multicellular organism growth	72	3.125	7.04897e-05	173505_S_AT, 180485_S_AT, 188527_S_AT, 189250_AT, 188800_AT, 186055_AT, 181248_S_AT, 176396_S_AT, 188163_S_AT, 174559_AT, 181806_AT, 184162_AT, 187353_S_AT, 190446_S_AT, 180979_AT, 173654_AT, 192674_S_AT, 178704_S_AT, 181847_S_AT, 181972_AT, 173504_AT, 191180_AT, 192493_S_AT, 193319_AT, 190877_AT, 175665_AT, 176599_AT, 175006_AT, 184676_S_AT, 173691_S_AT, 191718_S_AT, 178068_S_AT, 186362_S_AT, 17…	860	415	7838	1.58122	0.0654994	0.00613953	0.110749
Unclustered
Category	Term	Count	%	PValue	Genes	List Total	Pop Hits	Pop Total	Fold Enrichment	Bonferroni	Benjamini	FDR
GOTERM_MF_FAT	GO:0005198~structural molecule activity	115	4.99132	5.41408e-13	188747_AT, 172905_X_AT, 174706_AT, 172885_X_AT, 172475_X_AT, 173650_S_AT, 175020_AT, 189099_AT, 184563_AT, 174960_AT, 172725_X_AT, 172629_X_AT, 181736_S_AT, 172906_X_AT, 172113_X_AT, 193213_AT, 190348_AT, 172836_X_AT, 188659_AT, 192674_S_AT, 179981_AT, 182579_AT, 172853_X_AT, 172903_X_AT, 184870_S_AT, 177980_AT, 188014_S_AT, 189968_S_AT, 174152_S_AT, 192026_AT, 172809_X_AT, 172142_X_AT, 172741_X_…	850	468	6686	1.93286	2.48528e-10	1.24264e-10	7.70339e-10
GOTERM_MF_FAT	GO:0042302~structural constituent of cuticle	46	1.99653	3.74714e-08	188747_AT, 190584_AT, 188391_AT, 172701_X_AT, 190091_AT, 172475_X_AT, 173650_S_AT, 190360_S_AT, 189099_AT, 174960_AT, 184162_AT, 190446_S_AT, 183666_AT, 172799_X_AT, 190348_AT, 188659_AT, 192682_AT, 172895_X_AT, 192674_S_AT, 192967_AT, 188276_S_AT, 189387_AT, 189968_S_AT, 174152_S_AT, 192026_AT, 172809_X_AT, 177032_AT, 194252_X_AT, 172741_X_AT, 188368_AT, 189723_S_AT, 192146_S_AT, 175025_AT, 1897…	850	155	6686	2.33439	1.71992e-05	2.86656e-06	5.33109e-05
GOTERM_BP_FAT	GO:0007218~neuropeptide signaling pathway	21	0.911458	2.06809e-07	174265_AT, 185415_AT, 182967_AT, 171982_X_AT, 187782_S_AT, 172375_X_AT, 173252_S_AT, 186227_AT, 175770_S_AT, 188219_AT, 191034_S_AT, 193104_AT, 176557_AT, 188920_AT, 193562_S_AT, 173242_S_AT, 193561_AT, 172386_X_AT, 185109_AT, 175390_AT, 173466_S_AT, 177082_AT, 172388_X_AT, 174202_AT, 172343_X_AT, 187582_AT	860	52	7838	3.68064	0.000198723	3.31233e-05	0.000325094
KEGG_PATHWAY	cel04020:Calcium signaling pathway	12	0.520833	2.18617e-06	191633_S_AT, 189245_AT, 173828_S_AT, 175821_S_AT, 192386_S_AT, 175791_AT, 190702_AT, 175736_AT, 187951_AT, 188689_AT, 175824_S_AT, 190166_AT, 194046_S_AT, 188630_AT	84	38	1534	5.76692	0.000133348	0.000133348	0.00219858
GOTERM_MF_FAT	GO:0008158~hedgehog receptor activity	14	0.607639	3.04403e-05	187935_S_AT, 171956_S_AT, 180485_S_AT, 188192_AT, 188133_AT, 187906_AT, 188066_AT, 174816_AT, 176571_AT, 187353_S_AT, 172991_AT, 189198_S_AT, 188060_S_AT, 188170_AT, 188217_AT, 188059_AT, 188188_S_AT, 188085_S_AT	850	30	6686	3.67075	0.0138751	0.00155127	0.043299
GOTERM_BP_FAT	GO:0006952~defense response	19	0.824653	0.000330688	179430_S_AT, 191633_S_AT, 177583_AT, 175821_S_AT, 174338_AT, 187985_AT, 188229_S_AT, 172375_X_AT, 173252_S_AT, 175801_AT, 178006_AT, 175824_S_AT, 193924_AT, 180419_AT, 173815_S_AT, 179511_AT, 190307_S_AT, 192333_AT, 186383_AT, 172343_X_AT, 193640_S_AT, 182922_S_AT	860	69	7838	2.50964	0.272283	0.0261392	0.518564
KEGG_PATHWAY	cel00330:Arginine and proline metabolism	8	0.347222	0.000777712	189069_AT, 190525_S_AT, 192153_AT, 192924_S_AT, 189178_AT, 186734_S_AT, 190153_S_AT, 193464_S_AT	84	30	1534	4.86984	0.0463503	0.0234501	0.779386
KEGG_PATHWAY	cel04010:MAPK signaling pathway	11	0.477431	0.000885393	174677_S_AT, 189245_AT, 173446_S_AT, 174338_AT, 173163_S_AT, 175607_S_AT, 175929_S_AT, 175822_AT, 193574_AT, 191415_AT, 174245_AT, 193246_S_AT, 194046_S_AT, 175640_AT, 190415_S_AT	84	59	1534	3.40476	0.0525991	0.0178497	0.886867
