# Supplementary material for: A network pharmacology approach reveals new candidate caloric restriction mimetics in C. elegans
Source: Aging Cell. 2015 Dec 16;15(2):256–66. doi: 10.1111/acel.12432 (PMC4783339; doi:10.1111/acel.12432)
Supplement: Supplementary file 6 — Table S6 List of differentially expressed longevity‐associated genes. [file ACEL-15-256-s005.xlsx]

## Sheet: n2 allantoin vs. n2 control
Upregulated genes (p-value<0.05, FC>2)						GenAge entry
Transcript Cluster ID	Fold Change	ANOVA p-value	FDR p-value	Gene Symbol	Entrez ID	Longevity Influence	Lifespan Effect	Phenotype Description
192578_at	3.42	0.037069	0.370071	fat-7 , WBGene00001399	179100	pro	decrease	RNA interference shortened lifespan and altered fatty acid composition.
192194_s_at	2.66	3.4e-05	0.259126	asm-3	176879	anti	increase	RNA interference increased mean lifespan by 50%.
190359_at	2.58	0.01375	0.370071	acs-7 , WBGene00007228	174472	anti	increase	20% mean lifespan extension
Downregulated genes (p-value<0.05, FC>2)						GenAge entry
Transcript Cluster ID	Fold Change	ANOVA p-value	FDR p-value	Gene Symbol	Entrez ID	Longevity Influence	Lifespan Effect	Phenotype Description
179727_at	-4.61	0.037375	0.370071	WBGene00012783 , Y43C5A.3	189848	anti	increase	20% mean lifespan extension
173163_s_at	-4.07	0.035571	0.370071	mnk-1	174623	pro	decrease	RNA interference shortened wild-type (20%) and ife-2 mutant (15%) maximum lifespan.
176544_at	-2.39	0.042816	0.370071	pghm-1 , WBGene00022144	171746	anti	increase	RNA interference extends lifespan.
189725_at	-2.22	0.044372	0.370071	nac-3	176429	anti	increase	RNA interference knockdown leads to an increase in average (15%).
191034_s_at	-2.21	0.030094	0.370071	sbt-1 , WBGene00011392	180366	pro	decrease	Mutation reduced maximum lifespan 15%.
174337_at	-2.18	0.045951	0.370071	nac-3	176429	anti	increase	RNA interference knockdown leads to an increase in average (15%).

## Sheet: n2 rapamycin vs. n2 control
Upregulated genes (p-value<0.05, FC>2)						GenAge entry
Transcript Cluster ID	Fold Change	ANOVA p-value	FDR p-value	Gene Symbol	Entrez ID	Longevity Influence	Lifespan Effect	Phenotype Description
193963_s_at	-2.15	0.045079	0.188717	pha-4	180357	pro	decrease	PHA-4 may play a role in the life-extending effects of dietary restriction. RNA interference decreased lifespan of wild-type worms, but not of daf-2 mutants or of animals with defective electron transport chains. Overexpression slightly increased longevity.
					180357	pro	decrease	RNAi of pha-4 in adult animals led to a slightly shortened mean lifespan (13%).
178101_at	-2.05	0.000396	0.077684	slcf-1 , WBGene00010340	186633	anti	increase	Mean LS increase by 40%
186362_s_at	-8.28	0.004583	0.123046	glf-1 , WBGene00019154	177358	pro	decrease	RNA interference decreased median lifespan by 49% in wild type animals, 76% in a daf-2 background and 33% in daf-2/daf-16 double mutants.
181428_at	-7.41	0.000213	0.072303	F13B6.1 , WBGene00017416	184407	anti	increase	RNA interference increased mean lifespan by 50%.
173579_s_at	-7.21	0.001654	0.105248	lpr-5 , WBGene00012256	181297	pro	decrease	RNA interference decreased median lifespan by 16% in wild type animals, 72% in a daf-2 background and 29% in daf-2/daf-16 double mutants.
178508_at	-6.51	0.022581	0.156086	C14A4.9 , WBGene00007560	174637	pro	decrease	RNA interference decreased median lifespan by 14% in wild type animals and 41% in daf-2 mutants.
179457_at	-6.01	0.025782	0.161091	B0024.4 , WBGene00007097	179432	anti	increase	15% mean lifespan extension
189419_at	-5.73	0.049598	0.195192	F15B9.6 , WBGene00008850	184523	anti	increase	17% mean lifespan extension
178347_at	-5.58	0.002874	0.114265	F33H2.8	185238	pro	decrease	RNA interference decreased median lifespan by 36% in wild type animals, 77% in a daf-2 background and 18% in daf-2/daf-16 double mutants.
193212_s_at	-3.74	0.026011	0.161544	C33F10.12 , T05F1.8 , WBGene00011493 , WBGene00016358	183168	anti	increase	RNA interference extends lifespan.
180439_at	-3.63	0.001603	0.105248	C26B9.3 , WBGene00016133	180804	pro	decrease	RNA interference decreased median lifespan by 12% in wild type animals, 68% in a daf-2 background and 17% in daf-2/daf-16 double mutants.
192429_at	-3.55	0.023807	0.157793	scl-8 , WBGene00008030	183345	anti	increase	RNA interference increased mean lifespan 18%.
193058_at	-3.25	0.009176	0.137587	let-653	178120	pro	decrease	RNA interference decreased median lifespan by 13% in wild type animals and 32% in daf-2 mutants.
182683_at	-2.92	0.002851	0.113952	nstp-3 , WBGene00022577	191128	pro	decrease	RNA interference decreased median lifespan by 29% in wild type animals, 41% in a daf-2 background and 25% in daf-2/daf-16 double mutants.
178854_at	-2.67	0.012125	0.140952	M05B5.2 , WBGene00010870	187451	pro	decrease	RNA interference decreased median lifespan by 45% in wild type animals, 46% in a daf-2 background and 44% in daf-2/daf-16 double mutants.
193068_at	-2.56	0.018307	0.149234	pept-1 , WBGene00003877	180919	anti	increase	Deletion of pept1 (also called opt-2, pep-2) results in retarded development, reduced body size and extended reproductive lifespan. It also further extends (60%) the life-extension caused by daf-2 mutations.
					180919	anti	increase	Gene inactivation of nhx-2 by RNAi led to a loss of fat stores in the intestine and a 40% increase in longevity while double RNAi of nhx-2 and opt-2 led to 10-20% increase in longevity
183624_at	-2.43	0.000215	0.072303	dod-22	178247	anti	increase	RNA interference extended lifespan.
187906_at	-2.38	0.001347	0.101532	daf-6 , WBGene00000902	181584	anti	increase	Loss-of-function mutations extend lifespan by up to 50%.
177247_at	-2.32	0.00286	0.114131	agmo-1 , WBGene00007210	176695	pro	decrease	RNA interference decreased median lifespan by 30% in wild type animals and 60% in daf-2 mutants.
185412_at	-2.29	0.012062	0.140952	bus-4 , WBGene00044620	188726	pro	decrease	RNA interference decreased median lifespan by 10% in wild type animals and 26% in daf-2 mutants.
174785_at	-2.26	0.01951	0.151332	unc-52 , WBGene00006787	175126	anti	increase	RNA interference in adulthood extended mean lifespan by 11%.
172932_x_at	-2.25	0.016724	0.147035	unc-52 , WBGene00006787	175126	anti	increase	RNA interference in adulthood extended mean lifespan by 11%.
189420_at	-2.22	0.003862	0.120703	daf-9	180889	anti	increase	Mutations increase lifespan up to 52%.
					180889	anti	increase	Some mutations of daf-9 increase lifespan by 74%.
175170_s_at	-2.17	0.016889	0.147347	dod-19 , WBGene00022644	178564	anti	increase	RNA interference extended lifespan.
174783_s_at	-2.17	0.009318	0.137687	CELE_Y69A2AR.19 , WBGene00022090	177036	anti	increase	RNA interference increased mean lifespan by 19%.
185233_at	-2.11	0.037943	0.17744	scrm-8 , WBGene00019530	187152	anti	increase	RNA interference extends lifespan.
183193_at	-2.05	0.04075	0.182059	C46G7.2 , WBGene00016722	177367	anti	increase	RNA interference increased mean lifespan by 44%.
Downregulated genes (p-value<0.05, FC>2)						GenAge entry
Transcript Cluster ID	Fold Change	ANOVA p-value	FDR p-value	Gene Symbol	Entrez ID	Longevity Influence	Lifespan Effect	Phenotype Description
188487_s_at	4.56	0.000395	0.077684	mtl-2 , WBGene00003474	179899	anti	increase	RNA interference extends lifespan.
194150_x_at	3.67	0.000327	0.07714	mtl-2 , WBGene00003474	179899	anti	increase	RNA interference extends lifespan.
183914_s_at	3.4	0.022425	0.155918	R08E3.3	180757	anti	increase	RNA interference extended lifespan.
189087_s_at	3.33	0.008218	0.135218	hsp-16.1 , hsp-16.11 , WBGene00002015 , WBGene00002017	179286	pro	increase	Overexpression enhanced stress resistance and extended lifespan.
180601_s_at	3.25	0.00641	0.129387	bra-1 , WBGene00000262	181481	pro	decrease	Mutation in adults reduces mean lifespan by 25%.
173943_s_at	3	0.011074	0.139458	cdc-25.3 , WBGene00000388	176260	anti	increase	RNA interference extended lifespan. Knockout mutants also displayed increased thermotolerance and a 40% life-extension.
178087_s_at	2.99	0.00567	0.127764	lys-5 , lys-6 , WBGene00003094 , WBGene00003095	178087	anti	increase	13% mean lifespan extension
186518_s_at	2.96	0.026197	0.161997	dct-13 , WBGene00013794	178476	anti	increase	Y116A8C.17 appears to stimulate the growth of gld-1 tumours. RNA interference increased mean lifespan by 23% and maximum lifespan by 20% in wild type animals. It also increased mean lifespan by 21% in daf-16 mutants and 13% in gld-1 mutants.
172134_x_at	2.95	0.000356	0.077684	vit-4 , WBGene00006928	180630	anti	increase	RNA interference extends lifespan.
194151_x_at	2.94	0.000318	0.076526	mtl-2 , WBGene00003474	179899	anti	increase	RNA interference extends lifespan.
194239_x_at	2.88	0.000218	0.072303	vit-4 , vit-5 , WBGene00006928	180630	anti	increase	RNA interference extends lifespan.
175950_s_at	2.85	0.020427	0.152742	pdk-1	180475	anti	increase	Loss-of-function alleles extend lifespan by 60%.
172133_x_at	2.85	0.000518	0.077684	vit-4 , vit-5 , WBGene00006928	180630	anti	increase	RNA interference extends lifespan.
172696_x_at	2.68	0.000868	0.093124	vit-5 , WBGene00006929	180630	anti	increase	RNA interference extends lifespan.
192746_at	2.65	0.016376	0.146772	utx-1 , WBGene00017046	181110	anti	increase	RNAi of the utx-1 gene extended the mean life span of worms, dependent on DAF-16 activity and not additive in daf-2 mutants. The loss of utx-1 increased H3K27me3 on the Igf1r/daf-2 gene and decreased IIS activity, resulting into an epigenetic state closer to that of younger worms.
171723_x_at	2.64	0.00195	0.105248	vit-4 , WBGene00006928	180630	anti	increase	RNA interference extends lifespan.
186790_at	2.54	0.008052	0.134684	nuc-1 , WBGene00003828	181174	anti	increase	RNA interference extended lifespan.
191304_s_at	2.49	0.01975	0.151745	lin-15B , WBGene00023497	181662	pro	decrease	42% reduction in mean adult life span at 9.3 days at 25°C for unknown reasons.
172901_x_at	2.49	0.015236	0.145177	hsp-16.48 , hsp-16.49 , WBGene00002019 , WBGene00002020	179287	pro	increase	Overexpression enhanced stress resistance and extended lifespan.
175826_s_at	2.42	0.019458	0.151217	pdk-1	180475	anti	increase	Loss-of-function alleles extend lifespan by 60%.
188215_at	2.35	0.011134	0.139458	daf-18 , WBGene00000913	176869	pro	increase	Required for complete dauer formation. Overexpression increases adult lifespan in individual tissues.
						pro	N/A	The increased lifespan of daf-2 mutants is partially suppressed in a daf- 2; daf-18 double mutant.
						pro	increase	Overexpression resulted in a 30% mean lifespan extension.
						pro	decrease	Knockdown of daf-18 decreased lifespan.
188097_at	2.28	0.027621	0.163717	fzy-1 , WBGene00001511	266859	anti	increase	25% mean lifespan extension
184862_at	2.27	0.045122	0.188717	ent-5 , WBGene00017532	184599	anti	increase	RNAi led to 20% increase in mean lifespan
191323_at	2.25	0.004243	0.122452	vit-2	180781	anti	increase	RNA interference extends lifespan.
178409_s_at	2.21	0.03239	0.16928	lys-6 , WBGene00003095	178087	anti	increase	13% mean lifespan extension
175217_at	2.21	0.019121	0.150383	pup-2 , WBGene00019628	175708	anti	increase	RNA interference extends lifespan.
185788_s_at	2.18	0.014999	0.145177	mtm-3	175490	pro	decrease	Loss of ceMTM3 function causes muscle deterioration in C. elegans. 40% reduction in MLS was observed
192742_s_at	2.14	0.025848	0.161276	exo-3	173069	pro	decrease	Suppression of exo-3 significantly reduced lifespan: mean lifespan decreased by 20% and maximum lifespan decreased by 10%
193370_s_at	2.09	0.028752	0.165107	tlf-1	172676	pro	decrease	RNA interference decreased median lifespan by 33% in wild type animals and 49% in daf-2 mutants.
177919_s_at	2.09	0.044844	0.18843	cpna-3 , WBGene00007221	3565393	anti	increase	RNA interference results in lifespan extension.
193141_s_at	2.08	0.010835	0.139095	rnr-2 , WBGene00004392	175525	anti	increase	Post-developmental RNAi of rnr-2 extends lifespan of wild type worms.
192079_s_at	2.02	0.012909	0.142287	pos-1 , WBGene00004078	179224	anti	increase	RNA interference in adulthood extended mean lifespan by 20%.
190859_s_at	2.02	0.031309	0.168399	sel-5	175599	anti	increase	RNA interference in adulthood increased mean lifespan by 29%.

## Sheet: n2 allantoin vs. n2 rapamycin
Upregulated genes (p-value<0.05, FC>2)						GenAge entry
Transcript Cluster ID	Fold Change	ANOVA p-value	FDR p-value	Gene Symbol	Entrez ID	Longevity Influence	Lifespan Effect	Phenotype Description
184694_at	15.97	0.003671	0.010563	lys-10 , WBGene00003099	184622	anti	increase	Extended mean life span (10-20% in different backgrounds) when inactivated
186518_s_at	5.52	3e-05	0.000931	dct-13 , WBGene00013794	178476	anti	increase	Y116A8C.17 appears to stimulate the growth of gld-1 tumours. RNA interference increased mean lifespan by 23% and maximum lifespan by 20% in wild type animals. It also increased mean lifespan by 21% in daf-16 mutants and 13% in gld-1 mutants.
178144_s_at	5.35	4.7e-05	0.001069	CELE_F56D5.5 , WBGene00010149	177772	anti	increase	RNA interference increased mean lifespan by 20%.
192194_s_at	5.3	2.1e-05	0.000826	asm-3	176879	anti	increase	RNA interference increased mean lifespan by 50%.
180601_s_at	4.7	0.000126	0.001558	bra-1 , WBGene00000262	181481	pro	decrease	Mutation in adults reduces mean lifespan by 25%.
194239_x_at	4.55	1.4e-05	0.000727	vit-4 , vit-5 , WBGene00006928	180630	anti	increase	RNA interference extends lifespan.
184862_at	4.46	0.000702	0.003558	ent-5 , WBGene00017532	184599	anti	increase	RNAi led to 20% increase in mean lifespan
192578_at	4.44	0.000239	0.002029	fat-7 , WBGene00001399	179100	pro	decrease	RNA interference shortened lifespan and altered fatty acid composition.
190359_at	4.18	0.000231	0.002	acs-7 , WBGene00007228	174472	anti	increase	20% mean lifespan extension
173943_s_at	4.08	0.000465	0.002813	cdc-25.3 , WBGene00000388	176260	anti	increase	RNA interference extended lifespan. Knockout mutants also displayed increased thermotolerance and a 40% life-extension.
187781_s_at	4.04	6e-06	0.0006	vang-1	180579	anti	increase	Vang-1 mutations as well as RNAi depletion result in an increased mean lifespan in a DAF-16 dependent manner. The longevity phenotype is accompanied by enhanced resistance to thermal- and oxidative stress and decreased lipofuscin accumulation. Mutants also have a smaller brood size, decreased ovulation rate and prolonged reproductive span.
172134_x_at	3.99	3.1e-05	0.000947	vit-4 , WBGene00006928	180630	anti	increase	RNA interference extends lifespan.
172133_x_at	3.97	1.9e-05	0.000803	vit-4 , vit-5 , WBGene00006928	180630	anti	increase	RNA interference extends lifespan.
187926_s_at	3.88	0.000554	0.003097	pes-2.1 , pes-2.2 , WBGene00003977 , WBGene00010158	173026	anti	increase	RNA interference extended lifespan.
175950_s_at	3.62	7e-06	0.0006	pdk-1	180475	anti	increase	Loss-of-function alleles extend lifespan by 60%.
192746_at	3.53	0.00019	0.001832	utx-1 , WBGene00017046	181110	anti	increase	RNAi of the utx-1 gene extended the mean life span of worms, dependent on DAF-16 activity and not additive in daf-2 mutants. The loss of utx-1 increased H3K27me3 on the Igf1r/daf-2 gene and decreased IIS activity, resulting into an epigenetic state closer to that of younger worms.
172696_x_at	3.39	2e-05	0.000811	vit-5 , WBGene00006929	180630	anti	increase	RNA interference extends lifespan.
171723_x_at	3.38	0.000207	0.001911	vit-4 , WBGene00006928	180630	anti	increase	RNA interference extends lifespan.
191304_s_at	3.21	0.000128	0.001563	lin-15B , WBGene00023497	181662	pro	decrease	42% reduction in mean adult life span at 9.3 days at 25°C for unknown reasons.
183914_s_at	3.06	6e-05	0.001171	R08E3.3	180757	anti	increase	RNA interference extended lifespan.
186790_at	3.02	0.000106	0.001461	nuc-1 , WBGene00003828	181174	anti	increase	RNA interference extended lifespan.
182476_at	3.02	0.002528	0.008107	pup-2 , WBGene00019628	175708	anti	increase	RNA interference extends lifespan.
183848_at	2.95	0.003352	0.009896	dod-23 , WBGene00009898	186056	anti	increase	RNA interference extended lifespan.
174606_at	2.91	0.000561	0.00312	utx-1 , WBGene00017046	181110	anti	increase	RNAi of the utx-1 gene extended the mean life span of worms, dependent on DAF-16 activity and not additive in daf-2 mutants. The loss of utx-1 increased H3K27me3 on the Igf1r/daf-2 gene and decreased IIS activity, resulting into an epigenetic state closer to that of younger worms.
175217_at	2.76	0.000911	0.004159	pup-2 , WBGene00019628	175708	anti	increase	RNA interference extends lifespan.
172673_x_at	2.76	0.016031	0.032705	vit-4 , WBGene00006928	180630	anti	increase	RNA interference extends lifespan.
192742_s_at	2.75	0.000326	0.002334	exo-3	173069	pro	decrease	Suppression of exo-3 significantly reduced lifespan: mean lifespan decreased by 20% and maximum lifespan decreased by 10%
193141_s_at	2.67	0.000561	0.00312	rnr-2 , WBGene00004392	175525	anti	increase	Post-developmental RNAi of rnr-2 extends lifespan of wild type worms.
179952_at	2.63	0.000127	0.001558	alg-2	173468	pro	decrease	RNA interference decreased median lifespan by 24% in wild type animals and 50% in a daf-2 background.
188097_at	2.55	0.00021	0.001923	fzy-1 , WBGene00001511	266859	anti	increase	25% mean lifespan extension
175826_s_at	2.5	0.000878	0.004069	pdk-1	180475	anti	increase	Loss-of-function alleles extend lifespan by 60%.
188215_at	2.49	0.000798	0.003837	daf-18 , WBGene00000913	176869	pro	increase	Required for complete dauer formation. Overexpression increases adult lifespan in individual tissues.
					176869	pro	N/A	The increased lifespan of daf-2 mutants is partially suppressed in a daf- 2; daf-18 double mutant.
					176869	pro	increase	Overexpression resulted in a 30% mean lifespan extension.
					176869	pro	decrease	Knockdown of daf-18 decreased lifespan.
177919_s_at	2.47	0.007168	0.017527	cpna-3 , WBGene00007221	3565393	anti	increase	RNA interference results in lifespan extension.
190835_at	2.46	0.00053	0.003009	inx-8 , WBGene00002130	178101	anti	increase	RNA interference increased mean lifespan by 19%.
190079_at	2.46	0.0003	0.002244	egl-18 , WBGene00001186	176992	anti	increase	30% maximal lifespan extension
191321_s_at	2.44	4.1e-05	0.001019	mcm-2	174841	anti	increase	RNA interference in adulthood resulted in a 15% mean lifespan extension.
					174841	pro	decrease	RNAi let to a 33% decrease in median lifespan in daf-2 background and a 14% decrease in lifespan in a wild-type background.
181583_at	2.44	0.001459	0.005631	vhl-1 , WBGene00006922	181321	anti	increase	Loss of VHL-1 significantly increased average lifespan (by 30%) and enhanced resistance to polyglutamine and amyloid beta toxicity, no change in MLS
					181321	anti	increase	Loss of vhl-1 significantly increased lifespan and resulted in accelerated basal signaling of the p38 mitogen-activated protein kinase PMK-3.
192079_s_at	2.4	5.4e-05	0.001127	pos-1 , WBGene00004078	179224	anti	increase	RNA interference in adulthood extended mean lifespan by 20%.
182446_at	2.39	0.000156	0.001685	sas-5	179592	anti	increase	RNA interference in adulthood increased mean lifespan by 30%.
179066_at	2.37	8e-06	0.000632	atg-4.2 , WBGene00014080	3565022	pro	decrease	7% (wild type) maximal lifespan reduction. 10%(daf-2 mutant) lifespan extension.
192389_at	2.35	0.007672	0.018468	CELE_F11A3.2	179331	anti	increase	Inhibition of eIF2B /F11A3.2 during adulthood conferred thermal and oxidative stress resistance and reduced the fecundity and fat storage. Mean LS was increased by 14%.
174136_s_at	2.35	0.001128	0.004747	pup-2 , WBGene00019628	175708	anti	increase	RNA interference extends lifespan.
188651_s_at	2.34	0.006242	0.01575	hmg-4 , WBGene00001974	176052	anti	increase	Post-developmental RNAi of hmg-4 extends lifespan of wild type worms.
175602_at	2.34	0.003993	0.011234	cul-1 , WBGene00000836	176466	pro	decrease	RNAi decreased lifespan of daf-2 mutant, but not of WT or glp-1 mutant. The CUL-1 complex functions in postmitotic, adult somatic tissues of insulin/insulin-like growth factor-1-signalling mutants to enhance longevity. It may act, at least in part, by promoting the transcriptional activity of DAF-16/FOXO.
191323_at	2.33	1.2e-05	0.000681	vit-2	180781	anti	increase	RNA interference extends lifespan.
175638_at	2.32	0.000347	0.00242	mes-1 , WBGene00003219	181362	anti	increase	Mutation animals that lack germ cells live about 60% longer than controls.
174804_at	2.31	0.001308	0.005239	alg-2	173468	pro	decrease	RNA interference decreased median lifespan by 24% in wild type animals and 50% in a daf-2 background.
190859_s_at	2.29	0.002519	0.008089	sel-5	175599	anti	increase	RNA interference in adulthood increased mean lifespan by 29%.
187339_s_at	2.29	0.000381	0.002528	set-4 , WBGene00016313	174045	anti	increase	20% mean lifespan extension
185788_s_at	2.28	0.002258	0.007509	mtm-3	175490	pro	decrease	Loss of ceMTM3 function causes muscle deterioration in C. elegans. 40% reduction in MLS was observed
193541_at	2.26	0.000383	0.002537	gpa-15 , WBGene00001677	172645	anti	decrease	No change in lifespan in knockouts and a 20% decrease in mean lifespan when gpa-15 is overexpressed.
187519_at	2.26	5.55e-07	0.00038	B0303.2 , WBGene00015124	176217	anti	increase	Mutatation led to increased longevity as compared to the wild type controls.
178087_s_at	2.24	0.010379	0.023199	lys-5 , lys-6 , WBGene00003094 , WBGene00003095	178087	anti	increase	13% mean lifespan extension
189562_at	2.23	5.1e-05	0.001109	arr-1 , WBGene00000195	180446	anti	increase	Mean lifespan was increased by 35% and maximal lifespan by 27%.
187009_at	2.14	0.001254	0.005099	hhat-2	190374	anti	increase	RNA interference increased mean lifespan by 50%.
182477_s_at	2.13	0.022205	0.042386	pup-2 , WBGene00019628 , WBGene00021338 , Y34F4.3	175708	anti	increase	RNA interference extends lifespan.
174926_s_at	2.13	0.003103	0.009349	egl-18 , WBGene00001186	176992	anti	increase	30% maximal lifespan extension
192337_at	2.12	0.000485	0.002867	cel-1	172814	pro	decrease	RNA interference decreased median lifespan 76% in daf-2 mutants, 15% in daf-2/daf-16 double mutants, and 59% wild-type animals.
172790_x_at	2.12	0.006182	0.015646	cyp-13B1	181462	anti	increase	20% mean lifespan extension
189400_s_at	2.09	0.000361	0.002459	vrk-1 , WBGene00017895	174004	pro	decrease	RNA interference decreased median lifespan by 36% in wild type animals, 54% in a daf-2 background and 12% in daf-2/daf-16 double mutants.
187823_at	2.06	0.000165	0.001716	ddl-1 , WBGene00019125	173954	anti	increase	RNA interference results in lifespan extension.
					173954	anti	increase	Inhibition of DDL-1/2 increases longevity and thermotolerance in an hsf-1-dependent manner. RNAi extends lifespan by 12%-24%.
181311_s_at	2.06	0.000106	0.00146	F49C12.9 , WBGene00009878	177752	anti	increase	RNA interference increased mean lifespan by 19%.
175487_s_at	2.06	0.000106	0.00146	atg-4.2 , WBGene00014080	3565022	pro	decrease	7% (wild type) maximal lifespan reduction. 10%(daf-2 mutant) lifespan extension.
175050_at	2.06	6e-06	0.0006	elt-6 , WBGene00001253	176993	anti	increase	RNA interference increased mean lifespan by 34%.
					176993	anti	increase	Post developmental RNAi resulted in a 30% maximal lifespan extension.
192784_at	2.05	4.8e-05	0.001079	WBGene00006474 , wdr-5.1	175474	anti	increase	30% mean lifespan extension
					175474	anti	increase	Wdr-5 deficiency in the parental generation extend the lifespan of descendants up until thethird generation.
173978_at	2.04	3.6e-05	0.000978	set-4 , WBGene00016313	174045	anti	increase	20% mean lifespan extension
193462_at	2.02	0.000388	0.002552	gpa-1	179546	anti	increase	Up to 10% maximum lifespan extension in gpa-1 knockouts. Loss-of-function of gpa-1 did not extend the lifespan of daf-2 mutants.
					179546	anti	decrease	A 10% decrease in maximum lifespan when gpa-1 is overexpressed.
193370_s_at	2.01	0.002357	0.007732	tlf-1	172676	pro	decrease	RNA interference decreased median lifespan by 33% in wild type animals and 49% in daf-2 mutants.
192853_at	2.01	4.2e-05	0.001028	bub-3 , WBGene00013209	175018	anti	increase	6% mean lifespan extension
182800_s_at	2.01	0.000247	0.002052	hcf-1 , WBGene00001827	177560	anti	increase	RNAi caused 20-40% MLS extension. Loss of hcf-1 results in high stress resistance.
182587_at	2.01	0.000988	0.004382	atg-9	178561	pro	decrease	35% mean lifespan reduction
					178561	pro	increase	21% (daf-2 mutant) lifespan extension. For postdevelopmental RNAi (wt) maximum lifespan was extended by 10-15% .
176541_s_at	2.01	0.002069	0.00707	chk-1	3565921	anti	increase	RNA interference increased lifespan by 15 to 25%.
172919_x_at	2.01	3e-06	0.000525	hpl-2	176506	anti	increase	hpl-2 worm mutants show an altered lipid metabolism and an increased lifespan which is dependent on both daf-2 and daf-16.
Downregulated genes (p-value<0.05, FC>2)						GenAge entry
Transcript Cluster ID	Fold Change	ANOVA p-value	FDR p-value	Gene Symbol	Entrez ID	Longevity Influence	Lifespan Effect	Phenotype Description
178101_at	-3.69	0.002232	0.007449	slcf-1 , WBGene00010340	186633	anti	increase	Mean LS increase by 40%
188538_at	-3.27	0.002787	0.008686	ins-7 , WBGene00002090	191688	anti	increase	RNA interference extends lifespan.
					191688	anti	increase	Post developmental RNAi resulted in a 12% mean lifespan extension.
182967_at	-2.73	2e-06	0.000496	nlp-7 , WBGene00003745	184647	pro	decrease	nlp-7 RNAi decreased mean LS by 10% compared to WT. RNAi of nlp-7 or cup-4 significantly reduces the life span of the eat-2 mutant, a genetic model of dietary restriction, but has no effect on the life span of long-lived mutants resulting from reduced insulin/ IGF-1 signaling or dysfunction of the mitochondrial electron transport chain. The life-span extension observed in wild-type N2 worms by di…
193963_s_at	-2.71	0.00176	0.006355	pha-4	180357	pro	decrease	PHA-4 may play a role in the life-extending effects of dietary restriction. RNA interference decreased lifespan of wild-type worms, but not of daf-2 mutants or of animals with defective electron transport chains. Overexpression slightly increased longevity.
					180357	pro	decrease	RNAi of pha-4 in adult animals led to a slightly shortened mean lifespan (13%).
192493_s_at	-2.64	0.000363	0.002463	sams-1 , WBGene00008205	181370	anti	increase	RNA interference extends lifespan by 14-15%.
192492_at	-2.43	0.000552	0.003089	sams-1 , WBGene00008205	181370	anti	increase	RNA interference extends lifespan by 14-15%.
174812_at	-2.37	0.000467	0.002818	sams-1 , WBGene00008205	181370	anti	increase	RNA interference extends lifespan by 14-15%.
175823_s_at	-2.19	0.000209	0.001919	daf-16	172981	pro	decrease	Mutations in daf-16 suppress the life-extension caused by several mutations, including daf-2.
					172981	pro	N/A	The increased lifespan of daf-2 and daf-23 mutants is suppressed completely by a daf-16 mutation.
					172981	pro	decrease	70% decrease in median lifespan in daf-2 background and 45% decrease in lifespan in wild-type background.
181992_s_at	-2.06	0.001533	0.005796	daf-16	172981	pro	decrease	Mutations in daf-16 suppress the life-extension caused by several mutations, including daf-2.
					172981	pro	N/A	The increased lifespan of daf-2 and daf-23 mutants is suppressed completely by a daf-16 mutation.
					172981	pro	decrease	70% decrease in median lifespan in daf-2 background and 45% decrease in lifespan in wild-type background.
178508_at	-16.7	0.000634	0.003366	C14A4.9 , WBGene00007560	174637	pro	decrease	RNA interference decreased median lifespan by 14% in wild type animals and 41% in daf-2 mutants.
181629_at	-14.93	4.8e-05	0.001079	CELE_C31B8.4 , WBGene00016281	183078	anti	increase	13% mean lifespan extension
193212_s_at	-13.91	0.000123	0.001542	C33F10.12 , T05F1.8 , WBGene00011493 , WBGene00016358	183168	anti	increase	RNA interference extends lifespan.
179457_at	-13.46	5.2e-05	0.001112	B0024.4 , WBGene00007097	179432	anti	increase	15% mean lifespan extension
186362_s_at	-12.89	0.00017	0.001739	glf-1 , WBGene00019154	177358	pro	decrease	RNA interference decreased median lifespan by 49% in wild type animals, 76% in a daf-2 background and 33% in daf-2/daf-16 double mutants.
189419_at	-11.17	0.00018	0.001785	F15B9.6 , WBGene00008850	184523	anti	increase	17% mean lifespan extension
178435_at	-10.87	0.002021	0.006973	CELE_C17H1.7 , WBGene00007660	182749	anti	increase	15% mean lifespan extension
190699_at	-10.07	2.4e-05	0.000852	C36H8.1 , WBGene00007987	178230	anti	increase	RNA interference extends lifespan.
173579_s_at	-9	4.7e-05	0.001069	lpr-5 , WBGene00012256	181297	pro	decrease	RNA interference decreased median lifespan by 16% in wild type animals, 72% in a daf-2 background and 29% in daf-2/daf-16 double mutants.
179727_at	-7.31	0.000394	0.002568	WBGene00012783 , Y43C5A.3	189848	anti	increase	20% mean lifespan extension
187992_at	-6.98	1e-05	0.000649	skr-5 , WBGene00004811	180148	anti	increase	10% mean lifespan extension
181428_at	-6.38	9e-05	0.001348	F13B6.1 , WBGene00017416	184407	anti	increase	RNA interference increased mean lifespan by 50%.
173482_s_at	-5.5	0.001452	0.005615	abu-11 , WBGene00000034	173404	pro	increase	Overexpression extends mean lifespan by 9% to 28%.
178347_at	-5.03	0.000158	0.001692	F33H2.8	185238	pro	decrease	RNA interference decreased median lifespan by 36% in wild type animals, 77% in a daf-2 background and 18% in daf-2/daf-16 double mutants.
171956_s_at	-5.01	5.6e-05	0.001144	ptr-23 , WBGene00004237	173362	pro	decrease	RNA interference decreased median lifespan by 13% in wild type animals and 37% in daf-2 mutants.
180439_at	-4.81	2e-06	0.000496	C26B9.3 , WBGene00016133	180804	pro	decrease	RNA interference decreased median lifespan by 12% in wild type animals, 68% in a daf-2 background and 17% in daf-2/daf-16 double mutants.
177317_at	-4.7	0.017398	0.034902	npa-1	179095	anti	increase	RNA interference in adulthood resulted in a 32% mean lifespan extension.
174816_at	-4.55	0.000902	0.004132	ptr-23 , WBGene00004237	173362	pro	decrease	RNA interference decreased median lifespan by 13% in wild type animals and 37% in daf-2 mutants.
183561_s_at	-4.29	0.000151	0.001666	CELE_F40F12.7 , WBGene00009595	176402	pro	decrease	RNA interference decreased median lifespan by 43% in daf-2 mutants.
184863_s_at	-4.27	0.001595	0.005949	dod-24 , WBGene00007875	178245	anti	increase	RNA interference extended lifespan.
184840_at	-4.04	0.000216	0.001952	CELE_Y46G5A.20 , WBGene00012910	174915	anti	increase	15% mean lifespan extension
188059_at	-3.94	0.000405	0.002602	ptr-23 , WBGene00004237	173362	pro	decrease	RNA interference decreased median lifespan by 13% in wild type animals and 37% in daf-2 mutants.
193068_at	-3.88	0.000714	0.003596	pept-1 , WBGene00003877	180919	anti	increase	Deletion of pept1 (also called opt-2, pep-2) results in retarded development, reduced body size and extended reproductive lifespan. It also further extends (60%) the life-extension caused by daf-2 mutations.
					180919	anti	increase	Gene inactivation of nhx-2 by RNAi led to a loss of fat stores in the intestine and a 40% increase in longevity while double RNAi of nhx-2 and opt-2 led to 10-20% increase in longevity
178854_at	-3.86	0.000162	0.001703	M05B5.2 , WBGene00010870	187451	pro	decrease	RNA interference decreased median lifespan by 45% in wild type animals, 46% in a daf-2 background and 44% in daf-2/daf-16 double mutants.
188060_s_at	-3.62	0.000846	0.003973	ptr-23 , WBGene00004237	173362	pro	decrease	RNA interference decreased median lifespan by 13% in wild type animals and 37% in daf-2 mutants.
174783_s_at	-3.59	0.000125	0.001554	CELE_Y69A2AR.19 , WBGene00022090	177036	anti	increase	RNA interference increased mean lifespan by 19%.
177766_at	-3.38	4e-06	0.000557	F15D3.8 , WBGene00008858	184528	anti	increase	10% mean lifespan extension
173751_at	-3.35	0.000171	0.001741	ric-4	179427	anti	decrease	Mutation reduced maximum lifespan 10%.
185233_at	-3.31	0.000364	0.002466	scrm-8 , WBGene00019530	187152	anti	increase	RNA interference extends lifespan.
180841_at	-3.29	0.000184	0.001814	CELE_C32H11.5 , WBGene00007868	183129	anti	increase	RNA interference extends lifespan.
176544_at	-3.21	0.000177	0.001775	pghm-1 , WBGene00022144	171746	anti	increase	RNA interference extends lifespan.
175827_at	-3.18	0.000285	0.00219	des-2 , WBGene00000955	179574	anti	increase	Mutations in both des(bs29) and des(bs30) increase lifespan by approximately 60%.
172399_x_at	-3.18	0.001596	0.005952	T23B3.5 , WBGene00020713	177262	anti	increase	RNA interference extended lifespan.
173163_s_at	-3.16	0.000601	0.003257	mnk-1	174623	pro	decrease	RNA interference shortened wild-type (20%) and ife-2 mutant (15%) maximum lifespan.
173431_at	-3.15	0.00094	0.004247	egl-3	179412	anti	increase	RNA interference results in life-extension.
					179412	anti	increase	29% (daf-16 mutant) mean lifespan reduction and 65% (wt) mean lifespan extension.
175640_at	-3.11	0.000173	0.001754	jnk-1	177460	pro	increase	Overexpression increases lifespan by 40%.
					177460	pro	decrease	Mutant worms have a 30% shortened maximal lifespan.
183285_at	-3.07	0.000481	0.002856	C26B2.2 , WBGene00016125	182926	anti	increase	Knockout mutations extend lifespan.
174785_at	-3.05	0.002254	0.007502	unc-52 , WBGene00006787	175126	anti	increase	RNA interference in adulthood extended mean lifespan by 11%.
187906_at	-3.04	4.1e-05	0.001019	daf-6 , WBGene00000902	181584	anti	increase	Loss-of-function mutations extend lifespan by up to 50%.
190136_at	-3.03	0.001799	0.00644	K11D12.9 , WBGene00019649	178892	pro	decrease	RNA interference decreased median lifespan by 22% in daf-2 mutants.
174629_at	-3.03	0.002232	0.007449	unc-83	179033	anti	increase	RNA interference extends lifespan.
172932_x_at	-3.02	0.000919	0.004184	unc-52 , WBGene00006787	175126	anti	increase	RNA interference in adulthood extended mean lifespan by 11%.
187609_s_at	-3.01	0.000465	0.002813	CELE_F23F12.3 , WBGene00017751	175926	anti	increase	15% mean lifespan extension
182683_at	-2.96	0.002428	0.007882	nstp-3 , WBGene00022577	191128	pro	decrease	RNA interference decreased median lifespan by 29% in wild type animals, 41% in a daf-2 background and 25% in daf-2/daf-16 double mutants.
189420_at	-2.94	0.000201	0.001884	daf-9	180889	anti	increase	Mutations increase lifespan up to 52%.
					180889	anti	increase	Some mutations of daf-9 increase lifespan by 74%.
177247_at	-2.91	0.000592	0.003227	agmo-1 , WBGene00007210	176695	pro	decrease	RNA interference decreased median lifespan by 30% in wild type animals and 60% in daf-2 mutants.
175280_at	-2.91	0.003164	0.009484	lin-11 , WBGene00003000	172893	pro	decrease	Several of the RNAi candidates (dve-1; lin-40; nhr-49; ceh-20; lin-11; and nhr-77) appeared to non-discriminately shorten lifespan in all strains tested, suggesting that the corresponding transcription factors are broadly required for survival. Interestingly, four RNAi clones (ZC123.3; nhr-119; ceh-37; and aha-1) affected wild-type and isp-1;ctb-1 mutant worms' lifespan to the same extent but exe…
190689_s_at	-2.85	0.000826	0.003913	bar-1 , WBGene00000238	180982	pro	decrease	May play a role in regulating daf-16 during dauer formation, particularly in conditions of oxidative stress. Deletion of bar-1 reduces mean (45%) and maximal (35%) lifespan.
172506_x_at	-2.85	0.001081	0.004628	CELE_E03H12.5 , WBGene00017112	177262	anti	increase	RNA interference extended lifespan.
191034_s_at	-2.83	5e-06	0.00057	sbt-1 , WBGene00011392	180366	pro	decrease	Mutation reduced maximum lifespan 15%.
173354_s_at	-2.78	0.006535	0.016301	dlk-1 , WBGene00001008	173128	pro	decrease	Mutation reduced maximum lifespan by 30%.
189128_s_at	-2.77	1e-05	0.000657	ric-4	179427	anti	decrease	Mutation reduced maximum lifespan 10%.
187600_at	-2.71	0.003088	0.009329	mpz-2 , WBGene00006438	177736	anti	increase	RNA interference extends lifespan.
192820_at	-2.68	0.047716	0.07845	gst-5	187537	pro	decrease	RNA interference decreased maximum lifespan.
193008_at	-2.67	0.015339	0.031535	mpz-2 , WBGene00006438	177736	anti	increase	RNA interference extends lifespan.
191691_at	-2.63	8.3e-05	0.001321	ttr-5 , WBGene00008040	176312	anti	increase	RNA interference increased mean lifespan 14%.
190867_s_at	-2.59	0.00205	0.007028	daf-14	177908	anti	increase	Mutation in adults increased mean lifespan by up to 44% and maximum lifespan by 50%.
175659_at	-2.59	0.002439	0.007911	daf-14	177908	anti	increase	Mutation in adults increased mean lifespan by up to 44% and maximum lifespan by 50%.
174958_at	-2.51	0.000554	0.003097		174657	anti	increase	Wild-type animals treated with mpz-1 RNAi exhibited a 31% increase in average lifespan compared to untreated wild-type animals.
175736_at	-2.41	0.005538	0.014411	gsa-1 , WBGene00001745	171687	pro	decrease	84% mean decrease in lifespan
174337_at	-2.41	0.000189	0.001831	nac-3	176429	anti	increase	RNA interference knockdown leads to an increase in average (15%).
184497_at	-2.39	0.007274	0.01772	lys-8 , WBGene00003097	173944	pro	decrease	lys-8 appears to inhibit the growth of gld-1 tumours. RNA interference reduced mean lifespan up to 29% in wild type animals, up to 19% in daf-2 mutants, and up to 15% in daf-2/gld-1 mutants. It also reduced maximum lifespan 12% in daf-2 mutants and 25% in daf-2/gld-1 mutants.
175665_at	-2.35	0.004859	0.013053	daf-12	181263	anti	increase	Mutations in daf-2 and daf-12, but not mutations in daf-12 alone, nearly quadruple lifespan.
					181263	N/A	N/A	daf-12(rh61rh411) is a class 3 daf-12 allele which is daf-d and results in shortened lifespan. This allele represents a putative null allele as it has two nonsense mutations affecting both the DNA binding domain (DBD) and ligand-binding domain (LBD). daf-12(rh273) is a class 6 daf-12 allele which is daf-c and results in lengthened lifespan. This allele has a R564H mutation altering a residue that…
171998_x_at	-2.34	0.000453	0.002771	unc-13	172497	anti	increase	Mutation results in a 150% life-extension in males.
					172497	anti	increase	RNAi led to a 16% maximum lifespan increase.
189866_s_at	-2.32	8e-05	0.001298	tes-1 , WBGene00015217	177515	anti	increase	RNA interference increased mean lifespan by 60%.
194251_x_at	-2.31	0.001613	0.00599	unc-13	172497	anti	increase	RNAi led to a 16% maximum lifespan increase.
175185_at	-2.29	0.000633	0.003361	mpz-2 , WBGene00006438	177736	anti	increase	RNA interference extends lifespan.
174788_s_at	-2.29	0.00021	0.001923		180671	anti	increase	RNA interference extends lifespan.
190776_at	-2.28	0.000203	0.001894	arf-1.1 , WBGene00000190	191609	anti	increase	10% mean lifespan extension
181714_at	-2.27	0.007247	0.017679	T19B10.2 , WBGene00011831	179551	pro	decrease	RNA interference decreased median lifespan by 34% in wild type animals, 72% in a daf-2 background and 30% in daf-2/daf-16 double mutants.
191606_at	-2.25	0.015934	0.032561	mpz-2 , WBGene00006438	177736	anti	increase	RNA interference extends lifespan.
193497_at	-2.24	0.004545	0.012415	gpa-9	191659	N/A	N/A	Increase in maximum lifespan by up to 50% in knockouts and decrease by 20% in mean lifespan, but surprisingly increase in maximum lifespan by up to 20%, when gpa-9 is overexpressed.
181172_s_at	-2.23	0.000646	0.003391	tbc-7	180784	pro	decrease	RNA interference decreased median lifespan by 28% in daf-2 mutants.
175170_s_at	-2.23	0.00022	0.001971	dod-19 , WBGene00022644	178564	anti	increase	RNA interference extended lifespan.
178091_at	-2.22	6.4e-05	0.001185	fbxa-188 , WBGene00009839	185954	anti	increase	13% mean lifespan extension
189725_at	-2.21	0.000315	0.002298	nac-3	176429	anti	increase	RNA interference knockdown leads to an increase in average (15%).
183764_at	-2.21	0.002298	0.007604	lagr-1 , WBGene00006505	189370	pro	decrease	RNAi caused 10% mean LS decrease
185846_at	-2.2	0.000333	0.002362	unc-83	179033	anti	increase	RNA interference extends lifespan.
192459_s_at	-2.18	3.4e-05	0.000969	arf-1.1 , WBGene00000190	191609	anti	increase	10% mean lifespan extension
187694_s_at	-2.18	0.002458	0.007947	sbds-1 , WBGene00021063	175218	pro	decrease	RNA interference decreased median lifespan by 24% in daf-2 mutants.
193993_s_at	-2.17	0.002064	0.007063	pab-2	181473	anti	increase	RNA interference increased maximum lifespan by 10-15%.
191489_s_at	-2.16	0.000683	0.003501	unc-13	172497	anti	increase	Mutation results in a 150% life-extension in males.
177463_at	-2.16	2.2e-05	0.000836	dod-19 , WBGene00022644	178564	anti	increase	RNA interference extended lifespan.
194046_s_at	-2.13	0.001656	0.0061	let-23	174462	pro	decrease	Let-23 mutants (reduction-of-function) survive less robustly in middle adulthood than matched wild type controls (19% decrease of median lifespan, 8% decrease of maximum lifespan)
					174462	pro	increase	Let-23 mutants (gain-of-function) survive more robustly in middle adulthood (29% increase of median lifespan, 9% increase of maximum lifespan.
191415_at	-2.11	0.001326	0.005283	mkk-4 , WBGene00003368	185682	anti	decrease	Mutation reduced maximum lifespan 23%.
190760_at	-2.11	0.002811	0.008735	mboa-1 , WBGene00007174	181681	pro	decrease	RNA interference decreased median lifespan by 16% in wild type animals, 28% in a daf-2 background and 12% in daf-2/daf-16 double mutants.
174448_s_at	-2.07	0.001365	0.005389	acs-20 , WBGene00009218	178190	pro	decrease	RNA interference decreased median lifespan by 50% in wild type animals and 70% in daf-2 mutants.
192571_s_at	-2.04	0.00021	0.001923	egl-3	179412	anti	increase	RNA interference results in life-extension.
185602_at	-2.03	0.008672	0.020265	CELE_Y43F8B.12 , WBGene00012822	189875	anti	increase	RNA interference extends lifespan.
174766_at	-2.01	0.002982	0.009105	eat-18 , lev-10 , WBGene00001147 , WBGene00002977	13183021	anti	increase	Mutations extend lifespan by 15-60%.

## Sheet: eat2 control vs. n2 control
Upregulated genes (p-value<0.05, FC>2)						GenAge entry
Transcript Cluster ID	Fold Change	ANOVA p-value	FDR p-value	Gene Symbol	Entrez ID	Longevity Influence	Lifespan Effect	Phenotype Description
192194_s_at	5.02	0.007103	0.580978	asm-3	176879	anti	increase	RNA interference increased mean lifespan by 50%.
191702_at	2.32	0.002915	0.46145	ttr-1 , WBGene00010541	186958	anti	increase	RNA interference extends mean lifespan by 14-19%.
188487_s_at	2.17	0.008144	0.58844	mtl-2 , WBGene00003474	179899	anti	increase	RNA interference extends lifespan.
Downregulated genes (p-value<0.05, FC>2)						GenAge entry
Transcript Cluster ID	Fold Change	ANOVA p-value	FDR p-value	Gene Symbol	Entrez ID	Longevity Influence	Lifespan Effect	Phenotype Description
172197_x_at	-3.26	0.011807	0.603444	col-92 , col-94 , WBGene00000667 , WBGene00000669	259335	anti	increase	RNA interference results in extended lifespan.
171770_x_at	-3.21	0.015968	0.628291	col-93 , WBGene00000668	259335	anti	increase	RNA interference results in extended lifespan.
171756_x_at	-3.16	0.012387	0.603444	col-92 , col-94 , WBGene00000667 , WBGene00000669	259335	anti	increase	RNA interference results in extended lifespan.
172209_x_at	-3.06	0.022796	0.649573	col-93 , WBGene00000668	259335	anti	increase	RNA interference results in extended lifespan.

## Sheet: n2 allantoin vs. eat2 control
Upregulated genes (p-value<0.05, FC>2)						GenAge entry
Transcript Cluster ID	Fold Change	ANOVA p-value	FDR p-value	Gene Symbol	Entrez ID	Longevity Influence	Lifespan Effect	Phenotype Description
192578_at	9.1	3.2e-05	0.009397	fat-7 , WBGene00001399	179100	pro	decrease	RNA interference shortened lifespan and altered fatty acid composition.
187084_at	2.46	0.000217	0.015909	gst-10 , WBGene00001758	178725	pro	increase	Overexpression resulted in transgenic animals with enhanced stress resistance and increased lifespan by 13-22%.
					178725	pro	decrease	RNAi resulted in a decreased maximum lifespan.
184707_s_at	2.41	0.034959	0.135169	CELE_C32H11.9 , dod-21 , WBGene00007872 , WBGene00007873	183134	anti	increase	RNA interference extended lifespan.
187085_s_at	2.35	0.000371	0.01807	F56A4.3 , gst-10 , WBGene00001758 , WBGene00018911	178725	pro	increase	Overexpression resulted in transgenic animals with enhanced stress resistance and increased lifespan by 13-22%.
					178725	pro	decrease	RNAi resulted in a decreased maximum lifespan.
172197_x_at	2.31	0.009389	0.065033	col-92 , col-94 , WBGene00000667 , WBGene00000669	259335	anti	increase	RNA interference results in extended lifespan.
171770_x_at	2.3	0.003457	0.040824	col-93 , WBGene00000668	259335	anti	increase	RNA interference results in extended lifespan.
183193_at	2.24	0.025996	0.114385	C46G7.2 , WBGene00016722	177367	anti	increase	RNA interference increased mean lifespan by 44%.
183790_s_at	2.22	7.9e-05	0.01221	F42G10.1 , WBGene00009645	181214	anti	increase	RNA interference extends lifespan.
171756_x_at	2.2	0.003552	0.041192	col-92 , col-94 , WBGene00000667 , WBGene00000669	259335	anti	increase	RNA interference results in extended lifespan.
172209_x_at	2.12	0.000617	0.021271	col-93 , WBGene00000668	259335	anti	increase	RNA interference results in extended lifespan.
181715_s_at	2.01	0.011514	0.072315	T19B10.2 , WBGene00011831	179551	pro	decrease	RNA interference decreased median lifespan by 34% in wild type animals, 72% in a daf-2 background and 30% in daf-2/daf-16 double mutants.
178144_s_at	2.01	0.008133	0.060654	CELE_F56D5.5 , WBGene00010149	177772	anti	increase	RNA interference increased mean lifespan by 20%.
Downregulated genes (p-value<0.05, FC>2)						GenAge entry
Transcript Cluster ID	Fold Change	ANOVA p-value	FDR p-value	Gene Symbol	Entrez ID	Longevity Influence	Lifespan Effect	Phenotype Description
188487_s_at	-5.27	0.007878	0.059756	mtl-2 , WBGene00003474	179899	anti	increase	RNA interference extends lifespan.
194150_x_at	-5.19	0.010952	0.070455	mtl-2 , WBGene00003474	179899	anti	increase	RNA interference extends lifespan.
194151_x_at	-4	0.011551	0.072394	mtl-2 , WBGene00003474	179899	anti	increase	RNA interference extends lifespan.
191691_at	-3.13	0.000757	0.022669	ttr-5 , WBGene00008040	176312	anti	increase	RNA interference increased mean lifespan 14%.
190776_at	-2.94	0.001041	0.025497	arf-1.1 , WBGene00000190	191609	anti	increase	10% mean lifespan extension
179727_at	-2.81	0.019856	0.097486	WBGene00012783 , Y43C5A.3	189848	anti	increase	20% mean lifespan extension
192555_s_at	-2.54	0.011359	0.071793	vha-6 , WBGene00006915	174743	anti	increase	RNA interference in adulthood extended mean lifespan by 24%.
186872_s_at	-2.52	0.000193	0.015023	sma-10	176849	anti	increase	Extended mean life span (10-30% in different backgrounds) when inactivated
178087_s_at	-2.4	0.028685	0.120767	lys-5 , lys-6 , WBGene00003094 , WBGene00003095	178087	anti	increase	13% mean lifespan extension
191219_at	-2.36	0.007687	0.059093	CELE_Y41C4A.11 , WBGene00012757	189814	anti	increase	13% mean lifespan extension
187992_at	-2.35	0.004615	0.045854	skr-5 , WBGene00004811	180148	anti	increase	10% mean lifespan extension
189087_s_at	-2.31	0.003241	0.03964	hsp-16.1 , hsp-16.11 , WBGene00002015 , WBGene00002017	179286	pro	increase	Overexpression enhanced stress resistance and extended lifespan.
192459_s_at	-2.3	0.000531	0.020191	arf-1.1 , WBGene00000190	191609	anti	increase	10% mean lifespan extension
181629_at	-2.2	0.016616	0.08807	CELE_C31B8.4 , WBGene00016281	183078	anti	increase	13% mean lifespan extension
183561_s_at	-2.06	0.007676	0.05909	CELE_F40F12.7 , WBGene00009595	176402	pro	decrease	RNA interference decreased median lifespan by 43% in daf-2 mutants.
176544_at	-2.06	0.004336	0.044474	pghm-1 , WBGene00022144	171746	anti	increase	RNA interference extends lifespan.

## Sheet: n2 rapamycin vs. eat2 control
Upregulated genes (p-value<0.05, FC>2)						GenAge entry
Transcript Cluster ID	Fold Change	ANOVA p-value	FDR p-value	Gene Symbol	Entrez ID	Longevity Influence	Lifespan Effect	Phenotype Description
178101_at	-3.13	0.000344	0.004519	slcf-1 , WBGene00010340	186633	anti	increase	Mean LS increase by 40%
188538_at	-2.66	0.020948	0.04921	ins-7 , WBGene00002090	191688	anti	increase	RNA interference extends lifespan.
					191688	anti	increase	Post developmental RNAi resulted in a 12% mean lifespan extension.
192493_s_at	-2.08	0.001154	0.00776	sams-1 , WBGene00008205	181370	anti	increase	RNA interference extends lifespan by 14-15%.
193963_s_at	-2.06	0.003138	0.013925	pha-4	180357	pro	decrease	PHA-4 may play a role in the life-extending effects of dietary restriction. RNA interference decreased lifespan of wild-type worms, but not of daf-2 mutants or of animals with defective electron transport chains. Overexpression slightly increased longevity.
					180357	pro	decrease	RNAi of pha-4 in adult animals led to a slightly shortened mean lifespan (13%).
186362_s_at	-15.47	6.6e-05	0.002575	glf-1 , WBGene00019154	177358	pro	decrease	RNA interference decreased median lifespan by 49% in wild type animals, 76% in a daf-2 background and 33% in daf-2/daf-16 double mutants.
178508_at	-13.95	0.000423	0.004895	C14A4.9 , WBGene00007560	174637	pro	decrease	RNA interference decreased median lifespan by 14% in wild type animals and 41% in daf-2 mutants.
173579_s_at	-9.19	1.6e-05	0.001745	lpr-5 , WBGene00012256	181297	pro	decrease	RNA interference decreased median lifespan by 16% in wild type animals, 72% in a daf-2 background and 29% in daf-2/daf-16 double mutants.
181428_at	-8.82	6e-05	0.002491	F13B6.1 , WBGene00017416	184407	anti	increase	RNA interference increased mean lifespan by 50%.
193212_s_at	-8.71	0.00093	0.006947	C33F10.12 , T05F1.8 , WBGene00011493 , WBGene00016358	183168	anti	increase	RNA interference extends lifespan.
179457_at	-8.62	0.009883	0.028885	B0024.4 , WBGene00007097	179432	anti	increase	15% mean lifespan extension
190699_at	-8.23	0.00426	0.016716	C36H8.1 , WBGene00007987	178230	anti	increase	RNA interference extends lifespan.
189419_at	-7.5	4e-05	0.002179	F15B9.6 , WBGene00008850	184523	anti	increase	17% mean lifespan extension
178347_at	-6.98	7.9e-05	0.002693	F33H2.8	185238	pro	decrease	RNA interference decreased median lifespan by 36% in wild type animals, 77% in a daf-2 background and 18% in daf-2/daf-16 double mutants.
181629_at	-6.78	0.000331	0.004426	CELE_C31B8.4 , WBGene00016281	183078	anti	increase	13% mean lifespan extension
184863_s_at	-5.75	0.000189	0.003536	dod-24 , WBGene00007875	178245	anti	increase	RNA interference extended lifespan.
173482_s_at	-5.4	0.00076	0.006307	abu-11 , WBGene00000034	173404	pro	increase	Overexpression extends mean lifespan by 9% to 28%.
178435_at	-5.39	8e-05	0.002709	CELE_C17H1.7 , WBGene00007660	182749	anti	increase	15% mean lifespan extension
187084_at	-4.67	3e-05	0.002063	gst-10 , WBGene00001758	178725	pro	increase	Overexpression resulted in transgenic animals with enhanced stress resistance and increased lifespan by 13-22%.
					178725	pro	decrease	RNAi resulted in a decreased maximum lifespan.
171956_s_at	-4.25	0.004765	0.017977	ptr-23 , WBGene00004237	173362	pro	decrease	RNA interference decreased median lifespan by 13% in wild type animals and 37% in daf-2 mutants.
184840_at	-4.07	0.00378	0.015539	CELE_Y46G5A.20 , WBGene00012910	174915	anti	increase	15% mean lifespan extension
172932_x_at	-4.07	0.000173	0.003413	unc-52 , WBGene00006787	175126	anti	increase	RNA interference in adulthood extended mean lifespan by 11%.
180439_at	-4.03	2e-06	0.001169	C26B9.3 , WBGene00016133	180804	pro	decrease	RNA interference decreased median lifespan by 12% in wild type animals, 68% in a daf-2 background and 17% in daf-2/daf-16 double mutants.
187085_s_at	-3.95	0.000144	0.003308	F56A4.3 , gst-10 , WBGene00001758 , WBGene00018911	178725	pro	increase	Overexpression resulted in transgenic animals with enhanced stress resistance and increased lifespan by 13-22%.
181715_s_at	-3.91	0.000879	0.006759	T19B10.2 , WBGene00011831	179551	pro	decrease	RNA interference decreased median lifespan by 34% in wild type animals, 72% in a daf-2 background and 30% in daf-2/daf-16 double mutants.
181714_at	-3.66	0.000748	0.006263	T19B10.2 , WBGene00011831	179551	pro	decrease	RNA interference decreased median lifespan by 34% in wild type animals, 72% in a daf-2 background and 30% in daf-2/daf-16 double mutants.
171756_x_at	-3.65	0.001125	0.007669	col-92 , col-94 , WBGene00000667 , WBGene00000669	259335	anti	increase	RNA interference results in extended lifespan.
172197_x_at	-3.58	0.001033	0.007306	col-92 , col-94 , WBGene00000667 , WBGene00000669	259335	anti	increase	RNA interference results in extended lifespan.
193068_at	-3.53	0.000205	0.00362	pept-1 , WBGene00003877	180919	anti	increase	Deletion of pept1 (also called opt-2, pep-2) results in retarded development, reduced body size and extended reproductive lifespan. It also further extends (60%) the life-extension caused by daf-2 mutations.
					180919	anti	increase	Gene inactivation of nhx-2 by RNAi led to a loss of fat stores in the intestine and a 40% increase in longevity while double RNAi of nhx-2 and opt-2 led to 10-20% increase in longevity
187609_s_at	-3.53	0.017658	0.043425	CELE_F23F12.3 , WBGene00017751	175926	anti	increase	15% mean lifespan extension
172209_x_at	-3.53	0.001106	0.007597	col-93 , WBGene00000668	259335	anti	increase	RNA interference results in extended lifespan.
183285_at	-3.4	0.009761	0.028626	C26B2.2 , WBGene00016125	182926	anti	increase	Knockout mutations extend lifespan.
177766_at	-3.38	2e-06	0.001169	F15D3.8 , WBGene00008858	184528	anti	increase	10% mean lifespan extension
174816_at	-3.3	0.005768	0.020219	ptr-23 , WBGene00004237	173362	pro	decrease	RNA interference decreased median lifespan by 13% in wild type animals and 37% in daf-2 mutants.
174783_s_at	-3.3	0.000395	0.004788	CELE_Y69A2AR.19 , WBGene00022090	177036	anti	increase	RNA interference increased mean lifespan by 19%.
171770_x_at	-3.26	0.001092	0.007539	col-93 , WBGene00000668	259335	anti	increase	RNA interference results in extended lifespan.
183187_at	-3.23	0.000108	0.002981	dod-17 , WBGene00010745	187266	anti	increase	RNA interference extended lifespan.
185233_at	-3.19	0.003334	0.01443	scrm-8 , WBGene00019530	187152	anti	increase	RNA interference extends lifespan.
175170_s_at	-3.18	0.001486	0.008895	dod-19 , WBGene00022644	178564	anti	increase	RNA interference extended lifespan.
180841_at	-3.17	0.001983	0.010542	CELE_C32H11.5 , WBGene00007868	183129	anti	increase	RNA interference extends lifespan.
172399_x_at	-3.09	0.006039	0.020828	T23B3.5 , WBGene00020713	177262	anti	increase	RNA interference extended lifespan.
183193_at	-3.08	0.00045	0.005038	C46G7.2 , WBGene00016722	177367	anti	increase	RNA interference increased mean lifespan by 44%.
183790_s_at	-2.99	0.000453	0.005044	F42G10.1 , WBGene00009645	181214	anti	increase	RNA interference extends lifespan.
187992_at	-2.97	0.005893	0.020512	skr-5 , WBGene00004811	180148	anti	increase	10% mean lifespan extension
182683_at	-2.92	0.002328	0.011607	nstp-3 , WBGene00022577	191128	pro	decrease	RNA interference decreased median lifespan by 29% in wild type animals, 41% in a daf-2 background and 25% in daf-2/daf-16 double mutants.
188060_s_at	-2.89	0.000714	0.006124	ptr-23 , WBGene00004237	173362	pro	decrease	RNA interference decreased median lifespan by 13% in wild type animals and 37% in daf-2 mutants.
183624_at	-2.77	5.8e-05	0.002462	dod-22	178247	anti	increase	RNA interference extended lifespan.
189420_at	-2.71	0.000177	0.003435	daf-9	180889	anti	increase	Mutations increase lifespan up to 52%.
					180889	anti	increase	Some mutations of daf-9 increase lifespan by 74%.
189128_s_at	-2.67	0.000256	0.00393	ric-4	179427	anti	decrease	Mutation reduced maximum lifespan 10%.
188059_at	-2.67	0.000145	0.003308	ptr-23 , WBGene00004237	173362	pro	decrease	RNA interference decreased median lifespan by 13% in wild type animals and 37% in daf-2 mutants.
178854_at	-2.63	0.000693	0.006054	M05B5.2 , WBGene00010870	187451	pro	decrease	RNA interference decreased median lifespan by 45% in wild type animals, 46% in a daf-2 background and 44% in daf-2/daf-16 double mutants.
177247_at	-2.61	0.000828	0.006566	agmo-1 , WBGene00007210	176695	pro	decrease	RNA interference decreased median lifespan by 30% in wild type animals and 60% in daf-2 mutants.
179727_at	-2.6	0.007686	0.024369	WBGene00012783 , Y43C5A.3	189848	anti	increase	20% mean lifespan extension
177463_at	-2.59	0.001079	0.0075	dod-19 , WBGene00022644	178564	anti	increase	RNA interference extended lifespan.
187906_at	-2.58	8.5e-05	0.002731	daf-6 , WBGene00000902	181584	anti	increase	Loss-of-function mutations extend lifespan by up to 50%.
173751_at	-2.57	0.000151	0.003353	ric-4	179427	anti	decrease	Mutation reduced maximum lifespan 10%.
175827_at	-2.55	0.001546	0.009107	des-2 , WBGene00000955	179574	anti	increase	Mutations in both des(bs29) and des(bs30) increase lifespan by approximately 60%.
175640_at	-2.51	9.94e-07	0.001169	jnk-1	177460	pro	increase	Overexpression increases lifespan by 40%.
					177460	pro	decrease	Mutant worms have a 30% shortened maximal lifespan.
174785_at	-2.5	0.002462	0.011997	unc-52 , WBGene00006787	175126	anti	increase	RNA interference in adulthood extended mean lifespan by 11%.
190136_at	-2.48	0.003908	0.015847	K11D12.9 , WBGene00019649	178892	pro	decrease	RNA interference decreased median lifespan by 22% in daf-2 mutants.
172506_x_at	-2.45	0.003297	0.014348	CELE_E03H12.5 , WBGene00017112	177262	anti	increase	RNA interference extended lifespan.
187643_at	-2.37	0.000561	0.005515	CELE_F23F12.3 , WBGene00017751	175926	anti	increase	15% mean lifespan extension
185412_at	-2.33	0.005481	0.019603	bus-4 , WBGene00044620	188726	pro	decrease	RNA interference decreased median lifespan by 10% in wild type animals and 26% in daf-2 mutants.
174788_s_at	-2.32	0.000412	0.004836		180671	anti	increase	RNA interference extends lifespan.
190141_s_at	-2.31	0.001304	0.008308	tba-7 , WBGene00006533	176568	anti	increase	RNA interference increased mean lifespan by 13%.
183963_at	-2.31	0.002135	0.010996	C29F9.2 , WBGene00016217	175179	pro	decrease	RNA interference decreased median lifespan by 12% in wild type animals and 36% in daf-2 mutants.
174448_s_at	-2.28	0.001139	0.007709	acs-20 , WBGene00009218	178190	pro	decrease	RNA interference decreased median lifespan by 50% in wild type animals and 70% in daf-2 mutants.
193008_at	-2.27	0.003471	0.014788	mpz-2 , WBGene00006438	177736	anti	increase	RNA interference extends lifespan.
191606_at	-2.22	0.00717	0.023361	mpz-2 , WBGene00006438	177736	anti	increase	RNA interference extends lifespan.
175185_at	-2.21	0.00061	0.00572	mpz-2 , WBGene00006438	177736	anti	increase	RNA interference extends lifespan.
189866_s_at	-2.2	4.2e-05	0.002215	tes-1 , WBGene00015217	177515	anti	increase	RNA interference increased mean lifespan by 60%.
191612_at	-2.17	0.000756	0.006296	acs-20 , WBGene00009218	178190	pro	decrease	RNA interference decreased median lifespan by 50% in wild type animals and 70% in daf-2 mutants.
187600_at	-2.16	0.000511	0.005316	mpz-2 , WBGene00006438	177736	anti	increase	RNA interference extends lifespan.
183764_at	-2.09	0.004642	0.017656	lagr-1 , WBGene00006505	189370	pro	decrease	RNAi caused 10% mean LS decrease
183561_s_at	-2.08	0.006493	0.021805	CELE_F40F12.7 , WBGene00009595	176402	pro	decrease	RNA interference decreased median lifespan by 43% in daf-2 mutants.
193058_at	-2.05	0.015053	0.038716	let-653	178120	pro	decrease	RNA interference decreased median lifespan by 13% in wild type animals and 32% in daf-2 mutants.
192578_at	-2.05	0.00323	0.014177	fat-7 , WBGene00001399	179100	pro	decrease	RNA interference shortened lifespan and altered fatty acid composition.
175280_at	-2.03	0.01295	0.034855	lin-11 , WBGene00003000	172893	pro	decrease	Several of the RNAi candidates (dve-1; lin-40; nhr-49; ceh-20; lin-11; and nhr-77) appeared to non-discriminately shorten lifespan in all strains tested, suggesting that the corresponding transcription factors are broadly required for survival. Interestingly, four RNAi clones (ZC123.3; nhr-119; ceh-37; and aha-1) affected wild-type and isp-1;ctb-1 mutant worms' lifespan to the same extent but exe…
182704_at	-2.01	0.001098	0.007552	F37C4.4	177145	pro	decrease	RNA interference decreased median lifespan by 34% in a daf-2 background and 11% in daf-2/daf-16 double mutants.
Downregulated genes (p-value<0.05, FC>2)						GenAge entry
Transcript Cluster ID	Fold Change	ANOVA p-value	FDR p-value	Gene Symbol	Entrez ID	Longevity Influence	Lifespan Effect	Phenotype Description
184694_at	17.07	0.000202	0.00362	lys-10 , WBGene00003099	184622	anti	increase	Extended mean life span (10-20% in different backgrounds) when inactivated
192194_s_at	9.99	0.001869	0.010182	asm-3	176879	anti	increase	RNA interference increased mean lifespan by 50%.
188487_s_at	9.92	0.000125	0.003163	mtl-2 , WBGene00003474	179899	anti	increase	RNA interference extends lifespan.
194150_x_at	7.27	0.000151	0.003353	mtl-2 , WBGene00003474	179899	anti	increase	RNA interference extends lifespan.
178087_s_at	5.39	0.00049	0.005213	lys-5 , lys-6 , WBGene00003094 , WBGene00003095	178087	anti	increase	13% mean lifespan extension
194151_x_at	5.2	2.1e-05	0.00189	mtl-2 , WBGene00003474	179899	anti	increase	RNA interference extends lifespan.
186790_at	4.97	0.000253	0.003923	nuc-1 , WBGene00003828	181174	anti	increase	RNA interference extended lifespan.
189087_s_at	4.46	0.000816	0.006522	hsp-16.1 , hsp-16.11 , WBGene00002015 , WBGene00002017	179286	pro	increase	Overexpression enhanced stress resistance and extended lifespan.
175950_s_at	4.25	0.000156	0.003368	pdk-1	180475	anti	increase	Loss-of-function alleles extend lifespan by 60%.
180601_s_at	3.87	0.000288	0.004135	bra-1 , WBGene00000262	181481	pro	decrease	Mutation in adults reduces mean lifespan by 25%.
192746_at	3.85	0.000225	0.003731	utx-1 , WBGene00017046	181110	anti	increase	RNAi of the utx-1 gene extended the mean life span of worms, dependent on DAF-16 activity and not additive in daf-2 mutants. The loss of utx-1 increased H3K27me3 on the Igf1r/daf-2 gene and decreased IIS activity, resulting into an epigenetic state closer to that of younger worms.
187926_s_at	3.79	0.000666	0.005964	pes-2.1 , pes-2.2 , WBGene00003977 , WBGene00010158	173026	anti	increase	RNA interference extended lifespan.
187781_s_at	3.78	3.7e-05	0.002179	vang-1	180579	anti	increase	Vang-1 mutations as well as RNAi depletion result in an increased mean lifespan in a DAF-16 dependent manner. The longevity phenotype is accompanied by enhanced resistance to thermal- and oxidative stress and decreased lipofuscin accumulation. Mutants also have a smaller brood size, decreased ovulation rate and prolonged reproductive span.
172696_x_at	3.67	0.000209	0.003647	vit-5 , WBGene00006929	180630	anti	increase	RNA interference extends lifespan.
186518_s_at	3.6	3.9e-05	0.002179	dct-13 , WBGene00013794	178476	anti	increase	Y116A8C.17 appears to stimulate the growth of gld-1 tumours. RNA interference increased mean lifespan by 23% and maximum lifespan by 20% in wild type animals. It also increased mean lifespan by 21% in daf-16 mutants and 13% in gld-1 mutants.
172133_x_at	3.6	7.5e-05	0.002635	vit-4 , vit-5 , WBGene00006928	180630	anti	increase	RNA interference extends lifespan.
172134_x_at	3.57	4.4e-05	0.002249	vit-4 , WBGene00006928	180630	anti	increase	RNA interference extends lifespan.
191304_s_at	3.55	0.001438	0.008734	lin-15B , WBGene00023497	181662	pro	decrease	42% reduction in mean adult life span at 9.3 days at 25°C for unknown reasons.
194239_x_at	3.42	5e-06	0.001346	vit-4 , vit-5 , WBGene00006928	180630	anti	increase	RNA interference extends lifespan.
171723_x_at	3.42	0.000508	0.005291	vit-4 , WBGene00006928	180630	anti	increase	RNA interference extends lifespan.
178409_s_at	3.26	0.000131	0.003225	lys-6 , WBGene00003095	178087	anti	increase	13% mean lifespan extension
183914_s_at	3.24	0.00035	0.004547	R08E3.3	180757	anti	increase	RNA interference extended lifespan.
172901_x_at	3.18	0.007441	0.023885	hsp-16.48 , hsp-16.49 , WBGene00002019 , WBGene00002020	179287	pro	increase	Overexpression enhanced stress resistance and extended lifespan.
174606_at	3.13	0.000873	0.006732	utx-1 , WBGene00017046	181110	anti	increase	RNAi of the utx-1 gene extended the mean life span of worms, dependent on DAF-16 activity and not additive in daf-2 mutants. The loss of utx-1 increased H3K27me3 on the Igf1r/daf-2 gene and decreased IIS activity, resulting into an epigenetic state closer to that of younger worms.
175826_s_at	2.9	0.00139	0.008598	pdk-1	180475	anti	increase	Loss-of-function alleles extend lifespan by 60%.
178630_at	2.88	0.000294	0.004178	che-13	186607	anti	increase	Loss-of-function mutation increases lifespan up to 40%.
192985_s_at	2.84	0.00093	0.006947	ser-1	181716	anti	increase	Deletion increased longevity by up to 46%.
182893_at	2.73	8.05e-07	0.001169	F55B11.5 , WBGene00010087	3565591	anti	increase	RNA interference extends lifespan.
183848_at	2.72	0.000404	0.004822	dod-23 , WBGene00009898	186056	anti	increase	RNA interference extended lifespan.
191323_at	2.7	2.5e-05	0.001976	vit-2	180781	anti	increase	RNA interference extends lifespan.
178144_s_at	2.66	0.001171	0.007819	CELE_F56D5.5 , WBGene00010149	177772	anti	increase	RNA interference increased mean lifespan by 20%.
188651_s_at	2.64	0.041804	0.081945	hmg-4 , WBGene00001974	176052	anti	increase	Post-developmental RNAi of hmg-4 extends lifespan of wild type worms.
190359_at	2.62	0.00128	0.008231	acs-7 , WBGene00007228	174472	anti	increase	20% mean lifespan extension
182800_s_at	2.62	0.001853	0.010146	hcf-1 , WBGene00001827	177560	anti	increase	RNAi caused 20-40% MLS extension. Loss of hcf-1 results in high stress resistance.
190835_at	2.6	0.000163	0.003388	inx-8 , WBGene00002130	178101	anti	increase	RNA interference increased mean lifespan by 19%.
185941_at	2.51	0.000354	0.004571	let-765 , WBGene00002889	175934	pro	decrease	RNA interference decreased median lifespan by 27% in wild type animals, 38% in a daf-2 background and 22% in daf-2/daf-16 double mutants.
184862_at	2.47	0.005035	0.018609	ent-5 , WBGene00017532	184599	anti	increase	RNAi led to 20% increase in mean lifespan
192389_at	2.41	0.005391	0.019411	CELE_F11A3.2	179331	anti	increase	Inhibition of eIF2B /F11A3.2 during adulthood conferred thermal and oxidative stress resistance and reduced the fecundity and fat storage. Mean LS was increased by 14%.
185599_s_at	2.4	0.0023	0.011518	cyp-13B1	181462	anti	increase	20% mean lifespan extension
172790_x_at	2.32	0.001254	0.008149	cyp-13B1	181462	anti	increase	20% mean lifespan extension
172041_x_at	2.32	0.000299	0.004209	ser-1	181716	anti	increase	Deletion increased longevity by up to 46%.
190859_s_at	2.31	0.010764	0.030619	sel-5	175599	anti	increase	RNA interference in adulthood increased mean lifespan by 29%.
179952_at	2.3	0.000736	0.006222	alg-2	173468	pro	decrease	RNA interference decreased median lifespan by 24% in wild type animals and 50% in a daf-2 background.
175638_at	2.3	0.00564	0.019942	mes-1 , WBGene00003219	181362	anti	increase	Mutation animals that lack germ cells live about 60% longer than controls.
193462_at	2.29	0.000256	0.00393	gpa-1	179546	anti	increase	Up to 10% maximum lifespan extension in gpa-1 knockouts. Loss-of-function of gpa-1 did not extend the lifespan of daf-2 mutants.
					179546	anti	decrease	A 10% decrease in maximum lifespan when gpa-1 is overexpressed.
189400_s_at	2.28	0.004371	0.017009	vrk-1 , WBGene00017895	174004	pro	decrease	RNA interference decreased median lifespan by 36% in wild type animals, 54% in a daf-2 background and 12% in daf-2/daf-16 double mutants.
173415_s_at	2.27	0.000603	0.005695	tlf-1	172676	pro	decrease	RNA interference decreased median lifespan by 33% in wild type animals and 49% in daf-2 mutants.
193999_at	2.26	0.006897	0.02271	ain-1 , WBGene00015547	181719	pro	decrease	RNA interference decreased median lifespan by 10% in wild type animals, 20% in a daf-2 background and 44% in daf-2/daf-16 double mutants.
177919_s_at	2.21	0.012874	0.034722	cpna-3 , WBGene00007221	3565393	anti	increase	RNA interference results in lifespan extension.
174926_s_at	2.19	0.006751	0.022379	egl-18 , WBGene00001186	176992	anti	increase	30% maximal lifespan extension
174804_at	2.19	0.000397	0.004806	alg-2	173468	pro	decrease	RNA interference decreased median lifespan by 24% in wild type animals and 50% in a daf-2 background.
193141_s_at	2.17	0.002063	0.010768	rnr-2 , WBGene00004392	175525	anti	increase	Post-developmental RNAi of rnr-2 extends lifespan of wild type worms.
175217_at	2.16	0.000167	0.003389	pup-2 , WBGene00019628	175708	anti	increase	RNA interference extends lifespan.
190079_at	2.13	0.000624	0.005778	egl-18 , WBGene00001186	176992	anti	increase	30% maximal lifespan extension
175050_at	2.13	0.001999	0.010594	elt-6 , WBGene00001253	176993	anti	increase	RNA interference increased mean lifespan by 34%.
					176993	anti	increase	Post developmental RNAi resulted in a 30% maximal lifespan extension.
173943_s_at	2.1	0.005505	0.019654	cdc-25.3 , WBGene00000388	176260	anti	increase	RNA interference extended lifespan. Knockout mutants also displayed increased thermotolerance and a 40% life-extension.
191321_s_at	2.09	0.000233	0.003773	mcm-2	174841	anti	increase	RNA interference in adulthood resulted in a 15% mean lifespan extension.
					174841	pro	decrease	RNAi let to a 33% decrease in median lifespan in daf-2 background and a 14% decrease in lifespan in a wild-type background.
175553_at	2.08	0.000893	0.006809	tmem-135 , WBGene00019345	180740		decrease	Deletion of the tmem135 orthologue in C. elegans caused a 41.8% (62.8%) reduction in fat stores, a reduction in mitochondrial action potential and decreased longevity of the worm. In stark contrast, C. elegans transgenic animals overexpressing TMEM-135 exhibited increased longevity upon exposure to cold stress.
192644_at	2.07	0.000535	0.005422	hsp-6 , WBGene00002010	178873	pro	increase	Overexpression in transgenic worms extended lifespan by 43% for mean and 45% for maximum lifespan.
					178873	pro	decrease	Knockdown of HSP-6 by RNAi in young adult nematodes caused a reduction in the levels of ATP-2, HSP-60 and CLK-1, leading to abnormal mitochondrial morphology and lower ATP level. As a result, RNAi-treated worms had lower motility, defects in oogenesis, earlier accumulation of autofluorescent material and a shorter lifespan (15% reduction).
193370_s_at	2.06	0.002212	0.011248	tlf-1	172676	pro	decrease	RNA interference decreased median lifespan by 33% in wild type animals and 49% in daf-2 mutants.
176775_at	2.06	0.000524	0.005382	tmem-135 , WBGene00019345	180740	N/A	decrease	Deletion of the tmem135 orthologue in C. elegans caused a 41.8% (62.8%) reduction in fat stores, a reduction in mitochondrial action potential and decreased longevity of the worm. In stark contrast, C. elegans transgenic animals overexpressing TMEM-135 exhibited increased longevity upon exposure to cold stress.
182476_at	2.05	0.003057	0.013729	pup-2 , WBGene00019628	175708	anti	increase	RNA interference extends lifespan.
188215_at	2.04	0.00867	0.026451	daf-18 , WBGene00000913	176869	pro	increase	Required for complete dauer formation. Overexpression increases adult lifespan in individual tissues.
					176869	pro	N/A	The increased lifespan of daf-2 mutants is partially suppressed in a daf- 2; daf-18 double mutant.
					176869	pro	increase	Overexpression resulted in a 30% mean lifespan extension.
					176869	pro	decrease	Knockdown of daf-18 decreased lifespan.
176289_s_at	2.04	0.005125	0.018786	set-2	175662	anti	increase	20% mean lifespan extension
					175662	anti	increase	Set-2 deficiency in the parental generation extend the lifespan of descendants up until thethird generation.
172144_x_at	2.03	0.00965	0.028418	cst-1	180708	pro	decrease	Knockdown of cst-1 shortens lifespan and accelerates tissue ageing in a daf-16-dependent manner.
					180708	pro	increase	Overexpression of cst-1 extends lifespan and delays ageing in a daf-16-dependent manner.
193024_at	2.01	0.003057	0.013729	nnt-1 , WBGene00003778	180884	pro	decrease	nnt-1 appears to inhibit the growth of gld-1 tumours. RNA interference reduced mean lifespan up to 18% in wild type animals, 20% in daf-2 mutants and 16% in daf-2/gld-1 mutants.
192043_s_at	2.01	0.00248	0.012069	hrp-1	177101	anti	increase	RNA interference in adulthood extended mean lifespan by 49%.
188097_at	2.01	0.000621	0.005762	fzy-1 , WBGene00001511	266859	anti	increase	25% mean lifespan extension
175492_at	2.01	0.00125	0.008132	mdt-26	173960	pro	decrease	RNA interference decreased the median lifespan 42% in daf-2 long-lived mutants.

## Sheet: eat2 rapamycin vs. eat2 control
Upregulated genes (p-value<0.05, FC>2)						GenAge entry
Transcript Cluster ID	Fold Change	ANOVA p-value	FDR p-value	Gene Symbol	Entrez ID	Longevity Influence	Lifespan Effect	Phenotype Description
192578_at	-5.99	0.020772	0.12501	fat-7 , WBGene00001399	179100	pro	decrease	RNA interference shortened lifespan and altered fatty acid composition.
183052_at	-3.74	0.024979	0.135678	CELE_C32H11.1 , WBGene00007864	183126	anti	increase	RNA interference extends lifespan.
172197_x_at	-3.1	0.011547	0.095934	col-92 , col-94 , WBGene00000667 , WBGene00000669	259335	anti	increase	RNA interference results in extended lifespan.
171756_x_at	-2.87	0.005994	0.074061	col-92 , col-94 , WBGene00000667 , WBGene00000669	259335	anti	increase	RNA interference results in extended lifespan.
171770_x_at	-2.84	0.008837	0.085334	col-93 , WBGene00000668	259335	anti	increase	RNA interference results in extended lifespan.
187085_s_at	-2.75	0.00095	0.039657	F56A4.3 , gst-10 , WBGene00001758 , WBGene00018911	178725	pro	increase	Overexpression resulted in transgenic animals with enhanced stress resistance and increased lifespan by 13-22%.
					178725	pro	decrease	RNAi resulted in a decreased maximum lifespan.
184863_s_at	-2.72	0.008292	0.083009	dod-24 , WBGene00007875	178245	anti	increase	RNA interference extended lifespan.
187084_at	-2.62	0.00119	0.042128	gst-10 , WBGene00001758	178725	pro	increase	Overexpression resulted in transgenic animals with enhanced stress resistance and increased lifespan by 13-22%.
					178725	pro	decrease	RNAi resulted in a decreased maximum lifespan.
172209_x_at	-2.53	0.003299	0.058303	col-93 , WBGene00000668	259335	anti	increase	RNA interference results in extended lifespan.
178144_s_at	-2.2	0.010094	0.090052	CELE_F56D5.5 , WBGene00010149	177772	anti	increase	RNA interference increased mean lifespan by 20%.
189160_at	-2.04	0.005935	0.073853	clec-186 , WBGene00014138	178238	anti	increase	RNA interference extends lifespan.
Downregulated genes (p-value<0.05, FC>2)						GenAge entry
Transcript Cluster ID	Fold Change	ANOVA p-value	FDR p-value	Gene Symbol	Entrez ID	Longevity Influence	Lifespan Effect	Phenotype Description
189087_s_at	3.61	0.000327	0.030661	hsp-16.1 , hsp-16.11 , WBGene00002015 , WBGene00002017	179286	pro	increase	Overexpression enhanced stress resistance and extended lifespan.
187992_at	3.6	0.002687	0.053212	skr-5 , WBGene00004811	180148	anti	increase	10% mean lifespan extension
174880_at	3.44	0.003773	0.061367	bus-8 , WBGene00044623	180821	pro	decrease	RNA interference decreased median lifespan by 58% in wild type animals, 81% in a daf-2 background and 45% in daf-2/daf-16 double mutants.
181629_at	3.1	0.003271	0.058183	CELE_C31B8.4 , WBGene00016281	183078	anti	increase	13% mean lifespan extension
172901_x_at	2.77	0.000978	0.040138	hsp-16.48 , hsp-16.49 , WBGene00002019 , WBGene00002020	179287	pro	increase	Overexpression enhanced stress resistance and extended lifespan.
179457_at	2.6	0.037607	0.167657	B0024.4 , WBGene00007097	179432	anti	increase	15% mean lifespan extension
189419_at	2.57	0.001605	0.045335	F15B9.6 , WBGene00008850	184523	anti	increase	17% mean lifespan extension
186872_s_at	2.35	0.000332	0.03089	sma-10	176849	anti	increase	Extended mean life span (10-30% in different backgrounds) when inactivated
173882_s_at	2.26	0.000244	0.029105	pab-2	181473	anti	increase	RNA interference increased maximum lifespan by 10-15%.
183676_s_at	2.17	0.000379	0.031452	numr-1 , numr-2 , WBGene00017267 , WBGene00017270	176048	pro	increase	Nematodes overexpressing NUMR-1 and NUMR-2 are resistant to stress and live longer than control animals
193993_s_at	2.12	0.000539	0.033419	pab-2	181473	anti	increase	RNA interference increased maximum lifespan by 10-15%.
188999_s_at	2.09	0.002202	0.050683	his-71 , WBGene00001945	181057	pro	decrease	RNA interference decreased median lifespan by 19% in wild type animals and 19% in daf-2 mutants.

## Sheet: eat2 rapamycin vs. n2 rapamycin
Upregulated genes (p-value<0.05, FC>2)						GenAge entry
Transcript Cluster ID	Fold Change	ANOVA p-value	FDR p-value	Gene Symbol	Entrez ID	Longevity Influence	Lifespan Effect	Phenotype Description
184694_at	35.94	0.000896	0.005328	lys-10 , WBGene00003099	184622	anti	increase	Extended mean life span (10-20% in different backgrounds) when inactivated
192194_s_at	14.4	0.000404	0.003425	asm-3	176879	anti	increase	RNA interference increased mean lifespan by 50%.
188487_s_at	8.58	0.000117	0.001997	mtl-2 , WBGene00003474	179899	anti	increase	RNA interference extends lifespan.
178087_s_at	7.62	0.000115	0.001986	lys-5 , lys-6 , WBGene00003094 , WBGene00003095	178087	anti	increase	13% mean lifespan extension
194150_x_at	6.33	0.000139	0.00214	mtl-2 , WBGene00003474	179899	anti	increase	RNA interference extends lifespan.
186790_at	5.95	5.6e-05	0.001514	nuc-1 , WBGene00003828	181174	anti	increase	RNA interference extended lifespan.
178144_s_at	5.84	0.000142	0.002156	CELE_F56D5.5 , WBGene00010149	177772	anti	increase	RNA interference increased mean lifespan by 20%.
186518_s_at	5.69	0.00036	0.003228	dct-13 , WBGene00013794	178476	anti	increase	Y116A8C.17 appears to stimulate the growth of gld-1 tumours. RNA interference increased mean lifespan by 23% and maximum lifespan by 20% in wild type animals. It also increased mean lifespan by 21% in daf-16 mutants and 13% in gld-1 mutants.
178409_s_at	5.32	7.8e-05	0.001689	lys-6 , WBGene00003095	178087	anti	increase	13% mean lifespan extension
194151_x_at	4.65	8.5e-05	0.00175	mtl-2 , WBGene00003474	179899	anti	increase	RNA interference extends lifespan.
183848_at	4.63	0.000456	0.003621	dod-23 , WBGene00009898	186056	anti	increase	RNA interference extended lifespan.
184862_at	4.46	0.000509	0.003812	ent-5 , WBGene00017532	184599	anti	increase	RNAi led to 20% increase in mean lifespan
187926_s_at	4.44	0.002662	0.010392	pes-2.1 , pes-2.2 , WBGene00003977 , WBGene00010158	173026	anti	increase	RNA interference extended lifespan.
190359_at	4.34	0.002031	0.008697	acs-7 , WBGene00007228	174472	anti	increase	20% mean lifespan extension
187781_s_at	3.97	0.007973	0.02169	vang-1	180579	anti	increase	Vang-1 mutations as well as RNAi depletion result in an increased mean lifespan in a DAF-16 dependent manner. The longevity phenotype is accompanied by enhanced resistance to thermal- and oxidative stress and decreased lipofuscin accumulation. Mutants also have a smaller brood size, decreased ovulation rate and prolonged reproductive span.
175950_s_at	3.96	5.8e-05	0.001533	pdk-1	180475	anti	increase	Loss-of-function alleles extend lifespan by 60%.
173943_s_at	3.87	0.000465	0.003652	cdc-25.3 , WBGene00000388	176260	anti	increase	RNA interference extended lifespan. Knockout mutants also displayed increased thermotolerance and a 40% life-extension.
194239_x_at	3.8	3e-06	0.000889	vit-4 , vit-5 , WBGene00006928	180630	anti	increase	RNA interference extends lifespan.
172673_x_at	3.73	0.001028	0.005731	vit-4 , WBGene00006928	180630	anti	increase	RNA interference extends lifespan.
172134_x_at	3.7	2.2e-05	0.001232	vit-4 , WBGene00006928	180630	anti	increase	RNA interference extends lifespan.
172133_x_at	3.64	7e-06	0.001097	vit-4 , vit-5 , WBGene00006928	180630	anti	increase	RNA interference extends lifespan.
180601_s_at	3.49	0.001837	0.008154	bra-1 , WBGene00000262	181481	pro	decrease	Mutation in adults reduces mean lifespan by 25%.
172696_x_at	3.42	2e-05	0.001219	vit-5 , WBGene00006929	180630	anti	increase	RNA interference extends lifespan.
171723_x_at	3.33	0.000215	0.002558	vit-4 , WBGene00006928	180630	anti	increase	RNA interference extends lifespan.
191702_at	3.12	0.000934	0.005448	ttr-1 , WBGene00010541	186958	anti	increase	RNA interference extends mean lifespan by 14-19%.
183914_s_at	3.08	8.6e-05	0.00175	R08E3.3	180757	anti	increase	RNA interference extended lifespan.
183052_at	3.04	0.031052	0.059087	CELE_C32H11.1 , WBGene00007864	183126	anti	increase	RNA interference extends lifespan.
175217_at	2.95	2.2e-05	0.001227	pup-2 , WBGene00019628	175708	anti	increase	RNA interference extends lifespan.
192742_s_at	2.86	0.00019	0.002442	exo-3	173069	pro	decrease	Suppression of exo-3 significantly reduced lifespan: mean lifespan decreased by 20% and maximum lifespan decreased by 10%
192746_at	2.86	0.000861	0.005195	utx-1 , WBGene00017046	181110	anti	increase	RNAi of the utx-1 gene extended the mean life span of worms, dependent on DAF-16 activity and not additive in daf-2 mutants. The loss of utx-1 increased H3K27me3 on the Igf1r/daf-2 gene and decreased IIS activity, resulting into an epigenetic state closer to that of younger worms.
175826_s_at	2.79	0.001025	0.005728	pdk-1	180475	anti	increase	Loss-of-function alleles extend lifespan by 60%.
190835_at	2.78	5.3e-05	0.001495	inx-8 , WBGene00002130	178101	anti	increase	RNA interference increased mean lifespan by 19%.
182893_at	2.7	0.000237	0.00269	F55B11.5 , WBGene00010087	3565591	anti	increase	RNA interference extends lifespan.
191304_s_at	2.59	0.000223	0.002603	lin-15B , WBGene00023497	181662	pro	decrease	42% reduction in mean adult life span at 9.3 days at 25°C for unknown reasons.
182476_at	2.51	0.001115	0.00601	pup-2 , WBGene00019628	175708	anti	increase	RNA interference extends lifespan.
192985_s_at	2.49	0.020384	0.042655	ser-1	181716	anti	increase	Deletion increased longevity by up to 46%.
175638_at	2.43	0.000252	0.002761	mes-1 , WBGene00003219	181362	anti	increase	Mutation animals that lack germ cells live about 60% longer than controls.
174606_at	2.4	0.004688	0.015014	utx-1 , WBGene00017046	181110	anti	increase	RNAi of the utx-1 gene extended the mean life span of worms, dependent on DAF-16 activity and not additive in daf-2 mutants. The loss of utx-1 increased H3K27me3 on the Igf1r/daf-2 gene and decreased IIS activity, resulting into an epigenetic state closer to that of younger worms.
182446_at	2.39	0.000235	0.002675	sas-5	179592	anti	increase	RNA interference in adulthood increased mean lifespan by 30%.
191321_s_at	2.36	7.3e-05	0.001642	mcm-2	174841	anti	increase	RNA interference in adulthood resulted in a 15% mean lifespan extension.
					174841	pro	decrease	RNAi let to a 33% decrease in median lifespan in daf-2 background and a 14% decrease in lifespan in a wild-type background.
191323_at	2.35	9.6e-05	0.001834	vit-2	180781	anti	increase	RNA interference extends lifespan.
193141_s_at	2.31	0.0018	0.008052	rnr-2 , WBGene00004392	175525	anti	increase	Post-developmental RNAi of rnr-2 extends lifespan of wild type worms.
188097_at	2.3	0.000544	0.003957	fzy-1 , WBGene00001511	266859	anti	increase	25% mean lifespan extension
179952_at	2.25	0.000335	0.00312	alg-2	173468	pro	decrease	RNA interference decreased median lifespan by 24% in wild type animals and 50% in a daf-2 background.
192079_s_at	2.23	0.000278	0.002875	pos-1 , WBGene00004078	179224	anti	increase	RNA interference in adulthood extended mean lifespan by 20%.
177919_s_at	2.23	0.011153	0.027524	cpna-3 , WBGene00007221	3565393	anti	increase	RNA interference results in lifespan extension.
174926_s_at	2.21	0.007301	0.020423	egl-18 , WBGene00001186	176992	anti	increase	30% maximal lifespan extension
190079_at	2.19	0.00081	0.005017	egl-18 , WBGene00001186	176992	anti	increase	30% maximal lifespan extension
175602_at	2.18	0.013121	0.030927	cul-1 , WBGene00000836	176466	pro	decrease	RNAi decreased lifespan of daf-2 mutant, but not of WT or glp-1 mutant. The CUL-1 complex functions in postmitotic, adult somatic tissues of insulin/insulin-like growth factor-1-signalling mutants to enhance longevity. It may act, at least in part, by promoting the transcriptional activity of DAF-16/FOXO.
188215_at	2.17	0.001975	0.008564	daf-18 , WBGene00000913	176869	pro	increase	Required for complete dauer formation. Overexpression increases adult lifespan in individual tissues.
					176869	pro	N/A	The increased lifespan of daf-2 mutants is partially suppressed in a daf- 2; daf-18 double mutant.
					176869	pro	increase	Overexpression resulted in a 30% mean lifespan extension.
					176869	pro	decrease	Knockdown of daf-18 decreased lifespan.
174804_at	2.15	0.001218	0.006324	alg-2	173468	pro	decrease	RNA interference decreased median lifespan by 24% in wild type animals and 50% in a daf-2 background.
179066_at	2.14	0.000119	0.002015	atg-4.2 , WBGene00014080	3565022	pro	decrease	7% (wild type) maximal lifespan reduction. 10%(daf-2 mutant) lifespan extension.
189746_at	2.13	4.6e-05	0.001425	klo-2 , WBGene00017103	184000	pro	decrease	15% mean lifespan decrease, 20 maximal lifespan decrease
178630_at	2.08	0.009376	0.024317	che-13	186607	anti	increase	Loss-of-function mutation increases lifespan up to 40%.
188651_s_at	2.06	0.004781	0.015226	hmg-4 , WBGene00001974	176052	anti	increase	Post-developmental RNAi of hmg-4 extends lifespan of wild type worms.
192389_at	2.04	0.00865	0.022965	CELE_F11A3.2	179331	anti	increase	Inhibition of eIF2B /F11A3.2 during adulthood conferred thermal and oxidative stress resistance and reduced the fecundity and fat storage. Mean LS was increased by 14%.
193370_s_at	2.03	0.003648	0.01265	tlf-1	172676	pro	decrease	RNA interference decreased median lifespan by 33% in wild type animals and 49% in daf-2 mutants.
173574_at	2.03	0.000734	0.004767	ulp-1 , WBGene00006736	175704	pro	decrease	RNA interference decreased median lifespan by 22% in wild type animals, 22% in a daf-2 background and 13% in daf-2/daf-16 double mutants.
190107_at	2.02	0.000307	0.002986	cdc-25.1 , WBGene00000386	172353	anti	increase	RNA interference resulted in increased thermotolerance and extended lifespan.
189400_s_at	2.02	0.000384	0.003343	vrk-1 , WBGene00017895	174004	pro	decrease	RNA interference decreased median lifespan by 36% in wild type animals, 54% in a daf-2 background and 12% in daf-2/daf-16 double mutants.
175739_s_at	2.01	0.004519	0.014639	unc-26 , WBGene00006763	178284	anti	increase	Mutations in unc-26 extend lifespan by 30-50%.
Downregulated genes (p-value<0.05, FC>2)						GenAge entry
Transcript Cluster ID	Fold Change	ANOVA p-value	FDR p-value	Gene Symbol	Entrez ID	Longevity Influence	Lifespan Effect	Phenotype Description
193963_s_at	-3.22	0.000714	0.004683	pha-4	180357	pro	decrease	PHA-4 may play a role in the life-extending effects of dietary restriction. RNA interference decreased lifespan of wild-type worms, but not of daf-2 mutants or of animals with defective electron transport chains. Overexpression slightly increased longevity.
					180357	pro	decrease	RNAi of pha-4 in adult animals led to a slightly shortened mean lifespan (13%).
178101_at	-2.88	0.000524	0.003881	slcf-1 , WBGene00010340	186633	anti	increase	Mean LS increase by 40%
175379_at	-2.43	0.006183	0.018201	dve-1	180398	pro	decrease	Shortned lifespan compared to wild type controls.
					180398	pro	decrease	Several of the RNAi candidates (dve-1; lin-40; nhr-49; ceh-20; lin-11; and nhr-77) appeared to non-discriminately shorten lifespan in all strains tested, suggesting that the corresponding transcription factors are broadly required for survival. Interestingly, four RNAi clones (ZC123.3; nhr-119; ceh-37; and aha-1) affected wild-type and isp-1;ctb-1 mutant worms' lifespan to the same extent but exe…
193962_at	-2.3	0.000922	0.005414	pha-4	180357	pro	decrease	PHA-4 may play a role in the life-extending effects of dietary restriction. RNA interference decreased lifespan of wild-type worms, but not of daf-2 mutants or of animals with defective electron transport chains. Overexpression slightly increased longevity.
					180357	pro	decrease	RNAi of pha-4 in adult animals led to a slightly shortened mean lifespan (13%).
192492_at	-2.16	0.006741	0.019312	sams-1 , WBGene00008205	181370	anti	increase	RNA interference extends lifespan by 14-15%.
192493_s_at	-2.14	0.012674	0.030171	sams-1 , WBGene00008205	181370	anti	increase	RNA interference extends lifespan by 14-15%.
182967_at	-2.13	0.000405	0.003426	nlp-7 , WBGene00003745	184647	pro	decrease	nlp-7 RNAi decreased mean LS by 10% compared to WT. RNAi of nlp-7 or cup-4 significantly reduces the life span of the eat-2 mutant, a genetic model of dietary restriction, but has no effect on the life span of long-lived mutants resulting from reduced insulin/ IGF-1 signaling or dysfunction of the mitochondrial electron transport chain. The life-span extension observed in wild-type N2 worms by di…
174812_at	-2.01	0.024937	0.049749	sams-1 , WBGene00008205	181370	anti	increase	RNA interference extends lifespan by 14-15%.
179457_at	-22.43	2.9e-05	0.001311	B0024.4 , WBGene00007097	179432	anti	increase	15% mean lifespan extension
181629_at	-21.02	2.9e-05	0.001311	CELE_C31B8.4 , WBGene00016281	183078	anti	increase	13% mean lifespan extension
189419_at	-19.26	2e-06	0.000701	F15B9.6 , WBGene00008850	184523	anti	increase	17% mean lifespan extension
178435_at	-18.24	0.001875	0.008267	CELE_C17H1.7 , WBGene00007660	182749	anti	increase	15% mean lifespan extension
186362_s_at	-15.8	4.3e-05	0.001394	glf-1 , WBGene00019154	177358	pro	decrease	RNA interference decreased median lifespan by 49% in wild type animals, 76% in a daf-2 background and 33% in daf-2/daf-16 double mutants.
178508_at	-13.59	0.000283	0.00289	C14A4.9 , WBGene00007560	174637	pro	decrease	RNA interference decreased median lifespan by 14% in wild type animals and 41% in daf-2 mutants.
193212_s_at	-11.46	1.3e-05	0.001097	C33F10.12 , T05F1.8 , WBGene00011493 , WBGene00016358	183168	anti	increase	RNA interference extends lifespan.
190699_at	-11.16	3.2e-05	0.001321	C36H8.1 , WBGene00007987	178230	anti	increase	RNA interference extends lifespan.
173579_s_at	-11.03	9.1e-05	0.001792	lpr-5 , WBGene00012256	181297	pro	decrease	RNA interference decreased median lifespan by 16% in wild type animals, 72% in a daf-2 background and 29% in daf-2/daf-16 double mutants.
187992_at	-10.71	6.4e-05	0.001568	skr-5 , WBGene00004811	180148	anti	increase	10% mean lifespan extension
181428_at	-8.4	4.7e-05	0.001431	F13B6.1 , WBGene00017416	184407	anti	increase	RNA interference increased mean lifespan by 50%.
178347_at	-6.12	0.000113	0.001978	F33H2.8	185238	pro	decrease	RNA interference decreased median lifespan by 36% in wild type animals, 77% in a daf-2 background and 18% in daf-2/daf-16 double mutants.
180439_at	-5.62	1.8e-05	0.001204	C26B9.3 , WBGene00016133	180804	pro	decrease	RNA interference decreased median lifespan by 12% in wild type animals, 68% in a daf-2 background and 17% in daf-2/daf-16 double mutants.
171956_s_at	-5.34	7e-06	0.001097	ptr-23 , WBGene00004237	173362	pro	decrease	RNA interference decreased median lifespan by 13% in wild type animals and 37% in daf-2 mutants.
179727_at	-5.08	8.5e-05	0.001741	WBGene00012783 , Y43C5A.3	189848	anti	increase	20% mean lifespan extension
173482_s_at	-5	0.000484	0.003707	abu-11 , WBGene00000034	173404	pro	increase	Overexpression extends mean lifespan by 9% to 28%.
178854_at	-4.77	8e-05	0.001703	M05B5.2 , WBGene00010870	187451	pro	decrease	RNA interference decreased median lifespan by 45% in wild type animals, 46% in a daf-2 background and 44% in daf-2/daf-16 double mutants.
174816_at	-4.33	0.000196	0.002477	ptr-23 , WBGene00004237	173362	pro	decrease	RNA interference decreased median lifespan by 13% in wild type animals and 37% in daf-2 mutants.
184840_at	-4.15	0.001657	0.007611	CELE_Y46G5A.20 , WBGene00012910	174915	anti	increase	15% mean lifespan extension
177766_at	-3.94	5e-05	0.00146	F15D3.8 , WBGene00008858	184528	anti	increase	10% mean lifespan extension
188060_s_at	-3.93	7e-06	0.001097	ptr-23 , WBGene00004237	173362	pro	decrease	RNA interference decreased median lifespan by 13% in wild type animals and 37% in daf-2 mutants.
187609_s_at	-3.9	0.000151	0.002221	CELE_F23F12.3 , WBGene00017751	175926	anti	increase	15% mean lifespan extension
188059_at	-3.77	5e-06	0.001005	ptr-23 , WBGene00004237	173362	pro	decrease	RNA interference decreased median lifespan by 13% in wild type animals and 37% in daf-2 mutants.
173751_at	-3.43	0.001253	0.006432	ric-4	179427	anti	decrease	Mutation reduced maximum lifespan 10%.
174785_at	-3.31	0.007487	0.020787	unc-52 , WBGene00006787	175126	anti	increase	RNA interference in adulthood extended mean lifespan by 11%.
174880_at	-3.29	0.00322	0.011687	bus-8 , WBGene00044623	180821	pro	decrease	RNA interference decreased median lifespan by 58% in wild type animals, 81% in a daf-2 background and 45% in daf-2/daf-16 double mutants.
180841_at	-3.27	0.001094	0.005943	CELE_C32H11.5 , WBGene00007868	183129	anti	increase	RNA interference extends lifespan.
172399_x_at	-3.23	0.001467	0.007058	T23B3.5 , WBGene00020713	177262	anti	increase	RNA interference extended lifespan.
183561_s_at	-3.15	0.000361	0.003228	CELE_F40F12.7 , WBGene00009595	176402	pro	decrease	RNA interference decreased median lifespan by 43% in daf-2 mutants.
173163_s_at	-3.13	0.000582	0.004111	mnk-1	174623	pro	decrease	RNA interference shortened wild-type (20%) and ife-2 mutant (15%) maximum lifespan.
190136_at	-3.12	0.006004	0.017804	K11D12.9 , WBGene00019649	178892	pro	decrease	RNA interference decreased median lifespan by 22% in daf-2 mutants.
175827_at	-3.09	0.000224	0.002603	des-2 , WBGene00000955	179574	anti	increase	Mutations in both des(bs29) and des(bs30) increase lifespan by approximately 60%.
173431_at	-3.08	0.004135	0.013774	egl-3	179412	anti	increase	RNA interference results in life-extension.
					179412	anti	increase	29% (daf-16 mutant) mean lifespan reduction and 65% (wt) mean lifespan extension.
174629_at	-3.06	0.000928	0.005438	unc-83	179033	anti	increase	RNA interference extends lifespan.
189128_s_at	-3.02	0.001995	0.008606	ric-4	179427	anti	decrease	Mutation reduced maximum lifespan 10%.
174783_s_at	-2.98	0.000216	0.00256	CELE_Y69A2AR.19 , WBGene00022090	177036	anti	increase	RNA interference increased mean lifespan by 19%.
187906_at	-2.94	7.1e-05	0.001625	daf-6 , WBGene00000902	181584	anti	increase	Loss-of-function mutations extend lifespan by up to 50%.
175640_at	-2.93	3.2e-05	0.001321	jnk-1	177460	pro	increase	Overexpression increases lifespan by 40%.
					177460	pro	decrease	Mutant worms have a 30% shortened maximal lifespan.
192429_at	-2.86	0.041423	0.073923	scl-8 , WBGene00008030	183345	anti	increase	RNA interference increased mean lifespan 18%.
190867_s_at	-2.84	5e-06	0.001005	daf-14	177908	anti	increase	Mutation in adults increased mean lifespan by up to 44% and maximum lifespan by 50%.
172506_x_at	-2.82	0.001286	0.006527	CELE_E03H12.5 , WBGene00017112	177262	anti	increase	RNA interference extended lifespan.
173354_s_at	-2.79	0.009869	0.025224	dlk-1 , WBGene00001008	173128	pro	decrease	Mutation reduced maximum lifespan by 30%.
174448_s_at	-2.78	0.002303	0.009433	acs-20 , WBGene00009218	178190	pro	decrease	RNA interference decreased median lifespan by 50% in wild type animals and 70% in daf-2 mutants.
182683_at	-2.74	0.003305	0.011891	nstp-3 , WBGene00022577	191128	pro	decrease	RNA interference decreased median lifespan by 29% in wild type animals, 41% in a daf-2 background and 25% in daf-2/daf-16 double mutants.
171998_x_at	-2.74	0.018965	0.040364	unc-13	172497	anti	increase	Mutation results in a 150% life-extension in males.
					172497	anti	increase	RNAi led to a 16% maximum lifespan increase.
193068_at	-2.73	0.000699	0.004632	pept-1 , WBGene00003877	180919	anti	increase	Deletion of pept1 (also called opt-2, pep-2) results in retarded development, reduced body size and extended reproductive lifespan. It also further extends (60%) the life-extension caused by daf-2 mutations.
					180919	anti	increase	Gene inactivation of nhx-2 by RNAi led to a loss of fat stores in the intestine and a 40% increase in longevity while double RNAi of nhx-2 and opt-2 led to 10-20% increase in longevity
183285_at	-2.73	0.001022	0.005718	C26B2.2 , WBGene00016125	182926	anti	increase	Knockout mutations extend lifespan.
175659_at	-2.69	4.1e-05	0.001388	daf-14	177908	anti	increase	Mutation in adults increased mean lifespan by up to 44% and maximum lifespan by 50%.
177247_at	-2.67	0.001252	0.006432	agmo-1 , WBGene00007210	176695	pro	decrease	RNA interference decreased median lifespan by 30% in wild type animals and 60% in daf-2 mutants.
174958_at	-2.66	0.006287	0.018412		174657	anti	increase	Wild-type animals treated with mpz-1 RNAi exhibited a 31% increase in average lifespan compared to untreated wild-type animals.
185233_at	-2.65	0.000622	0.004271	scrm-8 , WBGene00019530	187152	anti	increase	RNA interference extends lifespan.
176544_at	-2.64	0.000984	0.00561	pghm-1 , WBGene00022144	171746	anti	increase	RNA interference extends lifespan.
194251_x_at	-2.62	0.016768	0.03692	unc-13	172497	anti	increase	Mutation results in a 150% life-extension in males.
175280_at	-2.55	0.005936	0.01764	lin-11 , WBGene00003000	172893	pro	decrease	Several of the RNAi candidates (dve-1; lin-40; nhr-49; ceh-20; lin-11; and nhr-77) appeared to non-discriminately shorten lifespan in all strains tested, suggesting that the corresponding transcription factors are broadly required for survival. Interestingly, four RNAi clones (ZC123.3; nhr-119; ceh-37; and aha-1) affected wild-type and isp-1;ctb-1 mutant worms' lifespan to the same extent but exe…
185846_at	-2.5	0.000283	0.00289	unc-83	179033	anti	increase	RNA interference extends lifespan.
183432_s_at	-2.49	0.000125	0.002041	K10B4.3 , WBGene00019615	173397	anti	increase	RNA interference extends lifespan.
193497_at	-2.44	0.003495	0.012313	gpa-9	191659	N/A	N/A	Increase in maximum lifespan by up to 50% in knockouts and decrease by 20% in mean lifespan, but surprisingly increase in maximum lifespan by up to 20%, when gpa-9 is overexpressed.
189420_at	-2.43	0.000556	0.004	daf-9	180889	anti	increase	Mutations increase lifespan up to 52%.
					180889	anti	increase	Some mutations of daf-9 increase lifespan by 74%.
185412_at	-2.43	0.004756	0.01517	bus-4 , WBGene00044620	188726	pro	decrease	RNA interference decreased median lifespan by 10% in wild type animals and 26% in daf-2 mutants.
191612_at	-2.4	0.00292	0.011016	acs-20 , WBGene00009218	178190	pro	decrease	RNA interference decreased median lifespan by 50% in wild type animals and 70% in daf-2 mutants.
191489_s_at	-2.39	0.030234	0.057832	unc-13	172497	anti	increase	Mutation results in a 150% life-extension in males.
193494_at	-2.37	0.000117	0.001997	ins-18 , WBGene00002101	172600	anti	increase	RNA interference extends lifespan.
191552_s_at	-2.37	0.005179	0.016105	spe-26 , WBGene00004972	177929	anti	increase	Mutation that reduced sperm production also increased mean lifespan by about 65%.
					177929	anti	increase	RNAi led to a 33% mean lifespan extension.
193993_s_at	-2.35	0.000346	0.003159	pab-2	181473	anti	increase	RNA interference increased maximum lifespan by 10-15%.
179090_at	-2.33	0.001102	0.005965	F25B3.5	184916	anti	increase	20% mean lifespan extension
182704_at	-2.32	2e-05	0.001219	F37C4.4	177145	pro	decrease	RNA interference decreased median lifespan by 34% in a daf-2 background and 11% in daf-2/daf-16 double mutants.
173882_s_at	-2.28	0.000619	0.004258	pab-2	181473	anti	increase	RNA interference increased maximum lifespan by 10-15%.
193058_at	-2.27	0.00478	0.015226	let-653	178120	pro	decrease	RNA interference decreased median lifespan by 13% in wild type animals and 32% in daf-2 mutants.
189866_s_at	-2.27	6.2e-05	0.001558	tes-1 , WBGene00015217	177515	anti	increase	RNA interference increased mean lifespan by 60%.
191034_s_at	-2.26	0.000601	0.004183	sbt-1 , WBGene00011392	180366	pro	decrease	Mutation reduced maximum lifespan 15%.
183963_at	-2.26	0.003983	0.013421	C29F9.2 , WBGene00016217	175179	pro	decrease	RNA interference decreased median lifespan by 12% in wild type animals and 36% in daf-2 mutants.
181714_at	-2.26	2.1e-05	0.001226	T19B10.2 , WBGene00011831	179551	pro	decrease	RNA interference decreased median lifespan by 34% in wild type animals, 72% in a daf-2 background and 30% in daf-2/daf-16 double mutants.
172932_x_at	-2.26	0.016403	0.036332	unc-52 , WBGene00006787	175126	anti	increase	RNA interference in adulthood extended mean lifespan by 11%.
181715_s_at	-2.23	9e-06	0.001097	T19B10.2 , WBGene00011831	179551	pro	decrease	RNA interference decreased median lifespan by 34% in wild type animals, 72% in a daf-2 background and 30% in daf-2/daf-16 double mutants.
173068_at	-2.21	0.003477	0.012279	scd-2 , WBGene00004740	179054	pro	decrease	Mutation reduced maximum lifespan 40%.
175665_at	-2.2	0.013842	0.032189	daf-12	181263	anti	increase	Mutations in daf-2 and daf-12, but not mutations in daf-12 alone, nearly quadruple lifespan.
					181263	N/A	N/A	daf-12(rh61rh411) is a class 3 daf-12 allele which is daf-d and results in shortened lifespan. This allele represents a putative null allele as it has two nonsense mutations affecting both the DNA binding domain (DBD) and ligand-binding domain (LBD). daf-12(rh273) is a class 6 daf-12 allele which is daf-c and results in lengthened lifespan. This allele has a R564H mutation altering a residue that…
188999_s_at	-2.19	0.00099	0.005635	his-71 , WBGene00001945	181057	pro	decrease	RNA interference decreased median lifespan by 19% in wild type animals and 19% in daf-2 mutants.
191415_at	-2.13	0.000203	0.002503	mkk-4 , WBGene00003368	185682	anti	decrease	Mutation reduced maximum lifespan 23%.
189725_at	-2.12	0.007882	0.021523	nac-3	176429	anti	increase	RNA interference knockdown leads to an increase in average (15%).
187694_s_at	-2.12	7.4e-05	0.001651	sbds-1 , WBGene00021063	175218	pro	decrease	RNA interference decreased median lifespan by 24% in daf-2 mutants.
172425_x_at	-2.12	0.000553	0.003992	cyp-42A1 , WBGene00013585	180236	pro	decrease	RNA interference decreased median lifespan by 39% in wild type animals, 77% in a daf-2 background and 37% in daf-2/daf-16 double mutants.
190760_at	-2.11	0.001778	0.007985	mboa-1 , WBGene00007174	181681	pro	decrease	RNA interference decreased median lifespan by 16% in wild type animals, 28% in a daf-2 background and 12% in daf-2/daf-16 double mutants.
190415_s_at	-2.11	0.002383	0.009641	jnk-1	177460	pro	increase	Overexpression increases lifespan by 40%.
					177460	pro	decrease	Mutant worms have a 30% shortened maximal lifespan.
194046_s_at	-2.1	0.004475	0.014551	let-23	174462	pro	decrease	Let-23 mutants (reduction-of-function) survive less robustly in middle adulthood than matched wild type controls (19% decrease of median lifespan, 8% decrease of maximum lifespan)
					174462	pro	increase	Let-23 mutants (gain-of-function) survive more robustly in middle adulthood (29% increase of median lifespan, 9% increase of maximum lifespan.
178091_at	-2.1	0.000958	0.005522	fbxa-188 , WBGene00009839	185954	anti	increase	13% mean lifespan extension
174337_at	-2.09	0.008603	0.022889	nac-3	176429	anti	increase	RNA interference knockdown leads to an increase in average (15%).
190689_s_at	-2.07	0.004843	0.015346	bar-1 , WBGene00000238	180982	pro	decrease	May play a role in regulating daf-16 during dauer formation, particularly in conditions of oxidative stress. Deletion of bar-1 reduces mean (45%) and maximal (35%) lifespan.
187600_at	-2.07	0.001877	0.008268	mpz-2 , WBGene00006438	177736	anti	increase	RNA interference extends lifespan.
192014_s_at	-2.06	0.001389	0.006824	ceh-37 , WBGene00000458	181530	pro	decrease	Several of the RNAi candidates (dve-1; lin-40; nhr-49; ceh-20; lin-11; and nhr-77) appeared to non-discriminately shorten lifespan in all strains tested, suggesting that the corresponding transcription factors are broadly required for survival. Interestingly, four RNAi clones (ZC123.3; nhr-119; ceh-37; and aha-1) affected wild-type and isp-1;ctb-1 mutant worms' lifespan to the same extent but exe…
190141_s_at	-2.03	0.005042	0.015819	tba-7 , WBGene00006533	176568	anti	increase	RNA interference increased mean lifespan by 13%.
175736_at	-2.03	0.00864	0.022955	gsa-1 , WBGene00001745	171687	pro	decrease	84% mean decrease in lifespan
