# Supplementary material for: A network pharmacology approach reveals new candidate caloric restriction mimetics in C. elegans
Source: Aging Cell. 2015 Dec 16;15(2):256–66. doi: 10.1111/acel.12432 (PMC4783339; doi:10.1111/acel.12432)
Supplement: Supplementary file 7 — Table S7 Tabulated lifespan data for Figures 1, 2, S1, S2 and S3. [file ACEL-15-256-s006.xlsx]

## Sheet: Figure 1. Percentage survival..
		% N2 CON [203]				% eat-2 CON [210]
	#days post L4 malt	Alive	dead	%		#days post L4 malt	Alive	dead	%
	1	203	0	100		1	210	0	100
	3	203	0	100		3	210	0	100
	5	203	0	100		5	210	0	100
	8	201	2	99.0148		8	210	0	100
	10	199	2	98.0296		10	210	0	100
	12	194	5	95.5665		12	210	0	100
	15	175	19	86.2069		15	210	0	100
	17	163	12	80.2956		17	200	10	95.2381
	19	144	19	70.936		19	182	18	86.6667
	22	121	23	59.6059		22	158	24	75.2381
	24	92	29	45.3202		24	134	24	63.8095
	26	39	53	19.2118		26	92	42	43.8095
	29	14	25	6.89655		29	73	19	34.7619
	31	6	8	2.95567		31	38	35	18.0952
	33	0	6	0		33	18	20	8.57143
						36	9	9	4.28571
						38	1	8	0.47619
						40	0	1	0
		% n2 ALLANTOIN [221]				% eat-2 Allantoin [203]
	#days post L4 malt	Alive	dead	%		#days post L4 malt	Alive	dead	%
	1	221	0	100		1	203	0	100
	3	221	0	100		3	203	0	100
	5	221	0	100		5	203	0	100
	8	221	0	100		8	203	0	100
	10	221	0	100		10	203	0	100
	12	218	3	98.6425		12	203	0	100
	15	218	0	98.6425		15	203	0	100
	17	210	8	95.0226		17	188	15	92.6108
	19	191	19	86.4253		19	185	3	91.133
	22	173	18	78.2805		22	164	21	80.7882
	24	150	23	67.8733		24	148	16	72.9064
	26	135	15	61.086		26	131	17	64.532
	29	115	20	52.0362		29	101	30	49.7537
	31	69	46	31.2217		31	53	48	26.1084
	33	33	36	14.9321		33	20	33	9.85222
	36	3	30	1.35747		36	4	16	1.97044
	38	0	3	0		38	0	4	0
		% n2 Trichostatin A [277]				% eat-2 Trichostatin A [225]
	#days post L4 malt	Alive	dead	%		#days post L4 malt	Alive	dead	%
	1	277	0	100		1	225	0	100
	3	277	0	100		3	225	0	100
	5	277	0	100		5	225	0	100
	8	277	0	100		8	225	0	100
	10	277	0	100		10	225	0	100
	12	275	2	99.278		12	225	0	100
	15	271	4	97.8339		15	222	3	98.6667
	17	263	8	94.9458		17	213	9	94.6667
	19	256	7	92.4188		19	213	0	94.6667
	22	246	10	88.8087		22	201	12	89.3333
	24	217	29	78.3394		24	180	21	80
	26	171	46	61.7329		26	132	48	58.6667
	29	125	46	45.1264		29	93	39	41.3333
	31	54	71	19.4946		31	51	42	22.6667
	33	26	28	9.38628		33	6	45	2.66667
	36	0	26	0		36	1	5	0.444444
						38	0	1	0
		% n2 rapamycin [164]				% eat-2 rapamycin [180]
	#days post L4 malt	Alive	dead	%		#days post L4 malt	Alive	dead	%
	1	164	0	100		1	180	0	100
	3	164	0	100		3	180	0	100
	5	164	0	100		5	180	0	100
	8	164	0	100		8	180	0	100
	10	164	0	100		10	180	0	100
	12	164	0	100		12	180	0	100
	15	163	1	99.3902		15	179	1	99.4444
	17	155	8	94.5122		18	177	2	98.3333
	19	149	6	90.8537		20	169	8	93.8889
	22	143	6	87.1951		22	157	12	87.2222
	24	122	21	74.3902		25	133	24	73.8889
	26	94	28	57.3171		27	89	44	49.4444
	29	59	35	35.9756		29	58	31	32.2222
	31	18	41	10.9756		32	26	32	14.4444
	33	8	10	4.87805		34	8	18	4.44444
	36	0	8	0		36	0	8	0
		%n2 ly-294002 [272]				%eat-2 ly-294002 [229]
	#days post L4 malt	Alive	dead	%		#days post L4 malt	Alive	dead	%
	1	272	0	100		1	222	0	100
	3	272	0	100		3	222	0	100
	5	272	0	100		5	222	0	100
	8	272	0	100		8	222	0	100
	10	272	0	100		10	222	0	100
	12	272	0	100		12	220	2	99.0991
	15	266	6	97.7941		15	215	5	96.8468
	17	255	11	93.75		17	213	2	95.9459
	19	248	7	91.1765		19	209	4	94.1441
	22	230	18	84.5588		22	187	22	84.2342
	24	194	36	71.3235		24	181	6	81.5315
	26	166	28	61.0294		26	143	38	64.4144
	29	120	46	44.1176		29	91	52	40.991
	31	57	63	20.9559		31	55	36	24.7748
	33	21	36	7.72059		33	29	26	13.0631
	36	6	15	2.20588		36	0	29	0
	38	0	6	0

## Sheet:  Figure S1. Percentage surviv..
		% N2 CON [203]				% eat-2 CON [210]
	#days post L4 malt	Alive	dead	%		#days post L4 malt	Alive	dead	%
	1	203	0	100		1	210	0	100
	3	203	0	100		3	210	0	100
	5	203	0	100		5	210	0	100
	8	201	2	99.0148		8	210	0	100
	10	199	2	98.0296		10	210	0	100
	12	194	5	95.5665		12	210	0	100
	15	175	19	86.2069		15	210	0	100
	17	163	12	80.2956		17	200	10	95.2381
	19	144	19	70.936		19	182	18	86.6667
	22	121	23	59.6059		22	158	24	75.2381
	24	92	29	45.3202		24	134	24	63.8095
	26	39	53	19.2118		26	92	42	43.8095
	29	14	25	6.89655		29	73	19	34.7619
	31	6	8	2.95567		31	38	35	18.0952
	33	0	6	0		33	18	20	8.57143
						36	9	9	4.28571
						38	1	8	0.47619
						40	0	1	0
		% N2 gel [365]				% EAT-2 gel [167]
	#days post L4 malt	Alive	dead	%		#days post L4 malt	Alive	dead	%
	1	365	0	100		1	167	0	100
	3	365	0	100		3	167	0	100
	5	365	0	100		5	167	0	100
	8	365	0	100		8	167	0	100
	10	365	0	100		10	167	0	100
	12	365	0	100		12	167	0	100
	15	339	26	92.8767		15	167	0	100
	17	311	28	85.2055		17	165	2	98.8024
	19	260	51	71.2329		19	157	8	94.012
	22	210	50	57.5342		22	154	3	92.2156
	24	154	56	42.1918		24	143	11	85.6287
	26	100	54	27.3973		26	110	33	65.8683
	29	32	68	8.76712		29	73	37	43.7126
	31	1	31	0.273973		31	45	28	26.9461
	33	0	1	0		33	7	38	4.19162
						36	0	7	0

## Sheet: Figure 2. Percentage surviv..
	% daf-16 [201]					% daf-16 + Rapamycin [220]
	#days post L4 malt	Alive	dead	%		#days post L4 malt	Alive	dead	%
	1	201	0	100		1	220	0	100
	3	201	0	100		3	220	0	100
	5	201	0	100		5	220	0	100
	7	201	0	100		7	220	0	100
	9	201	0	100		9	220	0	100
	12	197	4	98.01		12	220	0	100
	14	179	18	89.0547		14	220	0	100
	16	141	38	70.1493		16	211	9	95.9091
	18	78	63	38.806		18	198	13	90
	19	35	43	17.4129		17	189	9	85.9091
	21	7	28	3.48259		21	122	67	55.4545
	22	0	7	0		23	27	95	12.2727
						25	0	27	0
	% daf-16 + allantoin [287]					% daf-16 + TSA [316]
	#days post L4 malt	Alive	dead	%		#days post L4 malt	Alive	dead	%
	1	287	0	100		1	316	0	100
	3	287	0	100		3	316	0	100
	5	287	0	100		5	316	0	100
	7	287	0	100		7	316	0	100
	9	287	0	100		9	316	0	100
	12	287	0	100		12	316	0	100
	14	287	0	100		14	316	0	100
	16	270	17	94.0767		16	301	15	95.2532
	18	240	30	83.6237		18	274	27	86.7089
	19	236	4	82.23		19	255	19	80.6962
	21	134	102	46.6899		21	235	20	74.3671
	23	20	114	6.96864		23	49	186	15.5063
	25	4	16	1.39373		25	1	48	0.316456
	26	1	3	0.348432		26	0	1	0
	27	0	1	0

## Sheet: Figure S2.
	% n2 [303]					% eat-2 [276]
	#days post L4 malt	Alive	dead	%		#days post L4 malt	Alive	dead	%
	1	303	0	100		1	276	0	100
	3	303	0	100		3	276	0	100
	5	303	0	100		5	276	0	100
	7	303	0	100		7	276	0	100
	9	303	0	100		9	276	0	100
	10	303	0	100		10	276	0	100
	12	300	3	99.0099		12	276	0	100
	14	296	4	97.6898		14	275	1	99.6377
	16	280	16	92.4092		16	275	0	99.6377
	18	254	26	83.8284		18	267	8	96.7391
	20	213	41	70.297		20	260	7	94.2029
	22	119	94	39.2739		22	242	18	87.6812
	24	40	79	13.2013		24	196	46	71.0145
	25	5	35	1.65017		25	143	53	51.8116
	26	0	5	0		26	72	71	26.087
						27	32	40	11.5942
						28	9	23	3.26087
						29	2	7	0.724638
						30	1	1	0.362319
						31	0	1	0
	% n2 + TSA-Low [270]					% n2 + TSA-high [217]
	#days post L4 malt	Alive	dead	%		#days post L4 malt	Alive	dead	%
	2	270	0	100
	4	270	0	100		2	217	0	100
	6	270	0	100		4	217	0	100
	8	270	0	100		6	217	0	100
	10	270	0	100		8	217	0	100
	12	270	0	100		10	217	0	100
	14	270	0	100		12	217	0	100
	16	270	0	100		14	217	0	100
	18	270	0	100		16	217	0	100
	20	270	0	100		18	217	0	100
	22	263	7	97.4074		20	213	4	98.1567
	24	200	63	74.0741		22	208	5	95.8525
	26	122	78	45.1852		23	204	4	94.0092
	28	38	84	14.0741		25	158	46	72.8111
	30	14	24	5.18519		27	64	94	29.4931
	31	6	8	2.22222		29	22	42	10.1382
	32	3	3	1.11111		30	4	18	1.84332
	33	2	1	0.740741		31	1	3	0.460829
	34	2	0	0.740741		32	1	0	0.460829
	35	2	0	0.740741		33	1	0	0.460829
	36	1	1	0.37037		34	0	1	0
	37	1	0	0.37037
	38	0	1	0
	% eat-2 + TSA-Low [227]					% eat-2 + TSA-high [219]
	#days post L4 malt	Alive	dead	%		#days post L4 malt	Alive	dead	%
	2	227	0	100		2	219	0	100
	4	227	0	100		4	219	0	100
	6	227	0	100		6	219	0	100
	8	227	0	100		8	219	0	100
	10	227	0	100		10	219	0	100
	12	227	0	100		12	219	0	100
	14	227	0	100		14	219	0	100
	16	227	0	100		16	219	0	100
	18	227	0	100		18	219	2	100
	20	227	0	100		20	217	13	99.0868
	22	222	5	97.7974		22	204	8	93.1507
	24	182	40	80.1762		23	196	12	89.4977
	26	72	110	31.7181		25	184	41	84.0183
	28	8	64	3.52423		27	143	104	65.2968
	30	1	7	0.440529		29	39	32	17.8082
	31	1	0	0.440529		30	7	4	3.19635
	32	1	0	0.440529		31	3	3	1.36986
	33	0	1	0

## Sheet: Figure S3
		% n2 [303]					% eat-2 [276]
		#days post L4 malt	Alive	dead	%		#days post L4 malt	Alive	dead	%
		1	303	0	100		1	276	0	100
		3	303	0	100		3	276	0	100
		5	303	0	100		5	276	0	100
		7	303	0	100		7	276	0	100
		9	303	0	100		9	276	0	100
		10	303	0	100		10	276	0	100
		12	300	3	99.0099		12	276	0	100
		14	296	4	97.6898		14	275	1	99.6377
		16	280	16	92.4092		16	275	0	99.6377
		18	254	26	83.8284		18	267	8	96.7391
		20	213	41	70.297		20	260	7	94.2029
		22	119	94	39.2739		22	242	18	87.6812
		24	40	79	13.2013		24	196	46	71.0145
		25	5	35	1.65017		25	143	53	51.8116
		26	0	5	0		26	72	71	26.087
							27	32	40	11.5942
							28	9	23	3.26087
							29	2	7	0.724638
							30	1	1	0.362319
							31	0	1	0
		% n2 + allantoin-low [448]					% n2 + allantoin-high [302]
		#days post L4 malt	Alive	dead	%		#days post L4 malt	Alive	dead	%
		2	448	0	100		2	302	0	100
		4	448	0	100		4	302	0	100
		6	448	0	100		6	302	0	100
		8	448	0	100		8	302	0	100
		10	448	0	100		10	302	0	100
		12	448	0	100		12	302	0	100
		14	448	0	100		14	302	0	100
		16	448	0	100		16	302	0	100
		18	447	1	99.7768		18	297	5	98.3444
		21	440	7	98.2143		21	272	25	90.0662
		24	305	135	68.0804		24	161	111	53.3113
		26	155	150	34.5982		26	28	133	9.27152
		28	43	112	9.59821		28	1	27	0.331126
		30	2	41	0.446429		30	0	1	0
		32	0	2	0
		% eat-2 + allantoin-low [191]					% eat-2 + allantoin-high [140]
		#days post L4 malt	Alive	dead	%		#days post L4 malt	Alive	dead	%
		2	191	0	100		2	140	0	100
		4	191	0	100		4	140	0	100
		6	191	0	100		6	140	0	100
		8	191	0	100		8	140	0	100
		10	191	0	100		10	140	0	100
		12	191	0	100		12	140	0	100
		14	191	0	100		14	140	0	100
		16	191	0	100		16	140	0	100
		18	191	0	100		18	139	1	99.2857
		20	190	1	99.4764		20	139	0	99.2857
		23	190	0	99.4764		23	120	19	85.7143
		26	27	163	14.1361		25	57	63	40.7143
		28	1	26	0.52356		28	10	47	7.14286
		30	0	1	0		30	0	10	0
